# Supplementary material for: Single-cell RNA-seq analysis and cell-cluster deconvolution of the human preovulatory follicular fluid cells provide insights into the pathophysiology of ovarian hyporesponse
Source: Front Endocrinol (Lausanne). 2022 Oct 21;13:945347. doi: 10.3389/fendo.2022.945347 (PMC9635625; doi:10.3389/fendo.2022.945347)
Supplement: Supplementary file 3 [file Table_1.xlsx]

## Sheet: HR DEGs wo age-adjust
Supplementary Table 1. List of differentially expressed genes between hypo- and normoresponder groups (FDR<0.05).
List of 895 differentially expressed genes (FDR<0.05) identified by DESeq2 between the hypo- and normoresponders group.
baseMean is the mean of normalized counts for all samples.
log2FoldChange is the log-ratio of gene expression values in hypo- and normoresponder group.
lfcSE is the standard error value.
stat is the Wald test statistics for the hyporesponse-normoresponse comparison.
p-value is the result of Wald test for estimating which gene would be statistically significant.
FDR is the adjusted p-value by the Benjamini-Hochberg method.
The data list is organized according to ascending FDR values.
Genes that are age-independent between hypo- and normoresponders group are marked in bold.
Gene name	baseMean	log2FoldChange	lfcSE	stat	p-value	FDR
MPHOSPH6	981.158	2.43545	0.3179	7.66105	1.8442e-14	2.54905e-10
HEG1	322.485	-1.04699	0.145905	-7.17582	7.18754e-13	4.96731e-09
PLP1	1093.45	-1.59964	0.226761	-7.05431	1.73459e-12	7.99184e-09
TECRL	315.643	-2.1421	0.311084	-6.88593	5.74121e-12	1.70039e-08
LTBP1	84.5224	-1.66315	0.241908	-6.87512	6.19399e-12	1.70039e-08
FGG	159.516	2.00835	0.293187	6.85007	7.38123e-12	1.70039e-08
LAMA3	167.682	-1.95154	0.291576	-6.69307	2.18535e-11	4.31514e-08
LINC00704	56.3353	-2.20155	0.339172	-6.49095	8.52941e-11	1.47367e-07
FILIP1	22.7074	-3.00061	0.492955	-6.08698	1.15058e-09	1.76704e-06
CAV2	198.853	-1.34955	0.222499	-6.06546	1.3158e-09	1.8187e-06
ROR1	89.6217	-1.40708	0.235326	-5.97929	2.24115e-09	2.81611e-06
TTN	128.217	-1.73852	0.291456	-5.96493	2.44736e-09	2.81895e-06
PDGFA	170.849	-1.55147	0.262109	-5.91918	3.23543e-09	3.44001e-06
PPARG	231.246	-1.05849	0.181054	-5.84625	5.02775e-09	4.96382e-06
CLDN1	114.305	1.28869	0.222317	5.79663	6.766e-09	6.23464e-06
SORD	720.454	1.01118	0.176351	5.73392	9.81359e-09	8.47772e-06
TSC22D3	1575.29	1.10397	0.194849	5.66575	1.46381e-08	1.19016e-05
VSTM2L	21.108	-2.94682	0.522221	-5.64287	1.67243e-08	1.24006e-05
TCEAL1	249.668	-0.930394	0.164976	-5.63958	1.70462e-08	1.24006e-05
ZC3H12C	100.319	-1.1678	0.208771	-5.59371	2.22273e-08	1.46489e-05
GLRX5	398.52	0.7147	0.127774	5.59348	2.22563e-08	1.46489e-05
TSHZ2	1418.28	-1.08449	0.197327	-5.49593	3.88647e-08	2.41795e-05
CAPN2	399.165	-0.740122	0.134874	-5.48749	4.07693e-08	2.41795e-05
PALLD	453.687	-1.10775	0.20206	-5.48229	4.19844e-08	2.41795e-05
CXXC5	273.098	-1.4032	0.2564	-5.47269	4.43258e-08	2.45068e-05
ITGA2	475.574	-1.41467	0.259267	-5.45641	4.85855e-08	2.58288e-05
ZFPM2	39.3732	-1.47567	0.27107	-5.44389	5.21295e-08	2.66865e-05
ACPP	2324.8	1.72271	0.317345	5.4285	5.68288e-08	2.80531e-05
C2CD2	1875.86	1.12773	0.208255	5.41516	6.12345e-08	2.91856e-05
IFFO1	105.732	1.4162	0.264171	5.36094	8.27906e-08	3.81444e-05
SRPK2	1242.2	0.930152	0.174624	5.32661	1.00063e-07	4.12088e-05
PIM2	278.849	1.69793	0.318795	5.3261	1.00345e-07	4.12088e-05
CCDC141	19.077	-1.84918	0.347201	-5.32596	1.00421e-07	4.12088e-05
NREP	627.782	-1.57369	0.29557	-5.32426	1.01367e-07	4.12088e-05
TMEM200A	283.616	-0.971664	0.183918	-5.28313	1.26998e-07	5.01533e-05
PROX1	87.0757	1.53097	0.291608	5.25008	1.52033e-07	5.54524e-05
SORBS1	55.4404	-1.47164	0.280357	-5.24916	1.52791e-07	5.54524e-05
SEMA3A	2894.53	-1.51491	0.288836	-5.24488	1.56381e-07	5.54524e-05
PMP22	154.351	-1.38248	0.263648	-5.24367	1.57415e-07	5.54524e-05
MGAT5	595.801	1.26551	0.241504	5.24012	1.60476e-07	5.54524e-05
CAV1	103.812	-1.492	0.286056	-5.21577	1.83051e-07	6.17106e-05
PPP1R12B	464.524	-1.89425	0.363828	-5.20645	1.92489e-07	6.33472e-05
C10orf111	10.0995	-2.082	0.402743	-5.16955	2.3466e-07	7.54294e-05
CBLB	123.02	-1.1377	0.220431	-5.16125	2.45306e-07	7.70594e-05
SAMD8	61.3212	-0.999281	0.194306	-5.14281	2.70653e-07	8.31326e-05
EPS8	515.906	-1.26208	0.246381	-5.12246	3.01573e-07	9.0616e-05
RP11-356I2.1	7.72126	3.51285	0.68687	5.11429	3.14919e-07	9.14901e-05
GJA1	1312.92	-1.19745	0.234215	-5.11262	3.1772e-07	9.14901e-05
TRIM16L	109.903	1.86272	0.364765	5.10664	3.27945e-07	9.25071e-05
MYH9	847.902	-0.825554	0.161892	-5.09941	3.40714e-07	9.3064e-05
LPHN2	106.694	-0.759539	0.14899	-5.09793	3.43385e-07	9.3064e-05
CYP11A1	3271.38	1.06645	0.209693	5.08575	3.66168e-07	9.55074e-05
EGFR	307.934	-0.816251	0.160562	-5.0837	3.70154e-07	9.55074e-05
TXLNG	363.694	0.933792	0.183739	5.08218	3.7313e-07	9.55074e-05
ACAN	204.568	-1.12989	0.222817	-5.07092	3.95903e-07	9.9494e-05
ACYP1	50.0903	-1.52819	0.301616	-5.06666	4.04849e-07	9.99255e-05
HIPK2	581.811	-0.795088	0.157414	-5.05093	4.39672e-07	0.000106617
CHSY1	338.108	-1.02607	0.203304	-5.04699	4.48836e-07	0.000106962
TXNRD1	1004.27	-1.21195	0.24188	-5.01056	5.42731e-07	0.000127146
UGP2	6142.96	-1.02362	0.204705	-5.00045	5.71967e-07	0.000130099
PPM1L	523.638	1.60591	0.3212	4.99971	5.74161e-07	0.000130099
RGS4	132.481	-2.77296	0.555171	-4.99478	5.89035e-07	0.000131317
AKAP12	201.383	-1.86279	0.374235	-4.9776	6.43759e-07	0.000141239
CLSTN2	139.209	-1.51121	0.304947	-4.95566	7.20866e-07	0.000155685
CLTB	304.733	-0.8204	0.165699	-4.95116	7.37741e-07	0.000156878
VWA5A	51.8366	-1.42562	0.288715	-4.93783	7.89985e-07	0.000165442
IQCG	193.562	-0.732596	0.149121	-4.91277	8.97996e-07	0.000184684
UGDH	504.999	-1.57084	0.319944	-4.90974	9.11952e-07	0.000184684
ELMSAN1	232.202	-1.06703	0.217424	-4.90761	9.21949e-07	0.000184684
LIMA1	325.476	-1.08473	0.223934	-4.84398	1.27264e-06	0.000249981
HIVEP3	92.039	-1.46224	0.302148	-4.83947	1.30183e-06	0.000249981
THEMIS2	39.3764	1.13517	0.234699	4.8367	1.32015e-06	0.000249981
SCN9A	53.9499	-2.20646	0.456193	-4.83668	1.32026e-06	0.000249981
GYG2	78.8713	1.08314	0.224171	4.83177	1.35324e-06	0.000250561
GPC1	1534.66	-1.12736	0.233367	-4.83084	1.35957e-06	0.000250561
NUDT3	658.65	0.709135	0.147337	4.81302	1.48663e-06	0.000267146
MAML2	472.932	-1.11459	0.231589	-4.81281	1.48822e-06	0.000267146
C9orf3	44.341	-0.846601	0.176257	-4.80322	1.56132e-06	0.000276674
SPATS2L	751.123	-0.82996	0.173196	-4.79204	1.65096e-06	0.000288856
ARSK	110.793	-0.923995	0.193257	-4.78117	1.74282e-06	0.000301116
MMAB	253.744	0.826507	0.173339	4.76816	1.85912e-06	0.0003144
TMEM47	40.8028	-1.35685	0.284772	-4.7647	1.89135e-06	0.0003144
FAM111A	198.7	0.826349	0.173455	4.76404	1.89753e-06	0.0003144
PREB	189.997	0.923453	0.193895	4.76265	1.91069e-06	0.0003144
GEM	7.68399	-2.18518	0.459879	-4.75165	2.01766e-06	0.000328095
VCL	1084.15	-1.21056	0.255078	-4.74585	2.07633e-06	0.000333709
FAM126B	179.517	0.905869	0.191055	4.74141	2.12236e-06	0.000337187
CSPP1	325.198	0.705908	0.149251	4.72968	2.24874e-06	0.000353205
CLIP1	1082.43	-0.823317	0.174431	-4.72001	2.35829e-06	0.000366251
TBC1D22A	311.319	1.08774	0.230802	4.71289	2.44226e-06	0.000372274
PTPRN	224.489	1.07553	0.228244	4.71217	2.45094e-06	0.000372274
PDE8B	181.935	-1.10335	0.234267	-4.70979	2.47978e-06	0.00037256
NAP1L4	1816.7	0.878805	0.18751	4.68671	2.77637e-06	0.000412634
PDZRN3	23.7951	1.69795	0.362764	4.68059	2.86053e-06	0.00042062
ZCCHC17	530.36	1.03062	0.220419	4.67575	2.92886e-06	0.000426134
ADAMTS14	22.6618	-2.07696	0.444414	-4.67347	2.9615e-06	0.000426395
COPS8	863.707	-0.754381	0.16153	-4.67024	3.00855e-06	0.000427557
SMIM14	1189.67	-1.30811	0.280188	-4.66868	3.03144e-06	0.000427557
CAST	1466.08	-0.632257	0.135634	-4.66148	3.13936e-06	0.000437226
PDLIM4	310.224	-1.01159	0.217161	-4.65824	3.18922e-06	0.000437226
TTC27	131.063	-0.647294	0.138968	-4.65788	3.19489e-06	0.000437226
FRMD6	53.0402	-1.27803	0.276445	-4.62308	3.78084e-06	0.00051234
CLCF1	15.0008	-1.70307	0.370378	-4.59819	4.2617e-06	0.000571895
NRP1	346.311	-0.9402	0.204966	-4.5871	4.49441e-06	0.000591738
DAAM1	525.855	-0.928356	0.202386	-4.58707	4.49519e-06	0.000591738
BHLHE40	161.925	-1.46389	0.319365	-4.58376	4.5669e-06	0.000595507
GDE1	193.184	0.617772	0.134924	4.57865	4.67982e-06	0.000604528
AKAP5	33.8515	2.13477	0.467811	4.56331	5.03535e-06	0.000644431
WFS1	105.669	0.810559	0.17773	4.56063	5.10004e-06	0.000646722
TIMP3	150.937	-1.77795	0.39082	-4.5493	5.38254e-06	0.00067634
YWHAH	318.806	-0.809433	0.178031	-4.54658	5.45252e-06	0.000678962
NPTX2	457.19	-1.27972	0.281773	-4.54167	5.58091e-06	0.000682731
ANKRD29	18.6777	-1.42311	0.313347	-4.54165	5.58158e-06	0.000682731
ADC	5.77169	2.86263	0.631063	4.5362	5.72764e-06	0.000691574
CLDN15	82.0406	1.13514	0.250294	4.53523	5.75395e-06	0.000691574
TAB3	600.28	-0.583434	0.129079	-4.51996	6.18504e-06	0.000736979
RNF19A	274.983	-0.974748	0.215812	-4.51664	6.28275e-06	0.000742148
AMMECR1	361.962	-1.31269	0.290749	-4.51486	6.3358e-06	0.000742148
VIM	2808.61	-0.891724	0.197613	-4.51247	6.4078e-06	0.000744274
GPR176	32.4823	1.59466	0.354175	4.50247	6.71688e-06	0.000773673
LDLRAD3	263.813	0.778765	0.173095	4.49906	6.82549e-06	0.000775106
SNRPGP14	6.57301	2.65434	0.59034	4.49629	6.91495e-06	0.000775106
PLEKHG1	70.0764	1.8016	0.400697	4.49616	6.91912e-06	0.000775106
RP11-818F20.5	18.8713	-1.5135	0.336699	-4.4951	6.95364e-06	0.000775106
WBP5	2575.23	-0.504423	0.112741	-4.47416	7.67119e-06	0.00084825
FSTL3	82.2994	-1.49493	0.33466	-4.46702	7.93162e-06	0.000870086
CFH	165.493	-1.43653	0.322447	-4.45509	8.38589e-06	0.000906221
PTRF	1252.29	-1.28785	0.289084	-4.45493	8.39215e-06	0.000906221
E2F7	36.5505	-1.92044	0.431378	-4.45188	8.5123e-06	0.00091207
HPCAL4	239.088	-2.01033	0.45284	-4.43939	9.02137e-06	0.000957834
CTNNA1	429.41	-0.497638	0.11213	-4.43804	9.07801e-06	0.000957834
GLS	407.75	-0.603187	0.136033	-4.43412	9.24508e-06	0.000968072
SVIL	130.307	-0.650258	0.146818	-4.42901	9.46664e-06	0.00097829
FAM213B	92.5114	0.88607	0.200078	4.42861	9.48421e-06	0.00097829
FKBP5	2368.02	-0.813299	0.184248	-4.41416	1.01401e-05	0.00103819
MARC2	121.042	1.69799	0.384961	4.4108	1.02991e-05	0.00104672
ADAM10	163.02	-0.6558	0.148761	-4.40842	1.04129e-05	0.00105057
RORB	43.7311	-2.105	0.478379	-4.40027	1.08115e-05	0.00108287
PPP4R1	112.794	-0.62838	0.142921	-4.39668	1.09918e-05	0.00109302
NEBL	1124.1	-1.0655	0.242806	-4.38829	1.14245e-05	0.00112792
PDP1	262.142	-0.834651	0.190314	-4.38566	1.15634e-05	0.00113354
LMNA	1497.14	-0.732109	0.167012	-4.38356	1.16754e-05	0.00113646
C12orf68	29.7153	-1.78562	0.407799	-4.37869	1.19397e-05	0.00114625
AC079780.3	11.8616	-1.74969	0.399597	-4.37865	1.19418e-05	0.00114625
TUBB3	192.391	-1.36331	0.311501	-4.37657	1.2056e-05	0.00114923
NMT2	666.1	-0.818465	0.18751	-4.36492	1.27171e-05	0.00120395
DCBLD2	805.624	-0.743232	0.170433	-4.36085	1.29561e-05	0.00121163
MVK	277.451	1.17065	0.268465	4.36055	1.29736e-05	0.00121163
MGAT4A	160.71	0.981844	0.225478	4.35451	1.33364e-05	0.00123715
CSK	142.375	0.990256	0.227644	4.35003	1.3612e-05	0.0012543
GPR115	25.0939	2.33067	0.536164	4.34694	1.38052e-05	0.00126368
FJX1	273.537	1.60631	0.369846	4.34318	1.40437e-05	0.00127275
EBP	824.19	0.996857	0.229559	4.34248	1.40885e-05	0.00127275
RASAL2	640.509	-0.784366	0.180723	-4.34017	1.42375e-05	0.00127787
KLF10	70.0374	-0.918992	0.212002	-4.33482	1.45881e-05	0.00130088
TRIM47	34.611	-1.69442	0.391019	-4.33335	1.46856e-05	0.00130119
ABCC3	261.963	-1.10289	0.254927	-4.32629	1.51644e-05	0.00133393
CAMK1D	164.384	1.21597	0.2812	4.32423	1.53065e-05	0.00133393
PHLDB2	238.879	-1.03862	0.240216	-4.32368	1.53448e-05	0.00133393
DTNA	53.5602	-1.49949	0.347403	-4.31629	1.58676e-05	0.00137076
SOX6	71.8653	-1.09795	0.254769	-4.3096	1.63546e-05	0.00140406
DUSP14	121.074	-0.843816	0.195957	-4.30613	1.66133e-05	0.00141746
MRAP	293.522	1.12862	0.262575	4.29829	1.72121e-05	0.00145955
SPTLC2	517.983	0.818193	0.190686	4.29079	1.78038e-05	0.00150051
NDP	38.9381	-1.56602	0.365161	-4.28857	1.79823e-05	0.00150637
ALCAM	434.484	-1.06519	0.248571	-4.28524	1.82542e-05	0.00151994
EXT1	208.322	-1.36188	0.317945	-4.28338	1.84078e-05	0.00152355
MLXIPL	114.787	1.51192	0.353123	4.28157	1.8558e-05	0.00152684
CCNYL1	133.336	-0.936212	0.218743	-4.27996	1.8693e-05	0.00152791
MSRB3	44.9025	-0.947223	0.221377	-4.27878	1.87922e-05	0.00152791
TRIM16	107.472	1.52679	0.357004	4.27666	1.89716e-05	0.00152948
ID2	2818.82	0.930161	0.217575	4.27513	1.91023e-05	0.00152948
PHRF1	579.463	0.500107	0.116993	4.27465	1.91434e-05	0.00152948
NPC1	163.625	-0.84054	0.19677	-4.2717	1.93991e-05	0.001541
PITPNM2	27.0507	-1.43427	0.335936	-4.26946	1.95943e-05	0.00154761
YWHAZ	715.295	-0.418259	0.0980757	-4.26465	2.00215e-05	0.00157237
LEPREL1	445.251	-1.29476	0.303753	-4.26256	2.02097e-05	0.00157485
ZNF641	75.3829	-0.951723	0.223316	-4.26178	2.02809e-05	0.00157485
SLC46A1	45.9417	1.17767	0.277661	4.2414	2.22133e-05	0.00171527
ACAT2	872.87	1.21556	0.28694	4.23627	2.2726e-05	0.00174511
SPSB1	174.67	-1.11847	0.264665	-4.22599	2.3789e-05	0.00181664
GALNT2	665.088	-0.613872	0.145391	-4.22222	2.41905e-05	0.00183527
DKC1	1362.32	0.64147	0.151963	4.22122	2.42986e-05	0.00183527
TFRC	285.246	0.894058	0.212136	4.21456	2.5027e-05	0.00186005
RIMS2	30.6738	-1.90582	0.452319	-4.21345	2.51499e-05	0.00186005
TLE3	282.308	0.808013	0.191784	4.21313	2.51851e-05	0.00186005
ZNF469	65.8346	-1.20088	0.285062	-4.21269	2.52348e-05	0.00186005
FRMD5	23.038	-1.3526	0.321122	-4.21211	2.52995e-05	0.00186005
MPP6	236.407	-0.579223	0.137557	-4.21077	2.54505e-05	0.00186125
IGFBP4	248.081	0.719252	0.170944	4.20752	2.58189e-05	0.00187826
FN1	804.726	-1.44161	0.343676	-4.19468	2.73257e-05	0.00197747
UBALD2	183.601	1.10661	0.264047	4.19096	2.77773e-05	0.00199968
MYOF	168.106	-1.50329	0.359627	-4.18014	2.91325e-05	0.00207793
GNG12	476.288	-0.787816	0.188478	-4.17989	2.9165e-05	0.00207793
PTMS	684.881	-0.877983	0.210214	-4.17662	2.95873e-05	0.00209721
C1orf141	28.1828	-1.73884	0.416935	-4.17052	3.03907e-05	0.00214179
SPOCD1	220.063	-1.44454	0.346455	-4.1695	3.05262e-05	0.00214179
PRICKLE2	195.649	1.0919	0.262394	4.16128	3.16462e-05	0.00220916
IL6ST	5657.2	-0.666666	0.16029	-4.15913	3.19468e-05	0.00221894
TPM1	196.03	-0.595584	0.143251	-4.15763	3.21566e-05	0.00222234
SFRP5	254.232	-1.57938	0.380455	-4.15129	3.30603e-05	0.0022537
NUDT16L1	194.938	0.716057	0.172533	4.15026	3.32091e-05	0.0022537
KRT18	64.6383	-1.1443	0.27574	-4.14991	3.32611e-05	0.0022537
FAM115A	359.873	-0.712846	0.171774	-4.1499	3.32625e-05	0.0022537
CCDC28B	52.493	1.03435	0.249421	4.14702	3.36833e-05	0.00227107
RHBDD2	1384.06	0.936013	0.22582	4.14494	3.39899e-05	0.00227992
PIP4K2C	35.5029	1.02088	0.246358	4.1439	3.41444e-05	0.00227992
SNX27	335.809	0.807482	0.195087	4.13908	3.48705e-05	0.00231721
ADAM9	232.528	-0.809627	0.195664	-4.13784	3.50595e-05	0.00231862
HCFC1	412.048	0.57851	0.139927	4.13437	3.55936e-05	0.00234039
DISP1	67.0404	0.94451	0.228516	4.13324	3.57693e-05	0.00234039
S100A2	10.8316	-2.02551	0.49015	-4.13242	3.58965e-05	0.00234039
KLHL4	1120.05	-0.654847	0.158603	-4.12884	3.64602e-05	0.00236598
PRLR	37.0775	-1.33328	0.323541	-4.12089	3.77417e-05	0.00243181
FSD1L	27.8398	-0.887041	0.215334	-4.11937	3.79913e-05	0.00243181
ANKS1A	198.058	-0.809307	0.196467	-4.1193	3.80025e-05	0.00243181
HRH1	98.0373	-1.51574	0.368964	-4.10811	3.98916e-05	0.00252109
C1orf115	107.382	1.49543	0.364041	4.10786	3.99337e-05	0.00252109
WWTR1	213.709	-0.74441	0.181219	-4.1078	3.99449e-05	0.00252109
CCKBR	1664.66	1.35573	0.330363	4.10377	4.06477e-05	0.00255378
PRKCA	618.125	-0.671576	0.163729	-4.10174	4.10046e-05	0.00256455
SCARB1	4131.24	0.892916	0.218245	4.09135	4.28869e-05	0.0026676
BMP2K	142.887	-0.553192	0.135237	-4.09053	4.30383e-05	0.0026676
FLNA	1902.4	-1.0066	0.246399	-4.08524	4.40307e-05	0.00271693
PYCR1	80.4372	0.802215	0.196773	4.07686	4.56473e-05	0.00280417
ZBTB20	329.601	-0.556008	0.136467	-4.07429	4.61544e-05	0.00282277
IWS1	821.627	0.731488	0.179583	4.07326	4.636e-05	0.00282285
CLDN3	91.1078	1.34461	0.330484	4.0686	4.72962e-05	0.00286723
C4orf36	13.5695	-1.20785	0.297061	-4.06602	4.78235e-05	0.00288654
HS2ST1	479.813	-0.428916	0.105581	-4.06245	4.85607e-05	0.00291829
ZCCHC2	166.101	-0.805269	0.198342	-4.06	4.90737e-05	0.00293635
FAM171A1	84.3172	-0.788992	0.19456	-4.05526	5.00795e-05	0.00298361
COL21A1	13.2925	-2.2583	0.557814	-4.04848	5.15519e-05	0.00304847
BRI3BP	31.9682	1.09442	0.270346	4.04822	5.16091e-05	0.00304847
LRRC8C	146.54	-0.79653	0.196955	-4.04421	5.24995e-05	0.00308787
TENM3	206.694	-0.947249	0.234444	-4.04041	5.33572e-05	0.00312087
PINX1	168.302	1.04983	0.259876	4.03973	5.35122e-05	0.00312087
MAGED1	636.214	0.942532	0.233431	4.03774	5.39696e-05	0.00313432
PRSS23	970.618	-1.38012	0.341948	-4.03606	5.43568e-05	0.0031436
OSBPL6	207.38	1.14495	0.283796	4.03443	5.47351e-05	0.00315229
SERTAD2	173.214	-0.808791	0.200743	-4.02899	5.6016e-05	0.00321267
BMP8B	16.3467	-1.57389	0.391469	-4.02046	5.80842e-05	0.00331752
PEG10	77.9662	-1.47427	0.367653	-4.00996	6.07285e-05	0.00344717
LSAMP	139.444	-1.04667	0.261056	-4.00938	6.08782e-05	0.00344717
TSPYL4	103.165	-0.853738	0.212981	-4.00851	6.11024e-05	0.00344717
S100A16	1365.82	-0.830489	0.207624	-3.99996	6.33542e-05	0.00355968
ITGB1P1	59.8341	-1.24502	0.311537	-3.99638	6.43175e-05	0.00358474
RASSF8	370.872	-0.815322	0.20404	-3.99589	6.44519e-05	0.00358474
STARD13	170.548	-0.807902	0.202207	-3.99543	6.45782e-05	0.00358474
DSP	523.92	-1.00075	0.250555	-3.99412	6.49358e-05	0.00359017
CNOT1	429.997	0.44239	0.110805	3.99251	6.53763e-05	0.00359678
LGALS3	215.048	-0.80859	0.202563	-3.99179	6.55758e-05	0.00359678
COX10	44.5275	0.644403	0.161549	3.98891	6.63773e-05	0.00362635
NSDHL	826.551	0.844756	0.211836	3.98779	6.66928e-05	0.00362925
RNF217	126.394	-0.842733	0.211502	-3.98451	6.76188e-05	0.00365849
FAM210A	314.119	-0.763385	0.191612	-3.98402	6.77596e-05	0.00365849
IFI16	995.421	-1.08128	0.271474	-3.983	6.80511e-05	0.00365993
CTNNAL1	704.303	-0.807083	0.202996	-3.97586	7.01255e-05	0.00375688
TET3	291.455	-1.12893	0.284336	-3.97042	7.17461e-05	0.00382886
OSBP2	66.7737	-1.10841	0.279295	-3.96861	7.22934e-05	0.00383171
MFSD6	368.981	-0.963332	0.24275	-3.96841	7.23539e-05	0.00383171
KCNIP3	6.57445	-1.94496	0.490479	-3.96544	7.3262e-05	0.00386499
DSEL	222.841	-0.876762	0.221212	-3.96345	7.38743e-05	0.00388247
FOXP1	661.788	-0.500311	0.126264	-3.96243	7.41896e-05	0.00388427
DDR2	403.461	-0.800797	0.202212	-3.96019	7.48912e-05	0.00390621
PREP	104.076	0.624811	0.157857	3.95808	7.55555e-05	0.00392605
THEM6	45.592	1.02738	0.259763	3.95509	7.65061e-05	0.00396055
GBE1	208.314	-0.674991	0.17071	-3.95403	7.68468e-05	0.00396335
TRAF3IP2	126.197	-0.678199	0.171572	-3.95285	7.72274e-05	0.00396817
FASN	1120.93	0.882137	0.223492	3.94707	7.91138e-05	0.00405004
RP11-302B13.1	20.9613	1.29497	0.328253	3.94504	7.97853e-05	0.00405937
TMEM136	37.2195	-1.29093	0.327253	-3.94475	7.98834e-05	0.00405937
NID2	26.3119	-1.00821	0.255862	-3.94044	8.13332e-05	0.0041179
KCND2	42.3634	-1.21709	0.309364	-3.93418	8.34802e-05	0.00421118
C16orf80	98.1306	1.52388	0.387606	3.93153	8.44082e-05	0.00424251
OSBPL9	457.274	-0.574488	0.146477	-3.92205	8.77999e-05	0.00439699
WDR1	760.386	-0.442554	0.112926	-3.91896	8.89318e-05	0.0044376
TNIK	529.856	-0.908323	0.23194	-3.9162	8.99567e-05	0.00447259
SLC39A10	134.16	-0.912929	0.2335	-3.90976	9.2388e-05	0.00457702
PIWIL4	31.6498	-0.921356	0.235755	-3.90811	9.30192e-05	0.00459183
NUDT4	104.44	-0.650027	0.166521	-3.90357	9.47837e-05	0.00466228
HN1L	280.32	0.496105	0.127212	3.89982	9.62635e-05	0.00471827
HS3ST1	331.384	1.00618	0.258075	3.89881	9.66669e-05	0.00472131
MARCH3	47.1936	-1.23575	0.317239	-3.89533	9.80653e-05	0.00477274
MAN1A1	106.306	-1.00212	0.257605	-3.89014	0.000100185	0.0048434
TEAD1	326.349	-0.566069	0.145517	-3.89006	0.000100218	0.0048434
PRDM15	204.397	0.919791	0.236533	3.88864	0.000100807	0.0048549
MRO	935.528	0.888578	0.22861	3.88687	0.000101543	0.00486447
UHRF1BP1	64.4481	-0.701029	0.180377	-3.88648	0.00010171	0.00486447
PPFIBP1	149.733	-0.836037	0.215477	-3.87993	0.000104485	0.00497996
MUM1L1	175.621	-0.960895	0.247852	-3.87689	0.000105801	0.00502536
PEX11A	33.9532	1.13051	0.29171	3.87545	0.000106426	0.00503773
RASSF8-AS1	189.796	-0.835879	0.215887	-3.87184	0.000108018	0.00509563
DACH1	37.8399	-1.55057	0.400904	-3.86769	0.000109871	0.00516541
FDPS	2212.55	0.969835	0.250951	3.86464	0.000111254	0.00521273
DZIP3	90.9293	-0.606784	0.157053	-3.86356	0.000111746	0.00521809
AC108142.1	13.5087	-1.34186	0.347475	-3.86175	0.000112577	0.00523062
TNK2	39.7786	0.962147	0.249175	3.86133	0.000112771	0.00523062
EIF2AK4	376.039	0.468615	0.121473	3.85777	0.000114428	0.00527167
RHOBTB2	45.8996	0.899356	0.233154	3.85734	0.000114627	0.00527167
HAGH	110.188	0.759046	0.196798	3.85697	0.0001148	0.00527167
FEM1C	114.864	-0.678365	0.176124	-3.85164	0.000117332	0.00535606
AFF2	260.643	-0.96642	0.250923	-3.85147	0.000117413	0.00535606
CCBE1	613.801	-0.851471	0.221152	-3.85017	0.000118035	0.00536671
AHNAK	844.708	-0.969412	0.252018	-3.8466	0.000119768	0.00542765
TLN2	42.8474	0.643159	0.167243	3.84567	0.000120224	0.00543053
CDC42EP1	32.5401	-0.929629	0.241888	-3.84321	0.000121433	0.00543761
GMDS	81.8218	0.986409	0.256672	3.84308	0.000121499	0.00543761
RGS7	19.793	2.01587	0.524562	3.84296	0.000121561	0.00543761
HIF1A	6367.69	-0.545135	0.141884	-3.84211	0.000121981	0.00543876
ADRA1D	6.29609	-2.22982	0.581016	-3.83781	0.000124139	0.00551718
SLC19A1	52.0627	1.00765	0.26263	3.83678	0.000124658	0.00552251
ABLIM1	88.6296	-1.18571	0.310127	-3.8233	0.000131679	0.00581491
REPS2	42.0405	-1.0096	0.264228	-3.82093	0.000132949	0.00584745
SLC4A7	283.111	-0.812451	0.212689	-3.81991	0.000133502	0.00584745
NEK7	185.528	-0.971825	0.254433	-3.81957	0.000133685	0.00584745
REEP3	363.227	-0.50138	0.131446	-3.81434	0.000136545	0.00595372
PSME4	705.202	-0.729528	0.191304	-3.81345	0.000137041	0.00595653
TCEAL4	1872.51	-0.604427	0.158675	-3.80923	0.000139401	0.00604013
CCDC6	805.14	-0.824859	0.216591	-3.80837	0.000139887	0.00604224
PIP4K2A	130.452	-0.671657	0.176693	-3.80127	0.000143959	0.00619875
ANXA5	553.339	-0.834969	0.219713	-3.80027	0.000144539	0.00620439
TPX2	155.995	1.1507	0.303113	3.79628	0.000146886	0.0062579
C10orf88	15.1144	1.17321	0.30907	3.79594	0.000147087	0.0062579
PID1	47.3917	1.47045	0.387409	3.7956	0.000147287	0.0062579
RASSF4	110.193	1.18738	0.312874	3.79508	0.000147596	0.0062579
TPPP3	10.3703	-1.7271	0.455376	-3.79268	0.000149028	0.00629928
SYTL5	7.68288	-2.14267	0.565093	-3.79172	0.000149605	0.00630441
NPHP3	198.445	0.705615	0.186136	3.79085	0.000150133	0.0063074
WIPF3	653.932	-0.967766	0.255715	-3.78454	0.000153991	0.00643978
RALGPS2	219.001	-0.803619	0.212363	-3.78418	0.000154216	0.00643978
MED15	297.537	-0.414283	0.109533	-3.78225	0.000155418	0.00645242
RERE	711.997	0.639879	0.169182	3.78219	0.000155452	0.00645242
TM7SF2	427.823	0.891338	0.235991	3.77699	0.000158735	0.00656895
FILIP1L	503.505	-0.683289	0.18098	-3.77549	0.000159691	0.00658882
CYP3A5	14.1979	-2.29431	0.607865	-3.77437	0.000160415	0.00659502
C4orf32	41.5739	1.21319	0.321479	3.77377	0.000160796	0.00659502
CDH12	6.32174	-2.59285	0.687237	-3.77286	0.000161388	0.00659972
LINC00478	71.6551	-0.91653	0.243117	-3.76991	0.000163305	0.0066584
RP11-395G23.3	103.814	0.973948	0.258646	3.76557	0.00016617	0.00673823
NAPSB	8.1879	3.27746	0.870478	3.76513	0.000166462	0.00673823
ARHGAP21	476.151	-0.520422	0.138236	-3.76474	0.000166725	0.00673823
MARC1	7.02827	2.68265	0.712715	3.76399	0.000167225	0.00673871
DHCR7	809.869	1.07974	0.287317	3.75802	0.000171265	0.00688148
LRIF1	94.0426	0.755198	0.201265	3.75226	0.000175245	0.00702096
TBC1D16	168.501	0.523648	0.139795	3.74583	0.000179796	0.00717628
SH3GLB1	595.742	-0.489574	0.130716	-3.74533	0.00018016	0.00717628
F5	125.316	-0.856291	0.228733	-3.74362	0.000181388	0.00720444
DNM3	30.3072	-1.21747	0.325497	-3.74034	0.000183771	0.00727817
DCAF12	111.135	0.726293	0.194224	3.73947	0.000184409	0.00728259
CHST11	144.988	-0.922651	0.246838	-3.73788	0.000185577	0.0073078
PITPNM3	22.6043	-1.44877	0.387821	-3.73566	0.000187223	0.00735169
GCAT	61.3428	0.741227	0.198944	3.72581	0.000194686	0.00762307
PVRL2	495.519	-0.480058	0.128894	-3.72444	0.000195749	0.00764307
AZI2	185.435	0.791395	0.212569	3.723	0.000196871	0.0076652
AMFR	197.897	0.54206	0.145717	3.71994	0.000199269	0.00773679
ZMYND8	353.651	-0.792235	0.213481	-3.71104	0.000206413	0.00799172
USP48	858.833	0.563706	0.152038	3.70766	0.000209182	0.00807629
ALDH1A2	20.4463	-1.70892	0.461756	-3.70092	0.000214822	0.00825457
ATP2B4	1833.84	-0.844449	0.228186	-3.70071	0.000214994	0.00825457
DOT1L	351.102	-0.923937	0.249771	-3.69913	0.000216339	0.00828321
SPEN	582.349	-0.66107	0.178744	-3.69843	0.000216939	0.00828322
ACSS3	312.689	0.779792	0.210902	3.69742	0.000217803	0.00829333
MYO1C	319.666	-0.720041	0.1949	-3.69441	0.000220396	0.00836898
PLS3	136.691	-0.695954	0.18843	-3.69343	0.000221248	0.00837834
FBXL2	12.8247	-1.10832	0.300696	-3.68585	0.000227939	0.00860813
BIN1	241.858	-0.609748	0.165505	-3.68416	0.000229455	0.00864178
ZNF276	111.523	0.573289	0.155684	3.6824	0.000231049	0.00866788
DUOX2	431.627	1.32618	0.360178	3.68201	0.000231403	0.00866788
ACACB	50.5529	0.902261	0.245136	3.68065	0.000232642	0.00869074
HERC3	16.8274	-1.23942	0.336804	-3.67994	0.000233293	0.00869159
ARHGAP42	212.805	-0.721566	0.196138	-3.67887	0.000234274	0.00869488
PLCXD3	113.85	-2.13516	0.580517	-3.67804	0.000235034	0.00869488
C9orf91	26.1057	0.885598	0.240797	3.67778	0.000235269	0.00869488
TPM4	3478.64	-0.715485	0.194808	-3.67277	0.000239935	0.00883538
CDH11	94.7493	-1.33981	0.364904	-3.67168	0.000240962	0.00883538
ACADSB	42.1941	0.707545	0.192705	3.67165	0.000240988	0.00883538
ADIRF	22.3991	-2.0816	0.567164	-3.67019	0.000242375	0.00886271
GSR	189.666	0.698709	0.190541	3.66698	0.000245431	0.00895078
RUFY3	923.017	-0.547166	0.149313	-3.66456	0.000247765	0.00901214
PCYT2	148.45	0.86942	0.23754	3.6601	0.000252121	0.00913805
VAPA	1051.78	-0.415968	0.113663	-3.65966	0.000252549	0.00913805
KLHL36	277.861	0.682688	0.186717	3.65626	0.000255918	0.00923577
UBAC2	254.246	0.502746	0.137659	3.65211	0.000260095	0.00936208
ADRBK2	40.0057	1.0567	0.289466	3.65054	0.000261694	0.00939514
SH2D4A	274.797	-0.729005	0.199884	-3.64713	0.000265186	0.00947841
NUPL1	192.892	-0.621379	0.170384	-3.64694	0.000265384	0.00947841
BICD1	216.251	-0.782475	0.214682	-3.64482	0.000267584	0.00952064
XYLT2	63.2442	0.768612	0.210898	3.64447	0.000267944	0.00952064
STRBP	510.845	-0.581537	0.159715	-3.64109	0.000271485	0.00962171
TNFRSF11B	44.297	-2.41879	0.664505	-3.63998	0.000272657	0.00963852
ATP6V1D	1279.03	-0.449878	0.123636	-3.63873	0.000273986	0.00966082
GGCT	365.646	0.759592	0.208853	3.63697	0.00027586	0.00970214
CCNG2	66.641	1.12893	0.310522	3.63557	0.000277363	0.00973022
GALC	236.621	0.884075	0.243539	3.63012	0.00028329	0.00990016
DOK5	38.3183	-1.37233	0.378073	-3.6298	0.000283639	0.00990016
FKBP1B	5.69604	-1.62311	0.448123	-3.62202	0.000292316	0.0101696
BRD3	1421.63	0.577175	0.159401	3.6209	0.000293582	0.0101696
MAPK14	360.679	0.708428	0.195674	3.62046	0.000294084	0.0101696
ATP10D	123.461	-0.826273	0.228237	-3.62024	0.000294333	0.0101696
KMT2E	1616.72	-0.530478	0.146584	-3.61893	0.000295823	0.0101696
VASH1	224.092	0.61101	0.168843	3.61881	0.000295965	0.0101696
RP11-473M20.14	11.834	1.09381	0.302296	3.61833	0.000296508	0.0101696
BOLA3-AS1	57.4559	-0.985277	0.27317	-3.60683	0.000309964	0.0106048
GPR56	81.8406	-1.26219	0.350056	-3.60567	0.000311348	0.0106258
ZNF358	129.327	0.576406	0.159915	3.60445	0.000312816	0.0106496
TTL	196.527	-0.539746	0.149868	-3.60149	0.000316404	0.0107453
TLE1	46.4021	1.03241	0.286859	3.599	0.000319445	0.010822
RPS6KA3	255.867	-0.685817	0.19068	-3.5967	0.000322281	0.0108914
ME1	93.5637	-0.677961	0.188653	-3.59369	0.000326022	0.0109751
MYPOP	35.4561	0.669663	0.186357	3.59344	0.000326347	0.0109751
KLHDC8B	71.624	0.975329	0.271486	3.59255	0.000327454	0.0109856
RIOK1	221.845	0.423307	0.117866	3.59143	0.000328869	0.0110064
TAP1	193.746	0.631593	0.175904	3.59055	0.000329984	0.011017
ZNF385B	7.78496	-1.70395	0.474901	-3.58802	0.000333203	0.0110875
TBC1D2	19.4301	1.02518	0.285765	3.58748	0.000333892	0.0110875
AIMP2	218.906	0.581326	0.16207	3.58689	0.000334646	0.0110875
WWC1	182.598	1.10018	0.306767	3.58638	0.000335304	0.0110875
TAX1BP3	145.564	-0.685637	0.191395	-3.58231	0.000340564	0.0112158
RP11-92A5.2	5.55135	-2.11533	0.590645	-3.58139	0.000341772	0.0112158
CDH2	1325.75	-0.648458	0.181071	-3.58123	0.000341978	0.0112158
LAGE3	187.396	0.946997	0.264459	3.58089	0.000342431	0.0112158
ALG3	185.181	0.533173	0.148994	3.57849	0.000345579	0.011291
HOMER1	228.114	-0.744322	0.208033	-3.57791	0.000346358	0.011291
TGFB1I1	177.875	-0.864894	0.241887	-3.57561	0.000349415	0.0113638
C12orf75	202.195	-0.775396	0.217207	-3.56985	0.000357183	0.0115892
FAM13A	185.519	-0.924531	0.259119	-3.56798	0.000359751	0.0116307
SNAPC2	185.744	-0.534852	0.149926	-3.56743	0.000360495	0.0116307
SRGAP1	420.099	-0.575024	0.161203	-3.56708	0.000360987	0.0116307
RAB4A	138.279	0.996622	0.279506	3.56566	0.000362946	0.0116478
SH3BP5	1213.59	1.09767	0.307861	3.56547	0.000363205	0.0116478
CALD1	1481.5	0.516188	0.144804	3.56474	0.000364215	0.0116532
ST3GAL1	470.234	0.678561	0.190664	3.55893	0.000372365	0.0118864
EMP1	230.96	-1.17349	0.330018	-3.55584	0.000376773	0.0119994
SETD6	40.8744	0.845821	0.238286	3.5496	0.000385813	0.0122591
MSANTD3	64.3832	-1.02345	0.288468	-3.54789	0.000388328	0.0123107
NR1D1	151.366	1.00289	0.282896	3.54507	0.000392511	0.0124148
DNPH1	242.705	0.586695	0.165536	3.54422	0.000393778	0.0124265
ACOX3	75.1767	0.618432	0.174607	3.54185	0.000397333	0.0125101
KIF13B	972.302	-0.595276	0.168161	-3.53991	0.000400265	0.0125738
RP11-16N11.2	7.15605	1.84499	0.521319	3.53907	0.000401535	0.012584
SLC35A2	46.464	1.04327	0.29488	3.53796	0.000403235	0.012584
MSI2	765.358	0.690223	0.195094	3.5379	0.000403323	0.012584
KCTD20	165.112	-0.56555	0.159934	-3.53615	0.000405998	0.012639
RP11-49I11.2	8.76473	1.71192	0.484312	3.53475	0.000408167	0.0126779
CACNB4	25.3562	-1.61608	0.457577	-3.53181	0.000412726	0.0127908
GMFB	133.138	-0.448251	0.126983	-3.53	0.000415563	0.0128499
CCL2	24.6283	1.78253	0.505066	3.52929	0.000416671	0.0128554
RDX	8719.91	-0.953422	0.270231	-3.52817	0.000418441	0.0128669
NYNRIN	8.50517	1.85268	0.525206	3.52752	0.000419474	0.0128669
ITGA9	195.469	-0.911792	0.258496	-3.52729	0.000419836	0.0128669
DGCR2	200.114	0.575578	0.163276	3.52518	0.000423194	0.0129411
RYBP	895.053	-0.516362	0.146518	-3.52421	0.000424743	0.0129598
CPEB4	1502.45	-0.4936	0.14027	-3.51894	0.000433283	0.0131913
RRN3P2	15.7885	1.19184	0.338929	3.51647	0.000437324	0.013285
MMP19	86.6384	-0.925628	0.26327	-3.51589	0.00043829	0.0132852
SHMT2	213.962	0.443714	0.126263	3.51419	0.000441097	0.013341
PPP1CB	478.31	-0.346099	0.098509	-3.51337	0.00044246	0.013353
HINT2	179.321	0.591976	0.168686	3.50933	0.000449245	0.0134932
AQP2	117.62	-1.26477	0.360448	-3.50887	0.000450018	0.0134932
KCTD9	95.9636	-0.594067	0.169305	-3.50886	0.000450034	0.0134932
TRAM2-AS1	28.1944	-0.874563	0.249427	-3.50628	0.000454409	0.0135949
RSAD1	51.0773	0.779984	0.222579	3.5043	0.000457801	0.0136668
SP110	414.054	0.715039	0.20417	3.50218	0.000461474	0.0137468
NELL2	50.6902	-1.3448	0.384159	-3.50065	0.000464132	0.013775
NPEPPS	909.744	-0.354632	0.101309	-3.50048	0.000464417	0.013775
ASAP2	10.8648	-1.62092	0.463236	-3.49912	0.000466788	0.013795
PCK1	13.851	2.27246	0.649469	3.49895	0.000467087	0.013795
DDHD1	49.2321	-0.746634	0.213551	-3.49629	0.000471779	0.0139039
STK17A	150.564	-0.625933	0.179224	-3.49246	0.00047859	0.0140734
APOL3	16.8586	1.37481	0.393712	3.49192	0.000479568	0.0140734
DPP10	25.1388	1.3768	0.394541	3.48964	0.000483676	0.0141249
TBC1D4	156.581	-0.574649	0.164679	-3.48951	0.000483904	0.0141249
ACO1	213.431	0.513353	0.147124	3.48925	0.000484387	0.0141249
AUTS2	339.805	0.680014	0.194949	3.48816	0.000486355	0.0141524
SNX22	74.1283	-1.81259	0.519882	-3.48654	0.000489309	0.0141857
AGMAT	12.5135	1.11378	0.319464	3.48641	0.00048955	0.0141857
PDXK	1059.04	0.586648	0.168523	3.48112	0.000499313	0.0144383
FAM53B	381.196	0.684482	0.196883	3.47659	0.000507828	0.0146539
USP12	170.976	-0.591876	0.170305	-3.4754	0.000510097	0.0146547
SIPA1L1	187.817	-0.770078	0.221603	-3.47503	0.000510801	0.0146547
EML6	28.2523	1.45681	0.419273	3.4746	0.000511619	0.0146547
CAPN15	362.672	0.5866	0.168837	3.47435	0.000512096	0.0146547
PAK7	67.5184	1.08839	0.313352	3.47338	0.000513942	0.0146771
SRPX	543.489	-0.64427	0.185591	-3.47145	0.000517648	0.0147524
ESR1	42.8774	-0.816806	0.23537	-3.47031	0.000519855	0.0147848
FDX1	1763.8	-0.731985	0.211118	-3.46718	0.000525943	0.0149273
RRAS	271.663	-0.773473	0.2232	-3.46538	0.000529475	0.0149967
TMEM67	38.8494	-0.753046	0.217523	-3.46192	0.00053634	0.0151601
LACC1	97.573	-0.635183	0.183602	-3.45957	0.000541046	0.0152619
PTPRH	104.318	-0.875343	0.253512	-3.45287	0.000554655	0.0156139
PRRX1	20.2521	-1.72016	0.498377	-3.45153	0.000557416	0.0156598
USP13	1511.27	0.79768	0.231336	3.44814	0.000564463	0.0158209
MEIS3	56.4801	-1.01731	0.295112	-3.44722	0.000566392	0.0158209
KCNC4	20.0785	-1.1342	0.329028	-3.44713	0.000566585	0.0158209
B3GNT1	110.528	0.984038	0.285544	3.44618	0.000568565	0.0158442
CFI	283.398	-0.58438	0.169628	-3.44508	0.000570896	0.0158771
IRF2BP2	307.757	-0.670098	0.194779	-3.4403	0.00058108	0.0161022
CIB2	32.8111	-0.753936	0.219156	-3.44018	0.000581318	0.0161022
DYRK2	210.997	-0.651257	0.189387	-3.43877	0.000584361	0.0161541
PITPNM1	12.0577	-1.18832	0.345689	-3.43753	0.000587041	0.0161958
XPNPEP1	318.595	0.604934	0.176146	3.43428	0.000594126	0.0163586
AXL	234.442	-0.987489	0.287596	-3.4336	0.000595618	0.0163671
APOBEC3C	492.347	0.652855	0.190175	3.43291	0.000597136	0.0163762
KHDRBS1	842.748	-0.41799	0.121852	-3.43031	0.000602899	0.0165015
KRT80	11.578	-1.60892	0.469364	-3.42788	0.000608317	0.0165917
FAM133A	6.15968	-1.86239	0.543385	-3.42738	0.000609428	0.0165917
ZDBF2	144.775	-0.74845	0.218384	-3.42722	0.000609794	0.0165917
TXLNA	274.921	-0.392402	0.11452	-3.42651	0.000611401	0.0166027
AQP11	39.44	-1.27458	0.372259	-3.4239	0.000617289	0.0167297
TGFB1	122.349	-0.77795	0.227259	-3.42319	0.000618902	0.0167306
GANAB	945.525	0.402691	0.117667	3.4223	0.000620939	0.0167306
XPR1	73.3962	-0.543559	0.158829	-3.42229	0.000620952	0.0167306
EPDR1	83.9893	-0.590204	0.172622	-3.41905	0.000628403	0.0168904
CHD7	570.503	-0.511689	0.149676	-3.41865	0.000629328	0.0168904
MIA3	431.571	0.736018	0.21535	3.41777	0.000631359	0.0169121
FBLIM1	25.1561	-1.31568	0.385212	-3.41548	0.000636701	0.0170222
IQGAP1	1961.38	-0.487204	0.142704	-3.41408	0.000639974	0.0170767
NFIC	2431.29	-0.458642	0.134379	-3.41305	0.000642396	0.0171083
POGLUT1	249.737	0.6962	0.20403	3.41224	0.00064431	0.0171222
KLHL23	10.2643	1.68181	0.492941	3.41178	0.000645397	0.0171222
LRRC27	44.4551	0.86218	0.253005	3.40776	0.000654994	0.0173435
EXOSC5	51.5905	0.57038	0.167403	3.40723	0.000656253	0.0173437
SOWAHC	914.193	-0.859303	0.252251	-3.40654	0.000657926	0.0173547
SLCO2A1	151.949	-1.31481	0.386157	-3.40487	0.000661944	0.0174274
INADL	22.9622	-1.01527	0.298541	-3.40078	0.000671945	0.0176571
FCHSD2	99.542	-0.576501	0.169598	-3.39923	0.000675753	0.0177162
AR	188.985	-0.702823	0.206784	-3.39883	0.000676757	0.0177162
MRPL49	238.171	0.776534	0.228828	3.39352	0.000690001	0.0180287
AACS	231.226	0.718937	0.21205	3.39041	0.000697877	0.0182001
PNPLA3	162.155	1.24338	0.36695	3.38842	0.000702961	0.0182966
RP11-363E7.4	40.4181	1.27072	0.375072	3.38793	0.000704226	0.0182966
SDC3	67.0682	-0.783959	0.231529	-3.386	0.000709186	0.0183909
USP33	332.257	0.551288	0.163029	3.38153	0.000720821	0.0186577
KCNK3	434.059	-1.70202	0.503565	-3.37993	0.000725035	0.0187004
SAMD4A	47.6525	-1.39833	0.413723	-3.37988	0.000725178	0.0187004
AIM1	520.137	-0.902864	0.267294	-3.3778	0.000730694	0.0187819
EHD2	280.118	-0.691967	0.204866	-3.37766	0.000731058	0.0187819
GDF15	426.331	0.940859	0.278628	3.37676	0.00073345	0.018785
SDC4	282.199	-0.794157	0.235195	-3.37659	0.000733894	0.018785
C15orf41	39.2261	-0.957584	0.283794	-3.37421	0.000740266	0.0188932
ANK3	73.477	-1.0316	0.30575	-3.374	0.000740856	0.0188932
CLMP	43.9222	-0.988066	0.292946	-3.37286	0.000743912	0.0189362
TMOD3	227.04	-0.491918	0.145892	-3.37179	0.000746809	0.018975
PACS1	153.195	-0.579803	0.172057	-3.36984	0.000752124	0.0190674
CADM1	242.794	-0.86909	0.257933	-3.36944	0.000753206	0.0190674
TBC1D8B	23.8187	-0.751976	0.223275	-3.36794	0.00075733	0.0191353
KIFAP3	172.053	-0.55477	0.164744	-3.36745	0.000758654	0.0191353
TFDP2	306.659	0.516968	0.153651	3.36456	0.00076665	0.0193017
ADAMTS9	1991.33	-0.746265	0.221875	-3.36345	0.000769749	0.0193445
ENPP5	8.81684	1.46375	0.435608	3.36024	0.000778747	0.0195351
HSD17B6	10.7733	1.40332	0.417773	3.35905	0.000782103	0.0195838
CREB5	114.434	-1.07262	0.319422	-3.35801	0.000785071	0.0196155
ARHGAP10	94.1225	-0.634312	0.188918	-3.3576	0.00078621	0.0196155
ENPP4	25.2289	0.996051	0.297227	3.35114	0.000804795	0.020043
MBNL3	277.976	-0.872091	0.260285	-3.35053	0.000806581	0.0200514
APOBEC3G	54.8426	1.09002	0.325738	3.34632	0.000818916	0.0203215
SEMA3B	133.908	-1.00875	0.301499	-3.34579	0.000820471	0.0203236
KLF2	104.48	1.00264	0.29974	3.34505	0.000822666	0.0203322
FAM78A	19.5502	1.02925	0.307739	3.34456	0.000824144	0.0203322
MAPRE2	307.696	-0.575899	0.172209	-3.34419	0.000825232	0.0203322
GLI3	222.452	0.910353	0.272306	3.34313	0.000828403	0.0203598
NUDT8	14.5858	1.20506	0.360491	3.34283	0.000829297	0.0203598
IVD	393.43	0.381761	0.114249	3.34148	0.000833321	0.0204223
RALB	727.559	0.665848	0.199361	3.33991	0.000838062	0.0204686
SAMD10	9.73511	1.35014	0.404248	3.33987	0.000838173	0.0204686
SF3A2	28.1124	-0.777338	0.23284	-3.33851	0.0008423	0.0205331
STARD7	472.521	0.446711	0.133873	3.33682	0.000847426	0.0206217
ASCC3	473.725	-0.537002	0.16107	-3.33397	0.000856166	0.0207978
EXTL3	64.2252	0.548803	0.164773	3.33066	0.00086641	0.0210097
GNG11	14.0678	-1.32412	0.397669	-3.32971	0.000869377	0.0210252
ARHGAP32	81.2953	-0.758101	0.227694	-3.32948	0.000870092	0.0210252
MARS2	7.34681	1.63369	0.490777	3.32878	0.000872261	0.0210408
TMEM233	30.336	-1.32884	0.399276	-3.32812	0.000874349	0.0210453
RGL2	101.036	-0.584243	0.175567	-3.32775	0.00087549	0.0210453
TMEM163	40.6129	-0.888967	0.267458	-3.32376	0.000888116	0.0213117
KCNK1	54.4159	-1.36505	0.410929	-3.32186	0.000894181	0.02142
CCDC69	1194.52	0.641671	0.193343	3.31883	0.000903962	0.0216169
CDH6	11.6026	-1.50568	0.454046	-3.31615	0.000912675	0.0217876
SLC7A5	329.65	0.723492	0.218247	3.31501	0.000916384	0.0218384
SDF2L1	189.673	0.606976	0.183186	3.31344	0.000921563	0.021924
DLG2	16.3003	-1.24757	0.376612	-3.31261	0.000924308	0.0219515
SLC35F5	70.432	-0.746265	0.225321	-3.31201	0.000926279	0.0219606
RNF11	134.394	-0.465647	0.14063	-3.31114	0.000929154	0.021991
ANAPC15	60.2253	-0.53234	0.160822	-3.31011	0.000932594	0.0220347
UGGT2	141.225	0.593893	0.179468	3.30918	0.000935685	0.02207
PCGF5	527.215	-0.482821	0.146104	-3.30464	0.000950974	0.0223924
DAXX	215.506	-0.418116	0.126545	-3.30408	0.000952873	0.022399
TRPC3	41.7386	-1.24218	0.37606	-3.30313	0.000956114	0.022437
MYADM	2957.04	-0.694989	0.210818	-3.29664	0.000978503	0.0228783
TDG	333.12	-0.586462	0.177916	-3.29629	0.000979714	0.0228783
IRS1	97.4977	-0.733528	0.222562	-3.29584	0.000981266	0.0228783
FAM63B	210.261	-0.498249	0.151179	-3.29577	0.000981537	0.0228783
FBLL1	12.6406	-1.28881	0.391265	-3.29396	0.000987849	0.0229866
DCTN4	362.035	0.384486	0.116751	3.29321	0.000990491	0.0229951
VPS37B	214.49	-0.577375	0.175387	-3.292	0.000994777	0.0229951
FHL2	587.114	-0.71623	0.217584	-3.29173	0.000995715	0.0229951
RNA28S5	2201.07	-0.744667	0.226231	-3.29162	0.000996125	0.0229951
CTD-2538C1.2	27.4557	1.18027	0.35859	3.29142	0.000996837	0.0229951
EPHB1	53.3559	-1.13027	0.343438	-3.29103	0.000998198	0.0229951
DBN1	74.3559	-0.526733	0.160098	-3.29006	0.00100166	0.0230365
MED28	238.827	0.334251	0.101616	3.28934	0.00100422	0.023057
TMEM57	334.872	-0.476167	0.144828	-3.28782	0.00100965	0.023135
SCN3A	25.0684	-2.46954	0.751202	-3.28746	0.00101096	0.023135
RNU1-59P	20.0567	1.69502	0.516508	3.28169	0.00103186	0.0235742
LPAR3	183.521	-0.791123	0.241156	-3.28054	0.00103608	0.0236304
CNTN3	8.36418	-1.88635	0.575091	-3.28009	0.00103774	0.0236304
B4GALT7	145.571	0.489545	0.149426	3.27617	0.00105226	0.0239216
CLUH	426.881	0.374954	0.11449	3.27501	0.00105659	0.0239807
BRWD3	145.11	-0.523507	0.159925	-3.27347	0.00106237	0.0240723
RUNX2	331.157	-0.727751	0.222484	-3.27102	0.0010716	0.0242417
TAF1C	157.788	0.536432	0.164098	3.26898	0.00107936	0.0243774
TRIM8	78.897	-0.631893	0.193457	-3.26632	0.00108957	0.0245677
GPR34	11.0127	1.49602	0.45824	3.26472	0.00109573	0.0246665
EMC1	100.321	0.670694	0.205505	3.26364	0.0010999	0.0247199
HPS5	120.981	0.709435	0.217484	3.26201	0.00110625	0.0248225
UCHL1	859.706	0.622767	0.190953	3.26136	0.00110879	0.0248391
TTC3	3164.72	0.634529	0.194718	3.25871	0.00111919	0.0250314
CGREF1	6.34724	1.83588	0.564076	3.25466	0.00113528	0.0253503
MT-TD	17.8167	-1.17438	0.361003	-3.2531	0.00114153	0.0254487
KIAA1009	56.4971	0.644415	0.19843	3.24757	0.00116397	0.0258363
CHCHD10	999.449	0.786532	0.2422	3.24744	0.00116447	0.0258363
RRP1B	237.01	0.550077	0.169389	3.24742	0.00116457	0.0258363
FAM177A1	599.631	-0.372006	0.11457	-3.24697	0.00116639	0.0258363
FGF12	186.179	-0.910154	0.280476	-3.24503	0.00117436	0.0259713
CTB-152G17.6	7.83544	1.52723	0.470799	3.24391	0.00117902	0.0260326
MTMR2	216.851	-0.770999	0.23773	-3.24317	0.00118208	0.0260585
ZADH2	96.0673	0.633212	0.195308	3.24212	0.00118643	0.0261128
PLEKHH1	93.4248	-0.870272	0.268499	-3.24125	0.00119005	0.0261508
RPS10P2	6.60721	1.47687	0.45577	3.24039	0.00119367	0.0261887
SGK2	19.2601	1.35237	0.417845	3.23653	0.00120993	0.0265034
ARL2BP	143.494	-0.494801	0.152923	-3.23562	0.00121378	0.0265458
KCNT2	15.9239	-0.89504	0.276718	-3.23449	0.00121861	0.0266093
HIPK3	390.37	-0.43533	0.134628	-3.23359	0.00122247	0.0266175
FOXN2	49.1884	-0.729337	0.225557	-3.2335	0.00122284	0.0266175
INPP1	226.427	-0.389264	0.120449	-3.23177	0.00123026	0.0267368
CD99	4860.54	-0.474899	0.146993	-3.23075	0.00123467	0.0267906
RPS20P22	7.58523	-1.80163	0.557896	-3.22932	0.00124085	0.0268825
FAM216A	115.18	0.676639	0.209794	3.22526	0.0012586	0.0272243
RBFOX2	214.737	-0.365336	0.113333	-3.22357	0.00126605	0.0273427
SERPINE1	3170.72	-0.829061	0.257575	-3.21871	0.00128768	0.0277232
SHROOM3	16.9139	-1.00032	0.310841	-3.21811	0.00129039	0.0277232
JDP2	91.4322	-0.962302	0.299031	-3.21807	0.00129058	0.0277232
CCM2	96.4502	-0.620325	0.192791	-3.21761	0.00129264	0.0277232
MRPS34	238.11	0.561653	0.174584	3.2171	0.00129492	0.0277232
NLN	144.225	-0.400214	0.124409	-3.21693	0.0012957	0.0277232
PPID	212.013	0.618517	0.192394	3.21485	0.00130513	0.0278442
AGO1	113.314	0.517923	0.161106	3.21479	0.00130539	0.0278442
LARP1B	283.701	-0.270822	0.0842706	-3.21372	0.00131028	0.0278667
PRKAB1	64.3758	0.683036	0.21254	3.21368	0.00131047	0.0278667
GPBP1L1	163.073	-0.373994	0.116517	-3.20978	0.00132834	0.0282033
LEPROTL1	378.949	-0.395747	0.123357	-3.20814	0.00133596	0.0283216
MMD	935.733	1.40898	0.439392	3.20667	0.00134283	0.0284236
EPB41L4A	25.8526	-1.13142	0.353035	-3.20484	0.00135137	0.0285607
ST6GALNAC2	13.36	-1.50346	0.469438	-3.20268	0.00136155	0.0287317
GRIK1	17.8007	-1.63486	0.510695	-3.20125	0.00136831	0.0288305
CCDC109B	136.493	-0.592421	0.185111	-3.20036	0.00137255	0.0288757
KIAA1586	200.802	0.532763	0.166534	3.19913	0.00137844	0.0289556
MAP4	837.137	-0.509608	0.159402	-3.19699	0.00138869	0.0291266
GNA12	473.514	0.648093	0.202782	3.19601	0.00139342	0.0291815
FBXW11	205.057	0.666179	0.208518	3.19482	0.00139918	0.0292578
UBFD1	98.1892	0.561492	0.175825	3.19348	0.0014057	0.0293498
APOO	232.633	0.824584	0.258359	3.19162	0.00141479	0.0294311
SRPRB	278.866	0.540751	0.169435	3.19148	0.00141544	0.0294311
EPB41L2	2171.38	-0.562485	0.176252	-3.19137	0.00141598	0.0294311
SPR	35.2093	0.893711	0.280138	3.19025	0.00142149	0.0295013
GNPTAB	282.581	-0.493086	0.15462	-3.18902	0.00142755	0.0295658
BZW1	798.183	-0.544003	0.1706	-3.18875	0.00142888	0.0295658
ZNF521	63.0111	0.926731	0.290695	3.18798	0.00143271	0.0296008
PRPS2	49.6292	-0.801042	0.251499	-3.18507	0.0014472	0.0298556
NR5A2	638.733	-0.495361	0.155689	-3.18172	0.00146402	0.0301108
ARF3	1229.04	0.41623	0.130828	3.1815	0.00146513	0.0301108
EPB41L4B	163.905	1.48082	0.465475	3.18131	0.00146611	0.0301108
EPS15	158.899	-0.430469	0.135367	-3.18002	0.00147266	0.0301631
ADAMTS1	822.576	-0.82002	0.257872	-3.17995	0.00147302	0.0301631
LRRN3	118.702	-0.774464	0.243696	-3.17799	0.00148299	0.0303223
MICAL1	50.2828	-0.909494	0.286299	-3.17673	0.00148945	0.0304094
OTUD4	237.805	-0.45459	0.143144	-3.17575	0.00149452	0.0304679
ANKRD1	266.944	-1.49629	0.471341	-3.17453	0.00150077	0.0305394
ZNF22	168.545	0.566503	0.178475	3.17413	0.00150287	0.0305394
PPAP2B	44.4834	-0.71252	0.224516	-3.17358	0.00150572	0.0305394
ERBB2IP	737.113	-0.54944	0.173165	-3.17294	0.00150906	0.0305394
UBE2K	610.762	-0.473996	0.149387	-3.17293	0.00150907	0.0305394
PSD3	505.572	-0.740234	0.233366	-3.17199	0.00151399	0.0305506
FBLN5	17.7298	-2.04179	0.643758	-3.17167	0.00151567	0.0305506
C3orf67	26.2683	-1.02972	0.324678	-3.17151	0.0015165	0.0305506
CYP4V2	57.4364	0.710575	0.224091	3.17092	0.00151956	0.0305506
ARL6IP5	531.761	-0.387616	0.122249	-3.17071	0.00152068	0.0305506
NXPH3	5.62019	2.12539	0.67095	3.16773	0.00153632	0.0307904
FGFR1	34.0019	-1.46707	0.463235	-3.16702	0.00154012	0.0307904
BDH1	39.3922	0.795528	0.251208	3.16681	0.00154119	0.0307904
STK32C	48.6269	0.696133	0.219826	3.16675	0.00154153	0.0307904
LACTB	178.21	-0.397643	0.125661	-3.16442	0.00155392	0.0309791
ANKRD18B	34.2191	1.12191	0.354571	3.16413	0.00155546	0.0309791
NCAM1	284.278	-1.40446	0.443938	-3.16364	0.00155807	0.0309865
PPP1R1C	8.16607	-1.42201	0.449665	-3.16237	0.00156489	0.0310774
PHF10	259.347	0.727078	0.230036	3.16071	0.00157383	0.0312101
STAU1	931.091	0.463681	0.146758	3.15949	0.00158047	0.0312969
RNF157	10.4646	1.64264	0.520133	3.15811	0.00158797	0.0314004
MPP1	408.973	0.973336	0.308244	3.15769	0.00159027	0.0314009
LUM	227.972	-0.959887	0.30407	-3.15679	0.00159516	0.0314526
CST3	814.871	-0.370951	0.117553	-3.15562	0.00160157	0.0315341
STEAP1	149.697	-0.841904	0.267136	-3.15159	0.00162385	0.0319273
RP11-365H8.2	7.88418	-1.79408	0.569572	-3.14988	0.00163338	0.0320689
LXN	13.6008	-1.67883	0.533302	-3.14799	0.00164396	0.0321965
ATP6V0E2	75.0894	0.631682	0.200668	3.14789	0.00164453	0.0321965
LEFTY2	98.1544	1.95558	0.621426	3.14693	0.00164996	0.0322571
ALS2CR11	7.04736	-1.80842	0.574864	-3.14582	0.00165623	0.0323339
STK39	81.4851	-0.559298	0.177826	-3.1452	0.00165971	0.0323561
STXBP5	57.3264	-0.844143	0.268533	-3.14353	0.00166921	0.0324954
HYOU1	368.379	0.444307	0.141512	3.13972	0.00169111	0.0328755
SSTR1	5.97549	-2.11083	0.672433	-3.1391	0.00169468	0.0328987
ROBO2	16.5987	-1.46374	0.466409	-3.13833	0.00169914	0.032939
RP11-629O1.2	9.52566	1.10723	0.352961	3.13697	0.00170703	0.0330456
ARHGEF12	235.022	-0.563841	0.179765	-3.13655	0.0017095	0.0330471
MIB1	247.822	-0.634336	0.20234	-3.135	0.00171854	0.0331756
TADA3	103.644	-0.476129	0.151941	-3.13364	0.00172651	0.0332434
LSM4	162.941	0.433729	0.138413	3.13358	0.00172687	0.0332434
SIK3	127.872	-0.589268	0.188082	-3.13303	0.00173011	0.0332595
PCDH19	158.707	0.90034	0.287514	3.13146	0.0017394	0.033369
INPP5K	59.0381	-0.544201	0.173797	-3.13125	0.00174064	0.033369
ARHGEF3	106.116	-0.677377	0.216486	-3.12896	0.00175424	0.0335393
ACPL2	369.89	-0.434699	0.138928	-3.12894	0.00175437	0.0335393
C19orf24	298.943	0.627308	0.200547	3.12799	0.00176008	0.0335973
SLC46A3	508.175	-0.438093	0.140072	-3.12762	0.00176227	0.0335973
NELFCD	221.282	0.551356	0.176416	3.12531	0.00177616	0.0338155
TRAPPC12	217.114	0.556343	0.178191	3.12217	0.00179523	0.034014
PPP2R5A	175.531	-0.509791	0.163284	-3.12211	0.00179559	0.034014
PDHB	148.476	0.482323	0.154496	3.12192	0.00179676	0.034014
CNN3	280.924	-0.572684	0.183449	-3.12176	0.00179776	0.034014
TCEAL3	845.593	-0.654078	0.209535	-3.12157	0.00179889	0.034014
KIAA1522	47.0267	-1.1459	0.367281	-3.11995	0.00180884	0.0341555
KLF12	44.2769	-1.18506	0.380166	-3.11722	0.00182563	0.0344254
RAI1	85.0513	-0.698581	0.224185	-3.11609	0.00183264	0.034464
RP11-23F23.3	15.9032	-1.31104	0.420733	-3.11609	0.00183266	0.034464
TMEM131	223.198	-0.506865	0.16273	-3.11476	0.00184097	0.0345732
ANKRD18A	138.941	1.47297	0.473065	3.11368	0.0018477	0.0346525
AKAP13	2470.03	0.610976	0.196292	3.11259	0.00185451	0.0347331
SEPT9	592.62	0.713613	0.229344	3.11154	0.00186117	0.0347814
NKAIN1	280.535	1.77653	0.571009	3.11122	0.00186317	0.0347814
GALNT15	41.0709	1.24294	0.399534	3.11097	0.00186474	0.0347814
RRN3	115.816	0.560118	0.180068	3.11059	0.00186715	0.0347814
CPM	2723.56	-0.501707	0.161314	-3.11012	0.00187009	0.0347892
IRAK1	465.857	0.570539	0.18355	3.10836	0.00188126	0.03495
MRPS27	201.392	0.548782	0.176749	3.10487	0.00190365	0.03531
SLC25A23	74.044	0.661053	0.212942	3.10437	0.00190683	0.03531
SEC24A	61.8397	-0.516553	0.166407	-3.10414	0.0019083	0.03531
AOX1	127.072	1.03728	0.334423	3.1017	0.00192415	0.0355254
TSPAN5	110.663	-0.948816	0.305917	-3.10155	0.00192509	0.0355254
NUDT19	117.271	0.75253	0.242671	3.10103	0.00192846	0.0355403
TAX1BP1	1685.41	-0.400796	0.129362	-3.09824	0.00194672	0.035829
ALDH16A1	85.4025	0.587125	0.189907	3.09164	0.00199053	0.0365351
VDAC1P6	109.259	-0.876469	0.283587	-3.09066	0.00199714	0.0365351
PRKCE	13.8972	-1.16975	0.378486	-3.0906	0.00199751	0.0365351
AC004893.11	27.3044	1.09076	0.352945	3.09045	0.00199855	0.0365351
CLPTM1L	272.782	0.534317	0.172905	3.09025	0.00199991	0.0365351
HSD17B11	70.8525	-0.737243	0.238583	-3.09009	0.00200094	0.0365351
SNAP23	239.933	-0.502129	0.162596	-3.08819	0.00201377	0.0366784
KLF13	215.688	-0.690718	0.223668	-3.08815	0.0020141	0.0366784
PLEC	294.328	-0.647884	0.210066	-3.0842	0.00204101	0.0371195
NAPB	27.068	-0.709572	0.230269	-3.08149	0.0020597	0.0374103
CHKB	16.9248	-1.08744	0.352986	-3.08068	0.00206526	0.0374619
NT5DC3	82.5227	-0.881912	0.286448	-3.07878	0.00207847	0.0376522
MSNP1	77.1352	-0.876602	0.284821	-3.07773	0.00208581	0.0377357
EFNB2	558.753	0.849283	0.276139	3.07556	0.00210107	0.0379621
RAVER2	26.8309	1.01033	0.328589	3.07477	0.00210665	0.0379879
RP11-760H22.2	12.1809	1.10122	0.358168	3.07458	0.002108	0.0379879
CITED1	877.65	-1.03124	0.335491	-3.07383	0.00211333	0.0380344
TEK	8.43503	1.93391	0.629311	3.07306	0.00211874	0.0380488
MTAPP2	8.20027	-1.79959	0.585689	-3.0726	0.002122	0.0380488
TMEM69	35.0782	0.660659	0.21502	3.07255	0.00212239	0.0380488
RP11-295G20.2	61.4965	0.934361	0.304228	3.07125	0.00213166	0.0381656
KLF5	370.433	-0.801954	0.261333	-3.06871	0.00214987	0.0384418
SZRD1	426.769	-0.293195	0.0955576	-3.06825	0.00215313	0.0384503
YDJC	27.4254	0.575158	0.187619	3.06556	0.00217262	0.0387483
MOCOS	463.38	0.868645	0.283872	3.05999	0.00221348	0.0394262
TUBA1A	438.196	-0.588462	0.192347	-3.05938	0.00221799	0.0394557
ZNF106	975.959	-0.359958	0.117702	-3.05821	0.00222661	0.039558
RCAN1	436.983	0.861536	0.28182	3.05704	0.00223534	0.0396374
TANC2	428.708	-0.480378	0.157148	-3.05684	0.00223681	0.0396374
SLC9A9	27.661	1.0412	0.340851	3.05471	0.00225279	0.0398694
NELFA	106.983	0.575464	0.188455	3.05359	0.00226121	0.0399365
SNHG11	41.7688	0.840643	0.27531	3.05344	0.00226235	0.0399365
HMGCS1	2659.45	0.90623	0.296906	3.05225	0.00227135	0.040008
COBLL1	481.517	0.691445	0.226545	3.05214	0.0022722	0.040008
INO80C	82.1142	0.872279	0.28598	3.05014	0.00228737	0.040224
PDLIM7	67.2876	-0.838875	0.275362	-3.04644	0.00231569	0.0406703
BEX1	428.921	-0.986368	0.32388	-3.04547	0.00232316	0.0407496
FBN1	179.529	-0.668606	0.219636	-3.04416	0.00233332	0.040876
MAP1LC3A	106.787	-0.735677	0.241915	-3.04106	0.00235746	0.0412467
YES1	150.932	-0.481291	0.158286	-3.04063	0.00236083	0.0412533
CTXN1	24.7875	-1.20568	0.396616	-3.03993	0.00236632	0.0412971
MPRIP	312.895	-0.526371	0.173196	-3.03916	0.0023724	0.041351
NECAB2	118.429	-0.798305	0.263031	-3.03502	0.00240517	0.0418687
AC092610.12	17.1862	-0.921936	0.303816	-3.03452	0.00240917	0.0418687
FAM160A2	137.224	0.466284	0.153672	3.03427	0.00241119	0.0418687
PTRH1	48.5534	-0.547892	0.180704	-3.03198	0.00242953	0.0421343
CTC-459F4.3	25.166	-0.939271	0.30996	-3.0303	0.00244315	0.0423095
DIRAS3	1219.9	-1.52767	0.504187	-3.02997	0.00244576	0.0423095
AP000783.1	382.599	-0.946079	0.312441	-3.02802	0.00246158	0.04253
ZBTB21	70.7033	-0.598845	0.197858	-3.02665	0.00247284	0.0426657
HIP1	127.036	-0.447226	0.147784	-3.02622	0.00247628	0.0426657
NFX1	173.025	-0.348891	0.115316	-3.02553	0.002482	0.0426657
FAM49A	240.71	1.03752	0.342925	3.0255	0.00248218	0.0426657
OR7E14P	19.0058	1.08898	0.359972	3.02518	0.00248487	0.0426657
CDK19	447.678	0.842763	0.278678	3.02415	0.00249336	0.0427583
TMEM109	126.3	0.411508	0.136111	3.02332	0.00250018	0.0428222
FBXW9	38.9359	0.730699	0.241771	3.02228	0.00250878	0.0429116
RP11-283C24.1	6.38453	1.84394	0.610185	3.02194	0.00251161	0.0429116
GNG5	902.767	-0.458163	0.151685	-3.0205	0.00252361	0.0430597
RP11-64B16.2	34.3802	-0.972732	0.322081	-3.02015	0.00252651	0.0430597
PCOLCE2	58.3267	-0.755479	0.250229	-3.01916	0.0025348	0.0431478
SH3RF1	77.6428	-0.666094	0.22082	-3.01645	0.00255752	0.043481
CLCN3	265.402	-0.437749	0.145176	-3.0153	0.00256726	0.043593
NXN	11.788	1.36825	0.453921	3.01428	0.00257586	0.0436854
TIGD3	9.13156	1.55687	0.51662	3.01357	0.00258191	0.0437342
GADD45G	465.959	-0.571838	0.189858	-3.01193	0.00259596	0.0438336
GSTM3	958.477	-0.967884	0.321354	-3.01189	0.00259624	0.0438336
APOPT1	101.582	-0.379155	0.125893	-3.01171	0.0025978	0.0438336
EDN2	67.3672	-1.72553	0.572999	-3.0114	0.00260046	0.0438336
STK4	777.614	-0.543312	0.180564	-3.00898	0.00262129	0.0441309
FOPNL	88.5269	0.546084	0.181569	3.00758	0.00263333	0.0441671
SLC4A2	95.964	0.802701	0.266898	3.00752	0.0026339	0.0441671
DOCK10	207.23	-0.56836	0.188983	-3.00746	0.00263439	0.0441671
MDK	95.543	-0.651829	0.216753	-3.00725	0.00263622	0.0441671
IL1R1	353.494	-0.592288	0.197009	-3.00641	0.00264356	0.0442364
TSPYL1	213.973	-0.35406	0.117818	-3.00516	0.00265442	0.0443475
TRAPPC3	477.361	0.403762	0.134368	3.00491	0.00265662	0.0443475
SACS	166.669	-0.53229	0.177345	-3.00143	0.00268716	0.0448033
C10orf10	120.324	1.18719	0.395846	2.99911	0.00270768	0.045043
SAMD5	13.1628	-0.975126	0.325143	-2.99907	0.00270806	0.045043
SLC25A51	12.8507	0.861927	0.287446	2.99857	0.00271253	0.0450633
C15orf39	32.2641	0.886903	0.295841	2.99791	0.00271838	0.0451061
KIAA2026	922.594	0.370879	0.123743	2.99717	0.00272501	0.0451463
CCDC67	5.317	-1.63382	0.54517	-2.99691	0.00272733	0.0451463
PLEK2	126.195	-0.842099	0.281091	-2.99582	0.00273704	0.0452529
FADS1	1039.76	0.616057	0.205745	2.99427	0.00275105	0.0453811
FAM13A-AS1	6.75244	-1.61617	0.539797	-2.99404	0.0027531	0.0453811
CXCR4	177.754	0.916266	0.306048	2.99387	0.00275465	0.0453811
GOLGA7	258.74	0.493401	0.164833	2.99334	0.0027594	0.0454053
ETF1P2	18.4468	-0.965733	0.322705	-2.99262	0.00276593	0.045435
HSP90B1	4003.81	0.490496	0.163935	2.99201	0.00277144	0.045435
PAWR	176.101	-0.567179	0.189576	-2.99182	0.00277316	0.045435
CCDC138	22.0824	0.881736	0.294728	2.99169	0.00277435	0.045435
HDAC2	351.451	-0.285826	0.0955726	-2.99066	0.00278371	0.0455342
PLEKHA5	515.679	0.552953	0.184926	2.99012	0.00278864	0.045561
TEAD4	71.3812	-0.716637	0.239701	-2.98971	0.00279241	0.0455687
CA5B	148.551	0.520294	0.174101	2.98846	0.00280387	0.0457018
NAT8L	74.086	0.584419	0.195601	2.98782	0.00280974	0.0457435
TPCN1	83.3797	0.604533	0.202385	2.98705	0.00281681	0.0457983
MED30	9.11748	1.06348	0.356069	2.98674	0.00281973	0.0457983
AP000345.1	13.049	1.36766	0.458017	2.98604	0.00282615	0.0458062
STK3	170.839	-0.526062	0.176178	-2.98596	0.00282686	0.0458062
CASC10	12.8209	-0.93945	0.314668	-2.98553	0.00283085	0.0458062
COASY	193.967	0.444083	0.148759	2.98525	0.00283348	0.0458062
SESN2	220.268	0.483791	0.16219	2.98286	0.00285569	0.0460708
IDH1	118.125	0.877477	0.294182	2.98277	0.00285651	0.0460708
C16orf70	38.3365	0.839986	0.28188	2.97995	0.00288299	0.0464436
KCTD3	496.295	0.421902	0.141613	2.97927	0.00288936	0.0464821
XIRP1	11	-2.03103	0.681787	-2.97898	0.0028921	0.0464821
RP11-442A17.2	38.1942	1.17508	0.39484	2.97611	0.00291935	0.0468655
GSTM4	95.8553	-0.483502	0.162611	-2.97336	0.00294559	0.0472319
SNX33	31.5405	0.670093	0.225535	2.97112	0.00296715	0.0475225
MNT	229.447	-0.581513	0.195778	-2.97026	0.00297544	0.0476001
MAP3K13	925.731	-0.363304	0.122335	-2.96976	0.00298037	0.0476239
STT3B	475.291	0.40305	0.135741	2.96926	0.0029852	0.0476459
RN7SL735P	10.4077	-1.49622	0.504102	-2.96808	0.00299666	0.0477737
CALM2	1069.76	-0.456783	0.15395	-2.96708	0.00300638	0.0478735
ARHGEF10	229.146	-0.574083	0.193564	-2.96586	0.00301836	0.0479708
ATP1B3	699.718	0.703071	0.237063	2.96575	0.00301943	0.0479708
MRPS18C	207.679	0.337794	0.113914	2.96535	0.0030234	0.0479787
RABEPK	82.511	0.462602	0.156103	2.96344	0.00304225	0.0481361
CASK	276.012	0.662612	0.223598	2.96341	0.00304253	0.0481361
RP11-43D4.2	8.26285	-1.40676	0.474781	-2.96297	0.00304688	0.0481361
RECQL	89.9613	-0.634159	0.214031	-2.96293	0.00304725	0.0481361
CACNB1	9.91421	-1.24062	0.418807	-2.96226	0.00305387	0.0481856
TMC1	15.6162	-1.22119	0.41244	-2.9609	0.00306746	0.0483449
M6PR	130.024	0.65266	0.22051	2.95977	0.00307865	0.0484659
DEPTOR	83.4908	0.793276	0.268134	2.95851	0.00309132	0.0486101
GYG1	97.0284	-0.571617	0.193351	-2.95638	0.00311278	0.0488918
NDUFA8	223.193	0.624425	0.21128	2.95544	0.0031222	0.0489842
LYRM7	193.504	0.415244	0.140549	2.95444	0.00313236	0.0490457
MRPS25	404.465	0.521138	0.176397	2.95436	0.00313322	0.0490457
TM2D3	69.8206	0.712103	0.24111	2.95344	0.00314256	0.0491363
ZFPM1	26.9586	-0.772735	0.261865	-2.95089	0.00316858	0.0494412
GPD1L	21.3612	0.99093	0.335846	2.95055	0.00317209	0.0494412
TARS	914.745	0.476492	0.161509	2.95025	0.00317521	0.0494412
NAPA	206.925	0.359164	0.121745	2.95013	0.00317637	0.0494412
RYR2	56.3245	-1.16631	0.395402	-2.94968	0.003181	0.0494528
FAM184A	45.9444	-0.658396	0.223233	-2.94937	0.00318427	0.0494528
RNF214	297.859	0.560727	0.190158	2.94874	0.00319072	0.0494974
ACLY	561.413	0.617	0.209326	2.94755	0.00320298	0.0496031
TOP1	4000.57	0.585559	0.198699	2.94697	0.00320909	0.0496031
PCSK9	6.85422	1.57714	0.535175	2.94695	0.00320922	0.0496031
ZNF674-AS1	21.5091	-1.23832	0.420241	-2.9467	0.00321189	0.0496031
