# Supplementary material for: Single-cell RNA-seq analysis and cell-cluster deconvolution of the human preovulatory follicular fluid cells provide insights into the pathophysiology of ovarian hyporesponse
Source: Front Endocrinol (Lausanne). 2022 Oct 21;13:945347. doi: 10.3389/fendo.2022.945347 (PMC9635625; doi:10.3389/fendo.2022.945347)
Supplement: Supplementary file 4 [file Table_2.xlsx]

## Sheet: HR DEGs age-adjusted
Supplementary Table 2. List of differentially expressed genes between hypo- and normoresponder groups, adjusted to age (FDR<0.05).
List of 447 differentially expressed genes (FDR<0.05) identified by DESeq2 between the hypo- and normoresponders group (adjusted to age).
baseMean is the mean of normalized counts for all samples.
log2FoldChange is the log-ratio of gene expression values in hypo- and normoresponder group.
lfcSE is the standard error value.
stat is the Wald test statistics for the hyporesponse-normoresponse comparison.
p-value is the result of Wald test for estimating which gene would be statistically significant.
FDR is the adjusted p-value by the Benjamini-Hochberg method.
The data list is organized according to ascending FDR values.
Genes that are age-independent between hypo- and normoresponders group are marked in bold.
Gene name	baseMean	log2FoldChange	lfcSE	stat	p-value	FDR
HEG1	322.485	-1.16167	0.157688	-7.36685	1.74702e-13	2.48252e-09
MPHOSPH6	981.158	2.15307	0.348024	6.18655	6.14965e-10	2.91288e-06
PLP1	1093.45	-1.61024	0.258479	-6.22967	4.67412e-10	2.91288e-06
TECRL	315.643	-2.11198	0.354139	-5.96369	2.46608e-09	8.76076e-06
FGG	159.516	1.92238	0.328558	5.85096	4.88735e-09	1.38898e-05
LPHN2	106.694	-0.903921	0.15606	-5.79214	6.94939e-09	1.64585e-05
LAMA3	167.682	-1.87462	0.330383	-5.67408	1.39433e-08	2.20151e-05
LTBP1	84.5224	-1.5156	0.26711	-5.67408	1.39434e-08	2.20151e-05
PDGFA	170.849	-1.67175	0.294105	-5.68418	1.31439e-08	2.20151e-05
LINC00704	56.3353	-2.19329	0.388934	-5.63922	1.70821e-08	2.42737e-05
FILIP1	22.7074	-3.05178	0.572029	-5.33501	9.55408e-08	0.000113136
SORD	720.454	1.06494	0.199403	5.34067	9.26015e-08	0.000113136
SAMD8	61.3212	-1.12203	0.212183	-5.28801	1.23652e-07	0.000135161
PDE8B	181.935	-1.30364	0.247825	-5.26034	1.43788e-07	0.000136216
ROR1	89.6217	-1.42389	0.270168	-5.27041	1.36121e-07	0.000136216
CAV1	103.812	-1.68325	0.322537	-5.21879	1.80099e-07	0.000150541
CAV2	198.853	-1.32727	0.254002	-5.22544	1.7374e-07	0.000150541
PPARG	231.246	-1.05379	0.207104	-5.08822	3.61438e-07	0.000273657
SRPX	543.489	-0.924176	0.181714	-5.08589	3.65903e-07	0.000273657
ACPP	2324.8	1.81655	0.359091	5.05874	4.22029e-07	0.000299852
ACYP1	50.0903	-1.70633	0.344907	-4.94723	7.52785e-07	0.00046509
TCEAL1	249.668	-0.934475	0.188818	-4.94908	7.45634e-07	0.00046509
VSTM2L	21.108	-2.99834	0.605994	-4.9478	7.50562e-07	0.00046509
CLDN1	114.305	1.23672	0.251628	4.91487	8.8842e-07	0.000485555
CLSTN2	139.209	-1.70201	0.345654	-4.92402	8.47828e-07	0.000485555
TTN	128.217	-1.57813	0.320786	-4.91958	8.67309e-07	0.000485555
COPS8	863.707	-0.862086	0.178046	-4.84193	1.28587e-06	0.000676749
AKAP12	201.383	-2.03622	0.422549	-4.8189	1.44351e-06	0.000732583
ZFPM2	39.3732	-1.495	0.311493	-4.79947	1.59084e-06	0.00077951
WBP5	2575.23	-0.579645	0.120956	-4.79221	1.64954e-06	0.00078133
CHSY1	338.108	-1.09325	0.228572	-4.78299	1.7271e-06	0.000791679
CAPN2	399.165	-0.736463	0.154418	-4.7693	1.84867e-06	0.000820925
MUM1L1	175.621	-1.24501	0.262657	-4.74005	2.1367e-06	0.000920075
GLRX5	398.52	0.679219	0.144787	4.69116	2.71664e-06	0.00109965
PLCXD3	113.85	-2.99945	0.639684	-4.68896	2.74594e-06	0.00109965
SORBS1	55.4404	-1.50726	0.321652	-4.68601	2.78589e-06	0.00109965
PALLD	453.687	-1.0617	0.229433	-4.62749	3.70124e-06	0.00142148
ANKRD29	18.6777	-1.65133	0.357457	-4.61966	3.84374e-06	0.00142286
MGAT5	595.801	1.26813	0.275017	4.61111	4.00522e-06	0.00142286
SOX6	71.8653	-1.29674	0.281056	-4.61384	3.953e-06	0.00142286
NREP	627.782	-1.54567	0.336372	-4.59512	4.32496e-06	0.00146328
SEMA3A	2894.53	-1.5108	0.328651	-4.59697	4.28675e-06	0.00146328
TMEM200A	283.616	-0.963815	0.210136	-4.58662	4.50488e-06	0.0014887
DUSP14	121.074	-0.984107	0.215242	-4.5721	4.82861e-06	0.00151141
SDF2L1	189.673	0.80396	0.175947	4.56934	4.89269e-06	0.00151141
TSC22D3	1575.29	0.947435	0.207201	4.57254	4.81854e-06	0.00151141
ADRBK2	40.0057	1.3669	0.30067	4.54618	5.46286e-06	0.00155178
ATP6V1D	1279.03	-0.559993	0.124084	-4.51302	6.39124e-06	0.00155178
C2CD2	1875.86	1.06535	0.23542	4.5253	6.03103e-06	0.00155178
CBLB	123.02	-1.14839	0.252106	-4.55518	5.23405e-06	0.00155178
CXXC5	273.098	-1.31637	0.289436	-4.54805	5.41458e-06	0.00155178
EPS8	515.906	-1.26726	0.280828	-4.51259	6.40393e-06	0.00155178
PMP22	154.351	-1.35988	0.300813	-4.52066	6.16461e-06	0.00155178
PVRL2	495.519	-0.60506	0.134014	-4.51491	6.33447e-06	0.00155178
RGS7	19.793	2.48044	0.548341	4.52353	6.08167e-06	0.00155178
SFRP5	254.232	-1.88275	0.415812	-4.52789	5.95753e-06	0.00155178
TSHZ2	1418.28	-1.00455	0.222562	-4.51355	6.37524e-06	0.00155178
WWTR1	213.709	-0.891538	0.197623	-4.51131	6.44299e-06	0.00155178
ZC3H12C	100.319	-1.05529	0.232817	-4.5327	5.82359e-06	0.00155178
UGP2	6142.96	-1.04927	0.232952	-4.50423	6.6613e-06	0.00157762
ACAN	204.568	-1.14453	0.254786	-4.49213	7.05144e-06	0.00161614
AKAP5	33.8515	2.38097	0.529829	4.49384	6.99498e-06	0.00161614
THEMIS2	39.3764	1.19714	0.266762	4.48767	7.20069e-06	0.00162416
PID1	47.3917	1.88378	0.420698	4.47776	7.54301e-06	0.00167478
C10orf111	10.0995	-2.08265	0.466015	-4.46907	7.85619e-06	0.00171749
ITGA2	475.574	-1.30292	0.291768	-4.46561	7.98417e-06	0.00171901
VWA5A	51.8366	-1.4805	0.33212	-4.45773	8.2831e-06	0.00175676
SRPK2	1242.2	0.8763	0.197163	4.44454	8.80787e-06	0.00184059
SPSB1	174.67	-1.30682	0.294485	-4.43764	9.09519e-06	0.00187308
FSTL3	82.2994	-1.67476	0.379067	-4.41812	9.95634e-06	0.00202114
EGFR	307.934	-0.810519	0.183741	-4.41121	1.02795e-05	0.00205735
RP11-356I2.1	7.72126	3.33206	0.75693	4.40207	1.07225e-05	0.00211245
UHRF1BP1	64.4481	-0.86404	0.196397	-4.39946	1.08522e-05	0.00211245
NUDT3	658.65	0.734787	0.167668	4.38238	1.17387e-05	0.00225415
FKBP5	2368.02	-0.901978	0.20611	-4.37619	1.2077e-05	0.00228819
GJA1	1312.92	-1.16487	0.266534	-4.37043	1.24002e-05	0.00231851
MYH9	847.902	-0.806445	0.184744	-4.36521	1.26999e-05	0.00234371
CLTB	304.733	-0.825452	0.189537	-4.3551	1.33004e-05	0.00242306
HCFC1	412.048	0.668454	0.153613	4.35153	1.3519e-05	0.0024317
RALGPS2	219.001	-0.982592	0.22602	-4.34738	1.37776e-05	0.00244725
BRI3BP	31.9682	1.29806	0.299603	4.33261	1.47355e-05	0.00256497
UGDH	504.999	-1.57733	0.364143	-4.33162	1.48014e-05	0.00256497
CCDC141	19.077	-1.66666	0.387038	-4.3062	1.66085e-05	0.00284346
IFFO1	105.732	1.21969	0.283721	4.29892	1.7163e-05	0.00290341
ELMSAN1	232.202	-1.06652	0.248436	-4.29294	1.76319e-05	0.00294764
RORB	43.7311	-2.33171	0.544494	-4.28234	1.84935e-05	0.00305573
ABCC3	261.963	-1.22536	0.287892	-4.25633	2.07814e-05	0.00332012
PIM2	278.849	1.49871	0.352047	4.25714	2.07057e-05	0.00332012
SPTLC2	517.983	0.906188	0.213003	4.25433	2.09671e-05	0.00332012
TBC1D22A	311.319	1.11669	0.262522	4.25368	2.10282e-05	0.00332012
KRT18	64.6383	-1.31839	0.310384	-4.2476	2.16073e-05	0.00335851
TCEAL4	1872.51	-0.728046	0.171459	-4.24619	2.17441e-05	0.00335851
SCN9A	53.9499	-2.20998	0.5214	-4.23856	2.24957e-05	0.00343725
GPR176	32.4823	1.70881	0.403536	4.2346	2.28956e-05	0.00346114
PDLIM4	310.224	-1.04521	0.247486	-4.2233	2.40746e-05	0.00360105
LMNA	1497.14	-0.794237	0.188292	-4.21811	2.46354e-05	0.00360895
TRIM16L	109.903	1.73589	0.411532	4.21812	2.46344e-05	0.00360895
RP11-818F20.5	18.8713	-1.62121	0.384852	-4.21255	2.52507e-05	0.00366135
PDZRN3	23.7951	1.73132	0.411609	4.20622	2.59674e-05	0.00372725
TXLNG	363.694	0.870049	0.207144	4.20021	2.66667e-05	0.00378933
NMT2	666.1	-0.887162	0.211363	-4.19735	2.70057e-05	0.00379951
PTPRN	224.489	1.09029	0.259984	4.19367	2.74477e-05	0.00382384
GBE1	208.314	-0.786777	0.187968	-4.1857	2.8429e-05	0.0038474
HPCAL4	239.088	-2.18109	0.520637	-4.18927	2.79855e-05	0.0038474
LIMA1	325.476	-1.06974	0.255465	-4.18742	2.82147e-05	0.0038474
PPM1L	523.638	1.50317	0.359628	4.17979	2.91776e-05	0.00391146
C9orf3	44.341	-0.839303	0.201801	-4.15906	3.19565e-05	0.00420967
TAB3	600.28	-0.611334	0.146998	-4.15878	3.19946e-05	0.00420967
TXNRD1	1004.27	-1.12591	0.271053	-4.15385	3.26929e-05	0.00426207
PROX1	87.0757	1.31401	0.316504	4.15164	3.30102e-05	0.00426432
CYP11A1	3271.38	0.959064	0.23163	4.14051	3.46539e-05	0.00443633
CSPP1	325.198	0.704693	0.170416	4.13513	3.54746e-05	0.00450084
TFRC	285.246	0.990557	0.239756	4.13152	3.60367e-05	0.0045317
FAM111A	198.7	0.814874	0.197771	4.12028	3.78411e-05	0.00463553
KB-1507C5.4	17.6393	2.14374	0.520187	4.1211	3.7706e-05	0.00463553
KCNIP3	6.57445	-2.27422	0.55181	-4.12138	3.76602e-05	0.00463553
HIPK2	581.811	-0.717577	0.174657	-4.10849	3.98252e-05	0.00472801
ME1	93.5637	-0.824126	0.20062	-4.1079	3.99269e-05	0.00472801
REPS2	42.0405	-1.20979	0.294354	-4.10999	3.95674e-05	0.00472801
UBALD2	183.601	1.20852	0.294099	4.10922	3.97004e-05	0.00472801
FEM1C	114.864	-0.794133	0.193437	-4.10539	4.03627e-05	0.00474012
NPTX2	457.19	-1.31097	0.320879	-4.08555	4.39718e-05	0.00509148
SPATS2L	751.123	-0.806506	0.19743	-4.08503	4.40712e-05	0.00509148
GEM	7.68399	-2.16877	0.531495	-4.08052	4.49354e-05	0.00514945
CCDC28B	52.493	1.14492	0.280757	4.07796	4.54323e-05	0.00516474
CAMK1D	164.384	1.29713	0.31869	4.07021	4.69711e-05	0.00520297
FAM133A	6.15968	-2.54251	0.624054	-4.07417	4.61781e-05	0.00520297
FJX1	273.537	1.701	0.41787	4.07063	4.68854e-05	0.00520297
ZCCHC17	530.36	1.02188	0.251143	4.06891	4.72331e-05	0.00520297
FBXL2	12.8247	-1.37552	0.338322	-4.06569	4.78896e-05	0.0052347
TMEM47	40.8028	-1.32339	0.32571	-4.06311	4.84227e-05	0.00525257
ADAMTS14	22.6618	-2.06629	0.509788	-4.05323	5.05147e-05	0.00531714
AMMECR1	361.962	-1.34219	0.331131	-4.05335	5.04897e-05	0.00531714
FAM210A	314.119	-0.865608	0.213385	-4.05656	4.98012e-05	0.00531714
KCND2	42.3634	-1.42408	0.351034	-4.0568	4.97498e-05	0.00531714
IQCG	193.562	-0.681637	0.168824	-4.03756	5.4011e-05	0.00564336
MRAP	293.522	1.19712	0.297251	4.0273	5.64201e-05	0.00585204
PIWIL4	31.6498	-1.07567	0.267446	-4.02199	5.77081e-05	0.00594226
HS2ST1	479.813	-0.474643	0.118131	-4.01794	5.87094e-05	0.00600188
TMEM67	38.8494	-0.941375	0.234447	-4.0153	5.93704e-05	0.00602609
CCL2	24.6283	2.21688	0.553725	4.00358	6.23914e-05	0.00628781
CLDN15	82.0406	1.13672	0.285126	3.98671	6.69963e-05	0.00670435
RGS4	132.481	-2.51233	0.630795	-3.9828	6.81089e-05	0.00676802
AQP11	39.44	-1.65888	0.416938	-3.97873	6.92853e-05	0.00683711
PLS3	136.691	-0.830285	0.209225	-3.96838	7.2364e-05	0.0070431
YWHAZ	715.295	-0.443169	0.111666	-3.96869	7.22691e-05	0.0070431
OSBP2	66.7737	-1.25054	0.315688	-3.96133	7.45337e-05	0.00717485
PINX1	168.302	1.15682	0.292074	3.96071	7.47275e-05	0.00717485
DSP	523.92	-1.11279	0.281753	-3.94951	7.83103e-05	0.00746839
PTRF	1252.29	-1.29526	0.328997	-3.937	8.25081e-05	0.00781626
CLCF1	15.0008	-1.67014	0.424896	-3.93071	8.46963e-05	0.00787625
PLEKHH1	93.4248	-1.13976	0.290097	-3.9289	8.53358e-05	0.00787625
PPP1R12B	464.524	-1.58502	0.403348	-3.92967	8.50637e-05	0.00787625
PREB	189.997	0.864568	0.220057	3.92883	8.53584e-05	0.00787625
WIPF3	653.932	-1.12173	0.285673	-3.92664	8.61403e-05	0.00789712
MMAB	253.744	0.768406	0.195916	3.92212	8.77728e-05	0.0079952
PPP4R1	112.794	-0.641004	0.163707	-3.91556	9.01948e-05	0.00816349
CITED1	877.65	-1.40856	0.360309	-3.90932	9.25569e-05	0.00832426
CFH	165.493	-1.43438	0.367596	-3.90206	9.53785e-05	0.00852408
GYG2	78.8713	0.980773	0.251578	3.89849	9.67944e-05	0.00859655
TRIM47	34.611	-1.74431	0.448276	-3.89116	9.97656e-05	0.0088054
RP11-473M20.14	11.834	1.28649	0.331097	3.88555	0.000102098	0.00895563
GPC1	1534.66	-1.01616	0.261669	-3.8834	0.000103007	0.00897996
SNX22	74.1283	-2.26337	0.583125	-3.88144	0.000103838	0.00899718
GMFB	133.138	-0.536819	0.138461	-3.87704	0.000105736	0.00910607
PLEKHG1	70.0764	1.76001	0.455742	3.86187	0.000112524	0.0096323
DACH1	37.8399	-1.77078	0.45875	-3.86001	0.000113382	0.00964766
DAAM1	525.855	-0.886933	0.229947	-3.85711	0.000114735	0.00970467
COL21A1	13.2925	-2.52555	0.655133	-3.85503	0.000115716	0.00972972
GNG5	902.767	-0.604407	0.157119	-3.84682	0.000119663	0.0100024
GSTM3	958.477	-1.34201	0.3492	-3.84311	0.000121485	0.0100366
MSRB3	44.9025	-0.976499	0.254081	-3.84326	0.000121409	0.0100366
NEBL	1124.1	-1.06274	0.276655	-3.84139	0.000122341	0.010049
TTC27	131.063	-0.606003	0.15782	-3.83984	0.000123115	0.0100544
KLHL4	1120.05	-0.691519	0.180255	-3.83635	0.000124879	0.0101402
USP48	858.833	0.646909	0.168979	3.82835	0.000129005	0.0104157
MAML2	472.932	-0.974073	0.254536	-3.82686	0.000129787	0.0104196
BOLA3-AS1	57.4559	-1.17525	0.307567	-3.82112	0.000132845	0.0106052
SMIM14	1189.67	-1.21028	0.317078	-3.81698	0.000135096	0.0107247
MGAT4A	160.71	0.979642	0.257057	3.81099	0.000138411	0.0109004
NID2	26.3119	-1.11764	0.293326	-3.81022	0.000138844	0.0109004
DCBLD2	805.624	-0.740944	0.19467	-3.80616	0.000141139	0.0110197
CAST	1466.08	-0.573745	0.150834	-3.80382	0.000142481	0.0110264
TUBB3	192.391	-1.34981	0.354904	-3.80331	0.000142777	0.0110264
GDE1	193.184	0.582315	0.15325	3.79978	0.000144824	0.0111241
ADIRF	22.3991	-2.49073	0.658475	-3.78258	0.000155211	0.0118578
CTNNA1	429.41	-0.485497	0.128534	-3.77718	0.000158612	0.0119966
RRAS	271.663	-0.935488	0.247679	-3.77702	0.000158716	0.0119966
RP11-49I11.2	8.76473	2.04865	0.543628	3.76847	0.00016425	0.0123491
FRMD6	53.0402	-1.17275	0.311509	-3.76474	0.000166724	0.0124692
BBS12	86.5285	-0.952307	0.253155	-3.76175	0.000168727	0.0125529
EPDR1	83.9893	-0.707905	0.188494	-3.75558	0.00017294	0.0127993
LDLRAD3	263.813	0.73588	0.196305	3.74865	0.000177787	0.0130899
PRLR	37.0775	-1.38826	0.370925	-3.7427	0.000182055	0.0133351
CLIP1	1082.43	-0.725208	0.194188	-3.73458	0.000188031	0.0135441
NEK7	185.528	-1.06803	0.286055	-3.73365	0.000188722	0.0135441
SRSF8	139.867	0.732703	0.196156	3.73531	0.000187483	0.0135441
WFS1	105.669	0.745489	0.199604	3.73484	0.000187835	0.0135441
FBLIM1	25.1561	-1.6164	0.433661	-3.72734	0.000193509	0.0138179
CCDC6	805.14	-0.902744	0.242424	-3.72381	0.000196236	0.0139426
ADC	5.77169	2.56443	0.688928	3.72235	0.000197374	0.0139537
DTNA	53.5602	-1.47559	0.397052	-3.71638	0.000202099	0.014217
NAP1L4	1816.7	0.770956	0.20755	3.71456	0.000203555	0.0142488
ARSK	110.793	-0.78977	0.212926	-3.70913	0.000207972	0.014346
LSAMP	139.444	-1.10468	0.297706	-3.71064	0.000206732	0.014346
TPM1	196.03	-0.60852	0.164033	-3.70975	0.000207463	0.014346
MARC2	121.042	1.61504	0.435568	3.7079	0.000208988	0.0143465
HEYL	7.38585	-2.19163	0.591452	-3.70551	0.000210967	0.0144127
GPR56	81.8406	-1.4668	0.39674	-3.69713	0.000218053	0.0148255
CST7	9.12888	2.622	0.712015	3.6825	0.000230954	0.0154998
DPP10	25.1388	1.62669	0.441613	3.68352	0.000230039	0.0154998
NAPSB	8.1879	3.33312	0.905202	3.68219	0.000231242	0.0154998
YWHAH	318.806	-0.719993	0.195712	-3.67884	0.000234299	0.0156309
MYO1C	319.666	-0.809409	0.220165	-3.67638	0.000236571	0.0157088
HIVEP3	92.039	-1.15367	0.313962	-3.67457	0.000238251	0.0157467
CSK	142.375	0.949628	0.2587	3.67077	0.000241817	0.0159084
TLN2	42.8474	0.690027	0.188309	3.66433	0.000247984	0.0162381
TNK2	39.7786	1.0274	0.280467	3.66317	0.000249113	0.0162381
ZNF470	57.8419	-1.07341	0.293197	-3.66104	0.000251195	0.016299
ANKS1A	198.058	-0.821366	0.224522	-3.65828	0.000253912	0.0163064
ITGB7	8.20703	2.71699	0.742585	3.65882	0.000253381	0.0163064
MAOA	85.5576	-0.909413	0.248726	-3.65628	0.0002559	0.0163064
NPC1	163.625	-0.822212	0.22484	-3.65688	0.000255302	0.0163064
PRRX1	20.2521	-2.00583	0.54902	-3.65347	0.000258725	0.0164129
NRP1	346.311	-0.808712	0.221436	-3.65212	0.000260081	0.0164255
VIM	2808.61	-0.787142	0.215633	-3.65037	0.000261858	0.0164646
MARC1	7.02827	2.87902	0.789339	3.64739	0.000264922	0.0165839
LEPREL1	445.251	-1.25938	0.345554	-3.64454	0.000267871	0.0166949
PRDM15	204.397	0.97382	0.267417	3.64158	0.000270973	0.0168145
FAM126B	179.517	0.747505	0.205396	3.63933	0.000273348	0.0168882
NEURL1B	244.134	-1.17687	0.323579	-3.63703	0.000275804	0.0169661
TENM3	206.694	-0.97111	0.267399	-3.63169	0.000281576	0.0172465
TRAM2-AS1	28.1944	-1.01738	0.280438	-3.62784	0.000285806	0.0174305
BRD3	1421.63	0.647212	0.178518	3.62547	0.000288433	0.0175155
TIMP3	150.937	-1.85024	0.510611	-3.62359	0.00029054	0.0175684
IL16	12.1734	2.54439	0.702467	3.62207	0.000292253	0.0175971
ITGA9	195.469	-1.05608	0.291809	-3.61908	0.000295656	0.0177269
ADAM10	163.02	-0.610219	0.168666	-3.61791	0.000296997	0.0177325
C10orf88	15.1144	1.26699	0.350361	3.61625	0.000298904	0.0177717
TAP1	193.746	0.707696	0.196006	3.61058	0.000305518	0.0180892
GLS	407.75	-0.553205	0.153366	-3.60708	0.000309665	0.0182587
VCL	1084.15	-0.995177	0.276891	-3.59411	0.000325504	0.0191132
HYOU1	368.379	0.543974	0.15159	3.58846	0.000332633	0.0194515
AGO1	113.314	0.625451	0.174508	3.58407	0.000338281	0.0195405
SH3GLB1	595.742	-0.530131	0.147854	-3.5855	0.000336432	0.0195405
TMEM136	37.2195	-1.34469	0.375085	-3.58503	0.000337039	0.0195405
BTBD1	24.4793	-0.943983	0.263606	-3.58104	0.000342229	0.0196092
MFSD6	368.981	-0.990276	0.276532	-3.58105	0.000342218	0.0196092
MAPK14	360.679	0.78742	0.219988	3.57938	0.000344404	0.0196546
XAF1	117.42	1.1029	0.308412	3.57604	0.000348833	0.0198277
ALCAM	434.484	-0.998808	0.279687	-3.57116	0.000355403	0.0198393
CD83	213.075	1.11199	0.311333	3.57169	0.000354682	0.0198393
MRO	935.528	0.92748	0.259822	3.56968	0.000357415	0.0198393
PYCR1	80.4372	0.800833	0.224182	3.57224	0.000353936	0.0198393
RARRES3	52.6429	0.704712	0.197352	3.57084	0.000355837	0.0198393
WWC1	182.598	1.23407	0.345677	3.57001	0.000356964	0.0198393
ST6GALNAC2	13.36	-1.90254	0.533242	-3.56788	0.00035988	0.0198984
RNF19A	274.983	-0.844514	0.237011	-3.56318	0.000366386	0.0201797
C12orf68	29.7153	-1.65133	0.463706	-3.56116	0.000369217	0.020257
PDP1	262.142	-0.753736	0.211879	-3.55739	0.000374558	0.0204711
FAM213B	92.5114	0.791464	0.222683	3.55422	0.000379102	0.02064
NT5DC3	82.5227	-1.11796	0.31464	-3.55314	0.000380668	0.0206462
EXOSC5	51.5905	0.658159	0.185377	3.55039	0.000384666	0.0207837
ZNF469	65.8346	-1.15472	0.325358	-3.54908	0.000386582	0.0208081
AP3S1	171.648	-0.487483	0.137837	-3.53666	0.000405226	0.0216937
DCAF12	111.135	0.777805	0.219962	3.53609	0.000406089	0.0216937
APOBEC3G	54.8426	1.29182	0.365671	3.53273	0.000411294	0.0218604
CIB2	32.8111	-0.879713	0.249138	-3.53102	0.000413953	0.0218604
MVK	277.451	1.06722	0.302318	3.53013	0.000415363	0.0218604
RASAL2	640.509	-0.713625	0.202108	-3.5309	0.000414143	0.0218604
ID2	2818.82	0.867016	0.245912	3.52572	0.00042234	0.0220641
LINC00478	71.6551	-0.978212	0.277412	-3.5262	0.000421566	0.0220641
PRKCA	618.125	-0.658256	0.186906	-3.52186	0.000428532	0.0223057
MPP6	236.407	-0.551531	0.156795	-3.51753	0.000435583	0.0225899
SNX27	335.809	0.777469	0.221648	3.50767	0.000452056	0.023359
CMPK2	4.79455	2.02958	0.579621	3.50156	0.000462545	0.0237668
FRMD5	23.038	-1.28432	0.366832	-3.50113	0.000463293	0.0237668
DISP1	67.0404	0.907924	0.259778	3.495	0.00047407	0.0239836
EHD2	280.118	-0.804543	0.230065	-3.49703	0.000470464	0.0239836
FAM115A	359.873	-0.684449	0.195752	-3.49651	0.000471378	0.0239836
KLF10	70.0374	-0.837419	0.239678	-3.49393	0.000475958	0.0239836
PSMB9	137.345	0.682475	0.195322	3.4941	0.000475668	0.0239836
ACPL2	369.89	-0.528653	0.151712	-3.48459	0.000492888	0.0245775
C1orf141	28.1828	-1.65532	0.474909	-3.48555	0.000491129	0.0245775
FAM171A1	84.3172	-0.775285	0.222491	-3.48457	0.000492934	0.0245775
SVIL	130.307	-0.557449	0.160093	-3.48204	0.000497614	0.0247241
FN1	804.726	-1.35673	0.38986	-3.48003	0.000501348	0.0247962
TGFB1I1	177.875	-0.952548	0.273769	-3.47939	0.000502555	0.0247962
COX10	44.5275	0.637681	0.183564	3.47389	0.000512969	0.0250491
NUDT16L1	194.938	0.682752	0.196473	3.47504	0.000510777	0.0250491
TRAF3IP2	126.197	-0.682035	0.196286	-3.47469	0.000511436	0.0250491
C12orf75	202.195	-0.854355	0.246129	-3.47117	0.000518193	0.0251976
MBNL3	277.976	-0.999448	0.287987	-3.47047	0.000519556	0.0251976
MYOF	168.106	-1.40415	0.405258	-3.46483	0.00053057	0.0256442
AC079780.3	11.8616	-1.54744	0.446989	-3.46192	0.000536333	0.0256609
TRIM16	107.472	1.38721	0.400645	3.46243	0.000535317	0.0256609
ZMYND8	353.651	-0.840721	0.2428	-3.46261	0.000534959	0.0256609
HRH1	98.0373	-1.45288	0.42007	-3.45866	0.000542873	0.0258866
EIF2AK4	376.039	0.48011	0.138852	3.45771	0.000544786	0.025891
APOBEC3C	492.347	0.736154	0.213132	3.45399	0.00055236	0.0261635
GPR115	25.0939	2.06943	0.60008	3.4486	0.000563511	0.0266029
PTMS	684.881	-0.818933	0.238032	-3.44043	0.000580788	0.027148
SLC38A10	316.366	0.442137	0.128463	3.44174	0.000577989	0.027148
TLE3	282.308	0.747191	0.217137	3.44111	0.000579337	0.027148
SLC46A1	45.9417	1.07625	0.313048	3.43796	0.000586121	0.0273075
CCNYL1	133.336	-0.826102	0.240431	-3.43593	0.000590527	0.0274228
DKC1	1362.32	0.583251	0.169987	3.43115	0.000601021	0.0278193
IGFBP4	248.081	0.659577	0.192453	3.4272	0.000609833	0.0281355
PHLDB2	238.879	-0.900867	0.26316	-3.42327	0.000618732	0.0284537
RHBDD2	1384.06	0.872707	0.255012	3.42222	0.000621125	0.0284716
MSANTD3	64.3832	-1.11706	0.326744	-3.41875	0.000629089	0.0287439
BMP2K	142.887	-0.527625	0.154611	-3.41261	0.000643447	0.0291669
CDC42EP1	32.5401	-0.949773	0.278269	-3.41314	0.000642182	0.0291669
RPS20P22	7.58523	-2.24321	0.657417	-3.41216	0.000644505	0.0291669
NR1D1	151.366	1.08734	0.318981	3.4088	0.000652496	0.0293582
SH3KBP1	210.644	0.552345	0.162042	3.40864	0.000652864	0.0293582
LILRB4	16.8163	1.74539	0.512666	3.40453	0.000662776	0.0297099
ANKRD18B	34.2191	1.32954	0.391071	3.39973	0.000674517	0.0301412
CCKBR	1664.66	1.27229	0.374387	3.39833	0.000677991	0.0301549
CIITA	17.1166	2.15284	0.633582	3.39789	0.000679068	0.0301549
RERE	711.997	0.654934	0.192979	3.39381	0.000689273	0.0305127
AC108142.1	13.5087	-1.35306	0.400313	-3.38	0.000724871	0.0319889
C9orf91	26.1057	0.924824	0.273889	3.37664	0.000733765	0.0321815
DOK5	38.3183	-1.46367	0.433366	-3.37745	0.000731616	0.0321815
ETV5	21.2345	1.03907	0.307826	3.3755	0.00073682	0.032216
PRSS23	970.618	-1.30916	0.388134	-3.37296	0.000743641	0.0324145
EML6	28.2523	1.55867	0.462756	3.36824	0.000756504	0.0328744
AC004893.11	27.3044	1.31848	0.391788	3.36528	0.000764672	0.0329946
C1orf115	107.382	1.34601	0.400132	3.36393	0.000768407	0.0329946
MT-TD	17.8167	-1.3755	0.408903	-3.36388	0.000768557	0.0329946
SERTAD2	173.214	-0.768892	0.22848	-3.36525	0.00076474	0.0329946
CLDN3	91.1078	1.2513	0.372093	3.36285	0.000771413	0.0330174
SLC35A2	46.464	1.12368	0.334301	3.36129	0.000775797	0.0331053
AHNAK	844.708	-0.964214	0.287096	-3.35851	0.000783642	0.03334
TBC1D2	19.4301	1.08326	0.322823	3.35559	0.000791967	0.0335936
CXCR4	177.754	1.13034	0.337262	3.35151	0.000803716	0.033981
FASN	1120.93	0.851662	0.254232	3.34995	0.000808274	0.033981
PHRF1	579.463	0.422567	0.12613	3.35026	0.000807366	0.033981
NPEPPS	909.744	-0.384943	0.11501	-3.34703	0.000816821	0.0341383
RNU1-59P	20.0567	1.78844	0.534285	3.34735	0.000815888	0.0341383
HMGB3	31.8402	0.99146	0.296336	3.34573	0.000820668	0.0341985
MIA3	431.571	0.808484	0.242028	3.34046	0.000836409	0.0346697
RP11-767N6.7	9.39417	1.56198	0.467617	3.34031	0.000836856	0.0346697
OSBPL9	457.274	-0.558547	0.167387	-3.33686	0.000847309	0.0348993
STRBP	510.845	-0.607379	0.181987	-3.33748	0.000845423	0.0348993
TTL	196.527	-0.570297	0.171242	-3.33035	0.000867357	0.0356218
S100A16	1365.82	-0.785961	0.236142	-3.32835	0.000873632	0.0357761
PPFIBP1	149.733	-0.818358	0.246043	-3.32608	0.000880766	0.0359646
ADRA1D	6.29609	-2.2447	0.675927	-3.32092	0.000897214	0.0362199
AMFR	197.897	0.552328	0.166295	3.32138	0.000895731	0.0362199
ARHGAP4	65.7876	1.0651	0.320721	3.32096	0.000897084	0.0362199
ST7L	33.8873	0.775218	0.233381	3.32168	0.000894778	0.0362199
DENND1C	9.68657	1.99524	0.60152	3.317	0.000909889	0.0366276
LGALS9	121.167	1.34249	0.40539	3.31162	0.000927589	0.0372346
TEAD1	326.349	-0.550371	0.166304	-3.30942	0.00093488	0.0374215
AUTS2	339.805	0.730638	0.220853	3.30826	0.000938776	0.0374719
CCDC67	5.317	-2.06417	0.624457	-3.30554	0.000947934	0.0375213
PRICKLE2	195.649	0.971086	0.293719	3.30617	0.000945794	0.0375213
SPOCD1	220.063	-1.29132	0.390497	-3.30686	0.000943464	0.0375213
SH2D4A	274.797	-0.753314	0.228224	-3.30076	0.000964229	0.0380603
FAM63B	210.261	-0.563461	0.170863	-3.29774	0.000974654	0.0381027
HIF1A	6367.69	-0.534439	0.162082	-3.29735	0.000976031	0.0381027
MTMR2	216.851	-0.887615	0.26913	-3.29809	0.000973457	0.0381027
SOWAHC	914.193	-0.941364	0.285312	-3.29942	0.000968839	0.0381027
OAS3	73.1636	0.7655	0.232256	3.29593	0.000980954	0.03819
PTPRH	104.318	-0.955093	0.289906	-3.29449	0.00098601	0.038282
EXT1	208.322	-1.15895	0.351984	-3.29262	0.000992592	0.0383849
ZNF641	75.3829	-0.820567	0.249246	-3.2922	0.000994065	0.0383849
CTNNAL1	704.303	-0.756465	0.230215	-3.2859	0.00101658	0.0390831
SCARB1	4131.24	0.80889	0.246192	3.2856	0.00101765	0.0390831
SSTR1	5.97549	-2.5317	0.77111	-3.2832	0.00102637	0.0393119
NDP	38.9381	-1.34204	0.409422	-3.27789	0.00104587	0.0399511
SYTL5	7.68288	-2.12913	0.650115	-3.275	0.0010566	0.0402529
FOXP1	661.788	-0.470051	0.143727	-3.27043	0.00107383	0.0405829
PPIL6	20.3189	0.931767	0.284865	3.27091	0.00107201	0.0405829
PPP1CB	478.31	-0.367569	0.112382	-3.27072	0.00107272	0.0405829
GALNT2	665.088	-0.523579	0.160213	-3.26801	0.00108305	0.0408228
SNRPGP14	6.57301	1.979	0.605729	3.26713	0.00108642	0.0408415
C4orf36	13.5695	-1.07691	0.329793	-3.2654	0.00109309	0.0408476
CYP3A5	14.1979	-2.28616	0.700043	-3.26574	0.0010918	0.0408476
GNG12	476.288	-0.679722	0.208214	-3.26454	0.00109642	0.0408476
OSBPL6	207.38	1.04466	0.320117	3.26337	0.00110097	0.0408476
RASSF8	370.872	-0.751381	0.230299	-3.26263	0.00110383	0.0408476
S100A2	10.8316	-1.80594	0.553301	-3.26393	0.00109878	0.0408476
SERPINE1	3170.72	-0.942957	0.289233	-3.26019	0.00111336	0.0410933
RRN3P2	15.7885	1.25831	0.386346	3.25695	0.00112615	0.0414575
ESR1	42.8774	-0.878335	0.269749	-3.25612	0.00112945	0.0414716
FBP1	39.7663	0.847436	0.260363	3.25482	0.00113463	0.0415542
ANXA5	553.339	-0.814067	0.250326	-3.25203	0.00114585	0.0418575
ACAT2	872.87	1.04237	0.32105	3.24676	0.00116725	0.0423128
C4orf32	41.5739	1.19131	0.366769	3.24811	0.00116173	0.0423128
NUDT4	104.44	-0.617263	0.190103	-3.24698	0.00116636	0.0423128
ZNF521	63.0111	1.05633	0.325745	3.24282	0.00118351	0.0427931
CASP1	6.22239	2.04426	0.630761	3.24094	0.00119136	0.0429676
CKB	2132.47	-0.897865	0.277396	-3.23677	0.00120892	0.0432716
FSD1L	27.8398	-0.787992	0.243406	-3.23735	0.00120645	0.0432716
ZNF358	129.327	0.590191	0.182271	3.23798	0.0012038	0.0432716
MYO16	6.54956	-2.02668	0.626859	-3.23306	0.0012247	0.0436164
RYBP	895.053	-0.539609	0.16687	-3.23371	0.00122193	0.0436164
ST3GAL1	470.234	0.701186	0.216939	3.23218	0.00122851	0.0436429
RP11-302B13.1	20.9613	1.20086	0.371802	3.22985	0.00123855	0.0438899
HSD17B6	10.7733	1.51527	0.470317	3.2218	0.0012739	0.0448072
PAWR	176.101	-0.682015	0.211674	-3.222	0.00127299	0.0448072
ZCCHC2	166.101	-0.711252	0.220702	-3.22269	0.00126994	0.0448072
SCN3A	25.0684	-2.8008	0.869598	-3.2208	0.00127833	0.0448519
SAP30	70.8451	-0.912554	0.283398	-3.22004	0.00128173	0.0448605
MSI2	765.358	0.714279	0.222234	3.21408	0.00130864	0.0456898
BIN1	241.858	-0.608955	0.189526	-3.21304	0.0013134	0.0457132
RNF217	126.394	-0.765912	0.238414	-3.21252	0.00131574	0.0457132
FBLL1	12.6406	-1.45112	0.452041	-3.21016	0.0013266	0.0458662
MAN1A1	106.306	-0.940409	0.292899	-3.21069	0.00132416	0.0458662
CNN3	280.924	-0.662992	0.206588	-3.20924	0.00133087	0.0458749
STEAP1	149.697	-0.966128	0.301095	-3.20871	0.00133331	0.0458749
SLC4A3	127.798	-0.773619	0.241268	-3.20647	0.00134374	0.0460386
STT3B	475.291	0.478586	0.149264	3.2063	0.00134455	0.0460386
ZNF276	111.523	0.569153	0.177555	3.2055	0.00134827	0.0460553
FAM13A	185.519	-0.946011	0.295356	-3.20295	0.00136029	0.0462129
PIP4K2C	35.5029	0.86302	0.269422	3.20323	0.00135896	0.0462129
STX6	57.0546	0.660033	0.206103	3.20245	0.00136265	0.0462129
ATF7IP2	204.387	-1.06657	0.333556	-3.19756	0.00138595	0.0467348
CD99	4860.54	-0.528148	0.165174	-3.19751	0.00138618	0.0467348
INPP5K	59.0381	-0.632953	0.197974	-3.19716	0.0013879	0.0467348
E2F7	36.5505	-1.49627	0.468688	-3.19245	0.0014107	0.0468606
FGF12	186.179	-1.0127	0.317089	-3.19373	0.00140446	0.0468606
IL6ST	5657.2	-0.557842	0.1747	-3.19314	0.00140734	0.0468606
KIAA1586	200.802	0.598755	0.187391	3.19522	0.00139724	0.0468606
LRRC8C	146.54	-0.696213	0.218091	-3.1923	0.00141142	0.0468606
TCEAL3	845.593	-0.748125	0.234278	-3.19332	0.00140648	0.0468606
CCBE1	613.801	-0.801401	0.251166	-3.19072	0.00141917	0.0469121
IWS1	821.627	0.637969	0.199992	3.18997	0.00142288	0.0469121
SNAPC2	185.744	-0.54772	0.171695	-3.19007	0.0014224	0.0469121
FILIP1L	503.505	-0.657293	0.206132	-3.18869	0.00142917	0.0469862
LEPROTL1	378.949	-0.443068	0.138972	-3.18817	0.00143174	0.0469862
PLCB3	84.1302	-0.648773	0.203567	-3.18703	0.00143742	0.0470641
ALG3	185.181	0.54219	0.170231	3.18501	0.00144747	0.0471806
TARS	914.745	0.566867	0.177981	3.18498	0.00144762	0.0471806
WDR1	760.386	-0.407045	0.12786	-3.18353	0.00145492	0.0473099
CPEB2	17.9372	-0.868596	0.273	-3.18167	0.00146429	0.0474664
VASH1	224.092	0.613359	0.192804	3.18125	0.00146641	0.0474664
GPR34	11.0127	1.64978	0.518715	3.18051	0.00147017	0.0474799
PREP	104.076	0.562372	0.17728	3.17222	0.00151277	0.0487273
VAPA	1051.78	-0.413209	0.130281	-3.17167	0.00151566	0.0487273
DZIP3	90.9293	-0.567089	0.178856	-3.17065	0.00152098	0.048788
SLC46A3	508.175	-0.500383	0.158026	-3.16646	0.00154304	0.0492119
TBC1D16	168.501	0.504884	0.159462	3.16617	0.00154458	0.0492119
YDJC	27.4254	0.664177	0.209755	3.16645	0.00154315	0.0492119
ZFPM1	26.9586	-0.946084	0.299217	-3.16187	0.00156759	0.0498333
