# Supplementary material for: Single-cell RNA-seq analysis and cell-cluster deconvolution of the human preovulatory follicular fluid cells provide insights into the pathophysiology of ovarian hyporesponse
Source: Front Endocrinol (Lausanne). 2022 Oct 21;13:945347. doi: 10.3389/fendo.2022.945347 (PMC9635625; doi:10.3389/fendo.2022.945347)
Supplement: Supplementary file 5 [file Table_3.xlsx]

## Sheet: Enrichment Pathway without age 
Supplementary Table 3: Reactome pathway enrichment analysis of differentially expressed genes between hypo- and normoresponder groups with and without age-adjustment.
Column C contains the names of biological Reactome pathways that are significantly enriched.
Column D contains the term identifiers.
Columns E-F contain the enrichment pathways FDR values. FDR is the adjusted p-value by the Benjamini-Hochberg method.
Columns G-J contain meta-data describing the terms.
Column K lists the genes associated with each enriched term.
The data list is organized ascendingly according to FDR values.
Bold-font describes enriched pathways that shared genes by both statistical models: 1) without age adjustments, 2) adjusted to age.
	source	Description	Term	FDR	negative Log(FDR)	Term size	Query size	Intersection size	Effective domain size	Gene Symbol
1	REAC	Metabolism of lipids	REAC:R-HSA-556833	0.00112961	2.94707	731	481	62	10622	TECRL,PPARG,CAV1,SAMD8,CYP11A1,TXNRD1,PPM1L,ARSK,GDE1,MVK,EBP,ABCC3,SPTLC2,PITPNM2,ACAT2,PIP4K2C,OSBPL6,NSDHL,FASN,OSBPL9,PEX11A,FDPS,PIP4K2A,MED15,TM7SF2,DHCR7,PITPNM3,ACSS3,ACACB,PCYT2,VAPA,GALC,ME1,RAB4A,NR1D1,ACOX3,PPP1CB,DDHD1,FDX1,PITPNM1,AACS,PNPLA3,STARD7,FHL2,MED28,MTMR2,ARF3,ANKRD1,BDH1,INPP5K,SEC24A,NUDT19,HSD17B11,CHKB,HMGCS1,CDK19,FADS1,PLEKHA5,MED30,GSTM4,GPD1L,ACLY
2	REAC	Cholesterol biosynthesis	REAC:R-HSA-191273	0.00383122	2.41666	24	481	8	10622	MVK,EBP,ACAT2,NSDHL,FDPS,TM7SF2,DHCR7,HMGCS1
3	REAC	Extracellular matrix organization	REAC:R-HSA-1474244	0.00509495	2.29286	298	481	31	10622	FGG,LTBP1,LAMA3,PDGFA,CAPN2,ITGA2,ACAN,ADAMTS14,CAST,ADAM10,FN1,ADAM9,PRKCA,COL21A1,DDR2,NID2,ITGA9,MMP19,CAPN15,SDC3,SDC4,ADAMTS9,SERPINE1,ADAMTS1,FBLN5,NCAM1,LUM,PLEC,FBN1,PCOLCE2,CASK
4	REAC	Muscle contraction	REAC:R-HSA-397014	0.00567373	2.24613	195	481	23	10622	TTN,SORBS1,HIPK2,SCN9A,VCL,VIM,TPM1,WWTR1,KCNIP3,KCND2,ATP2B4,TPM4,FKBP1B,CALD1,KCNK3,TMOD3,KCNK1,SCN3A,FGF12,CALM2,ATP1B3,CACNB1,RYR2
5	REAC	Post-translational protein phosphorylation	REAC:R-HSA-8957275	0.00567373	2.24613	107	481	16	10622	FGG,LTBP1,WFS1,FSTL3,ADAM10,MGAT4A,IGFBP4,FN1,PRSS23,F5,CDH2,MIA3,CST3,FBN1,HSP90B1,PCSK9
6	REAC	Translocation of SLC2A4 (GLUT4) to the plasma membrane	REAC:R-HSA-1445148	0.0165028	1.78244	72	481	12	10622	MYH9,YWHAH,TUBB3,YWHAZ,MYO1C,RAB4A,TBC1D4,KIFAP3,PRKAB1,SNAP23,TUBA1A,CALM2
7	REAC	Metabolism	REAC:R-HSA-1430728	0.0189104	1.7233	2077	481	127	10622	TECRL,PPARG,SORD,GLRX5,CAV1,SAMD8,CYP11A1,ACAN,CHSY1,TXNRD1,PPM1L,UGP2,UGDH,GYG2,GPC1,NUDT3,ARSK,MMAB,GDE1,AKAP5,GLS,PDP1,MVK,EBP,ABCC3,SPTLC2,EXT1,MLXIPL,PITPNM2,SLC46A1,ACAT2,GNG12,PIP4K2C,PRKCA,PYCR1,HS2ST1,OSBPL6,COX10,NSDHL,DSEL,GBE1,FASN,OSBPL9,NUDT4,HS3ST1,PEX11A,FDPS,SLC19A1,PSME4,PIP4K2A,MED15,TM7SF2,CYP3A5,DHCR7,CHST11,PITPNM3,GCAT,ACSS3,DUOX2,ACACB,ACADSB,PCYT2,VAPA,XYLT2,GGCT,GALC,ME1…
8	REAC	ChREBP activates metabolic gene expression	REAC:R-HSA-163765	0.0190076	1.72107	7	481	4	10622	MLXIPL,FASN,ACACB,ACLY
9	REAC	Regulation of Insulin-like Growth Factor (IGF) transport and uptake by Insulin-like Growth Factor Binding Proteins (IGFBPs)	REAC:R-HSA-381426	0.0190076	1.72107	124	481	16	10622	FGG,LTBP1,WFS1,FSTL3,ADAM10,MGAT4A,IGFBP4,FN1,PRSS23,F5,CDH2,MIA3,CST3,FBN1,HSP90B1,PCSK9
10	REAC	Cell junction organization	REAC:R-HSA-446728	0.0256365	1.59114	91	481	13	10622	LAMA3,CLDN1,CLDN15,CTNNA1,FLNA,CLDN3,CDH12,CDH11,CDH2,FBLIM1,CADM1,CDH6,PLEC
11	REAC	Metabolism of steroids	REAC:R-HSA-8957322	0.0402808	1.3949	148	481	17	10622	CYP11A1,MVK,EBP,ABCC3,ACAT2,OSBPL6,NSDHL,FASN,OSBPL9,FDPS,TM7SF2,DHCR7,ACACB,FDX1,SEC24A,HSD17B11,HMGCS1
12	REAC	Diseases associated with glycosaminoglycan metabolism	REAC:R-HSA-3560782	0.042065	1.37608	41	481	8	10622	ACAN,CHSY1,GPC1,EXT1,SDC3,SDC4,B4GALT7,LUM
