# Supplementary material for: Single-cell RNA-seq analysis and cell-cluster deconvolution of the human preovulatory follicular fluid cells provide insights into the pathophysiology of ovarian hyporesponse
Source: Front Endocrinol (Lausanne). 2022 Oct 21;13:945347. doi: 10.3389/fendo.2022.945347 (PMC9635625; doi:10.3389/fendo.2022.945347)
Supplement: Supplementary file 6 [file Table_4.xlsx]

## Sheet: preovulatory follicular fluid 
Supplementary Table 4. List of the most variably expressed genes per cluster (FDR<0.05).
List of the most variably expressed genes per cluster (FDR<0.05, avg_log2FC>0.25 and POS.).
p-value is the result of Wald test for estimating which gene would be statistically significant.
avg_log2FoldChange is the log-ratio of the average gene expression values between compared clusters.
pct.1 is the percentage of cells in the cluster where the gene is detected.
pct.2 is the percentage of cells on average in all the other clusters where the gene is detected.
p_val_adj is the adjusted p value, based on Bonferroni correction using all genes in the dataset.
The data list is organized here from cluster 0 to 13 of p_val_adj values.
p_val	avg_log2FC	pct.1	pct.2	p_val_adj	cluster	Gene name
0	0.642987	1	1	0	0	TMSB10
0	0.627163	1	1	0	0	GAPDH
0	0.607381	1	1	0	0	S100A10
0	0.518481	0.998	0.988	0	0	RPS29
0	0.483436	1	0.998	0	0	ACTG1
0	0.45398	1	0.995	0	0	RPL5
0	0.450362	1	0.999	0	0	RPL32
0	0.420561	1	1	0	0	FTH1
0	0.407978	1	0.998	0	0	RPS14
0	0.386284	1	0.999	0	0	RPL39
0	0.375695	1	0.999	0	0	RBP1
0	0.373076	1	0.998	0	0	RPL12
0	0.356542	1	0.999	0	0	RPS7
0	0.350433	1	1	0	0	MT2A
4.05863e-297	0.373132	1	0.999	7.51495e-293	0	ACTB
7.08354e-288	0.310011	1	1	1.31159e-283	0	RPS12
1.95588e-279	0.490537	0.905	0.659	3.62151e-275	0	YBX1
4.05227e-278	0.670102	0.971	0.794	7.50319e-274	0	MTRNR2L12
4.2016e-274	0.34069	1	0.999	7.77968e-270	0	RPL37
1.49283e-246	0.483007	0.966	0.787	2.76412e-242	0	RPS5
9.8685e-246	0.562174	0.907	0.669	1.82725e-241	0	PLCG2
1.40783e-244	0.45153	0.994	0.893	2.60674e-240	0	MIF
3.45328e-239	0.304316	1	0.999	6.3941e-235	0	RPS13
3.71768e-227	0.378666	0.999	0.968	6.88365e-223	0	RPL18A
2.32114e-226	0.369575	1	0.996	4.29782e-222	0	EEF1A1
2.20134e-224	0.342922	1	0.993	4.076e-220	0	RPL13
2.504e-220	0.444859	0.926	0.713	4.6364e-216	0	UBB
1.57513e-217	0.382121	1	0.981	2.91652e-213	0	RPS2
3.7904e-217	0.430291	0.995	0.956	7.01831e-213	0	RPS21
5.73395e-203	0.260843	1	1	1.0617e-198	0	RPL41
5.97964e-199	0.447255	0.979	0.878	1.10719e-194	0	RPL27
1.22641e-194	0.356638	0.997	0.966	2.27082e-190	0	MT-ND3
1.5643e-193	0.286089	1	0.998	2.89646e-189	0	RPL7A
1.05215e-179	0.411886	0.982	0.88	1.94817e-175	0	DBI
2.60253e-167	0.414194	0.982	0.854	4.81884e-163	0	RPLP0
1.17287e-166	0.435407	0.99	0.902	2.17169e-162	0	RACK1
3.33374e-164	0.32469	0.85	0.624	6.17276e-160	0	TMEM141
9.55032e-164	0.426074	0.988	0.916	1.76834e-159	0	RPL38
1.10831e-163	0.344715	0.868	0.63	2.05214e-159	0	SLC25A5
1.20359e-162	0.358946	0.928	0.718	2.22856e-158	0	NPM1
3.43457e-162	0.364799	0.872	0.661	6.35945e-158	0	ATP5PD
1.8022e-156	0.368118	0.937	0.742	3.33695e-152	0	PSMD8
2.72283e-154	0.401501	0.989	0.9	5.04159e-150	0	ROMO1
1.62284e-153	0.295634	0.982	0.852	3.00484e-149	0	CYB5A
1.22356e-146	0.321672	0.998	0.976	2.26554e-142	0	NACA
1.75548e-145	0.370953	0.969	0.804	3.25044e-141	0	RPL22L1
2.55916e-144	0.358865	0.952	0.766	4.73854e-140	0	PRDX6
1.73753e-141	0.3951	0.982	0.877	3.21721e-137	0	RPL10A
1.16274e-138	0.372095	0.966	0.818	2.15292e-134	0	NDUFA4
2.37461e-136	0.335455	0.951	0.75	4.39683e-132	0	TUBA1C
2.62086e-136	0.307153	0.995	0.944	4.85279e-132	0	MYL12A
3.03947e-136	0.374523	0.948	0.762	5.62789e-132	0	RPS10
2.65675e-135	0.38702	0.978	0.869	4.91924e-131	0	RPL31
1.23951e-132	0.302711	0.859	0.651	2.29508e-128	0	RPL27A
1.33094e-127	0.339291	0.963	0.79	2.46437e-123	0	LDHA
1.26292e-120	0.271377	0.998	0.974	2.33843e-116	0	GNG5
3.54389e-119	0.312951	0.935	0.738	6.56187e-115	0	PDCD5
5.84974e-114	0.274252	0.914	0.697	1.08314e-109	0	S100A13
4.95279e-113	0.285317	0.74	0.548	9.17059e-109	0	CMAS
2.16024e-111	0.268838	0.849	0.64	3.99991e-107	0	ETFB
8.14108e-109	0.319551	0.977	0.832	1.5074e-104	0	RPL13A
1.23249e-106	0.279848	0.945	0.743	2.28208e-102	0	LDHB
2.20583e-106	0.34172	0.991	0.917	4.08432e-102	0	ATP5MD
9.2713e-105	0.25946	0.95	0.735	1.71667e-100	0	LGALS1
1.69e-100	0.283907	0.707	0.552	3.1292e-96	0	RPS27L
1.54482e-97	0.263961	0.993	0.943	2.8604e-93	0	MYL12B
1.41795e-94	0.283341	0.992	0.926	2.62547e-90	0	SEC61G
1.37675e-87	0.295685	0.972	0.817	2.54919e-83	0	UBC
1.60605e-87	0.292179	0.989	0.92	2.97375e-83	0	CLIC1
1.42846e-84	0.312419	0.657	0.552	2.64494e-80	0	NDUFS8
2.8685e-84	0.281717	0.965	0.808	5.31132e-80	0	RAN
7.56765e-77	0.262418	0.99	0.928	1.40123e-72	0	UQCRQ
8.23465e-69	0.262231	0.979	0.829	1.52473e-64	0	RPL3
2.02826e-68	0.28515	0.978	0.876	3.75552e-64	0	OST4
2.14293e-63	0.251378	0.989	0.874	3.96785e-59	0	BNIP3
2.20966e-62	0.252897	0.968	0.829	4.0914e-58	0	BTF3
0.000335537	0.257535	0.332	0.372	1	0	MTRNR2L8
0	1.02245	0.929	0.862	0	1	RDX
0	1.01607	0.965	0.907	0	1	FDX1
0	0.953006	0.924	0.842	0	1	STAR
0	0.887897	0.505	0.201	0	1	HSD3B2
0	0.775307	0.988	0.978	0	1	AREG
0	0.704385	0.988	0.97	0	1	S100A6
0	0.658469	0.584	0.233	0	1	GJA1
0	0.648	0.703	0.378	0	1	CTNNAL1
0	0.621999	0.661	0.294	0	1	SMIM14
0	0.531952	0.999	0.994	0	1	TPI1
0	0.516013	0.477	0.197	0	1	NMT2
9.4105e-300	0.468037	0.523	0.232	1.74245e-295	1	PRSS23
9.88026e-293	0.429226	0.416	0.16	1.82943e-288	1	AADAC
3.01977e-291	0.436461	0.438	0.177	5.5914e-287	1	ATP2B4
2.28589e-289	0.365197	0.321	0.101	4.23255e-285	1	AQP11
5.79732e-286	0.602492	0.52	0.238	1.07343e-281	1	INHBA
8.96241e-283	0.437762	0.999	0.994	1.65948e-278	1	HSP90AB1
9.47502e-256	0.497142	0.447	0.197	1.75439e-251	1	RUNX2
4.65525e-251	0.45512	0.355	0.132	8.61965e-247	1	PAPPA
3.43324e-230	0.397387	0.53	0.265	6.357e-226	1	SPARC
3.06045e-217	0.414723	0.535	0.276	5.66672e-213	1	IQCG
1.71472e-214	0.534615	0.625	0.364	3.17497e-210	1	DNAJC1
3.70592e-214	0.436926	0.853	0.706	6.86187e-210	1	S100A16
2.10183e-208	0.30157	0.311	0.119	3.89175e-204	1	SDC4
2.83129e-202	0.348768	0.318	0.125	5.24242e-198	1	GLRX
2.17801e-201	0.424095	0.6	0.336	4.03281e-197	1	SEMA3A
3.5719e-199	0.361695	0.517	0.267	6.61374e-195	1	PDLIM5
2.42808e-198	0.514404	0.502	0.268	4.49582e-194	1	DIRAS3
2.63264e-186	0.517672	0.868	0.791	4.8746e-182	1	MGST1
2.87848e-186	0.283206	0.272	0.101	5.32979e-182	1	NPTX2
7.33543e-183	0.379037	0.506	0.268	1.35823e-178	1	CYP11A1
2.70333e-182	0.384552	0.569	0.324	5.00548e-178	1	TXNRD1
2.11621e-179	0.337193	0.381	0.177	3.91837e-175	1	GADD45G
2.11274e-177	0.485627	0.519	0.288	3.91194e-173	1	MRO
1.06224e-176	0.447204	0.622	0.371	1.96684e-172	1	BASP1
2.39477e-173	0.289809	0.345	0.153	4.43415e-169	1	PSD3
2.17388e-171	0.397806	0.504	0.277	4.02515e-167	1	IL1R1
1.68546e-168	0.354933	0.571	0.331	3.1208e-164	1	FAM162A
1.26229e-167	0.298563	0.509	0.276	2.33726e-163	1	TAGLN2
3.85799e-167	0.322269	0.509	0.276	7.14346e-163	1	PPARG
2.78394e-165	0.337841	0.672	0.418	5.15474e-161	1	CNN3
3.19054e-164	0.436254	0.863	0.8	5.9076e-160	1	KTN1
2.54924e-161	0.364314	0.387	0.189	4.72016e-157	1	EREG
2.91272e-159	0.407921	1	1	5.39319e-155	1	TIMP1
6.30874e-157	0.363806	0.917	0.873	1.16813e-152	1	EMP3
2.42354e-151	0.314618	0.502	0.279	4.48743e-147	1	C12orf75
4.99127e-151	0.330147	0.957	0.946	9.24183e-147	1	ITGB1
3.06568e-150	0.306528	0.325	0.151	5.67641e-146	1	HMGCR
2.72845e-148	0.288744	0.425	0.222	5.05199e-144	1	ITGA2
1.96654e-147	0.34395	0.393	0.202	3.64125e-143	1	ATF7IP2
2.6616e-147	0.27076	0.344	0.164	4.92822e-143	1	ACYP1
5.02793e-140	0.277191	0.414	0.219	9.30971e-136	1	FHL2
1.8089e-137	0.285445	0.523	0.303	3.34937e-133	1	TUBB
1.4448e-136	0.466176	0.34	0.17	2.67519e-132	1	HMGCS1
5.92149e-135	0.363709	0.428	0.237	1.09642e-130	1	SQLE
1.23076e-133	0.306389	0.651	0.428	2.27887e-129	1	TSHZ2
1.62503e-133	0.295489	0.545	0.328	3.00891e-129	1	CPEB4
1.13797e-132	0.305985	0.64	0.408	2.10706e-128	1	IFI16
1.99835e-129	0.517377	0.357	0.188	3.70015e-125	1	BEX1
1.21306e-126	0.310833	0.947	0.911	2.24611e-122	1	ENO1
2.65267e-126	0.328974	0.575	0.363	4.91168e-122	1	IGFBP7
5.01568e-125	0.298121	0.476	0.277	9.28704e-121	1	SCARB1
2.67265e-124	0.334812	0.601	0.384	4.94869e-120	1	GRAMD1B
7.97479e-123	0.288475	0.503	0.301	1.47661e-118	1	PPP1CB
1.81058e-120	0.326134	0.555	0.349	3.35248e-116	1	TCAF1
2.64659e-120	0.555192	0.8	0.736	4.90043e-116	1	TM4SF1
5.72941e-120	0.30318	0.571	0.361	1.06086e-115	1	ENAH
5.63935e-119	0.367473	0.868	0.816	1.04418e-114	1	TCEAL3
2.06731e-118	0.346398	0.958	0.938	3.82782e-114	1	SH3BGRL3
2.91963e-118	0.263305	0.468	0.273	5.40598e-114	1	NR5A2
4.92355e-110	0.271951	0.527	0.326	9.11644e-106	1	VCL
1.34476e-106	0.253671	0.981	0.968	2.48996e-102	1	PTTG1IP
2.02863e-103	0.272177	0.955	0.937	3.75621e-99	1	TCEAL4
3.10821e-99	0.421911	0.412	0.248	5.75515e-95	1	MSMO1
5.06911e-89	0.25387	0.394	0.236	9.38597e-85	1	DCBLD2
1.43251e-88	0.315247	0.324	0.184	2.65244e-84	1	FBXO32
7.26987e-86	0.274392	0.91	0.887	1.34609e-81	1	TFPI
4.5248e-85	0.380475	0.31	0.174	8.37811e-81	1	MT3
2.79087e-75	0.286435	0.49	0.329	5.16758e-71	1	SCD
4.04278e-70	0.255985	0.691	0.557	7.48562e-66	1	PGK1
4.92573e-70	0.270884	0.411	0.264	9.12049e-66	1	FDPS
3.63172e-63	0.30202	0.794	0.751	6.72448e-59	1	TNFRSF12A
1.19114e-58	0.268799	0.951	0.946	2.20552e-54	1	IL6ST
6.58461e-47	0.291772	0.811	0.777	1.21921e-42	1	LGALS1
2.29089e-40	0.269326	0.98	0.989	4.24181e-36	1	UGP2
3.71416e-38	0.276448	0.777	0.767	6.87713e-34	1	ATP1A1
7.13406e-21	0.336997	0.75	0.755	1.32094e-16	1	MT1X
3.4392e-05	0.328771	0.695	0.763	0.636802	1	FST
0	1.18781	0.52	0.213	0	2	PTX3
0	0.864708	1	1	0	2	MT2A
0	0.788761	0.644	0.291	0	2	CD9
0	0.714941	0.954	0.867	0	2	CYB5A
0	0.692974	0.651	0.307	0	2	CARHSP1
0	0.620742	0.636	0.28	0	2	INHA
0	0.550764	0.479	0.192	0	2	RAMP1
0	0.478832	1	0.999	0	2	RBP1
9.24141e-289	0.824847	0.576	0.289	1.71114e-284	2	CTSC
2.35146e-287	0.380374	0.318	0.101	4.35397e-283	2	MMD
2.86965e-280	0.41052	0.425	0.166	5.31344e-276	2	MARCKSL1
4.12313e-264	0.43968	0.588	0.296	7.63438e-260	2	CD59
1.3293e-257	0.479142	0.967	0.925	2.46133e-253	2	PPIB
5.18327e-256	0.349243	0.472	0.205	9.59734e-252	2	PDXK
7.27176e-255	0.415965	0.917	0.786	1.34644e-250	2	PRDX6
1.21593e-249	0.818455	0.879	0.774	2.25141e-245	2	FKBP11
2.2231e-248	0.42427	0.42	0.176	4.11629e-244	2	TFPI2
7.24108e-240	0.293425	1	1	1.34076e-235	2	RPL11
3.3559e-239	0.335689	1	1	6.21379e-235	2	CD99
2.04226e-237	0.450059	0.419	0.177	3.78145e-233	2	LMCD1
1.80775e-229	0.436226	0.675	0.385	3.34724e-225	2	CHCHD10
7.33705e-224	0.613363	0.702	0.458	1.35853e-219	2	HSD17B1
1.14596e-219	0.405112	0.917	0.828	2.12186e-215	2	RAN
1.29698e-214	0.392009	0.966	0.923	2.40149e-210	2	HSPB1
1.15633e-212	0.353163	0.513	0.257	2.14105e-208	2	COL4A2
4.20495e-208	0.352008	0.998	0.994	7.78588e-204	2	HSP90AB1
1.24243e-207	0.352422	0.388	0.17	2.30049e-203	2	ARHGAP20
2.15324e-195	0.355153	0.404	0.184	3.98693e-191	2	MRPS26
1.41686e-192	0.290948	0.402	0.182	2.62346e-188	2	RHBDD2
1.51945e-190	0.405434	0.692	0.44	2.81341e-186	2	PDIA6
5.69544e-190	0.71461	0.887	0.843	1.05457e-185	2	MT1E
1.10675e-183	0.325588	1	1	2.04925e-179	2	S100A10
2.79421e-183	0.335602	0.59	0.33	5.17376e-179	2	MXRA7
2.93607e-182	0.396276	0.419	0.2	5.43644e-178	2	RBM22
1.0105e-181	0.315165	0.591	0.328	1.87104e-177	2	MYDGF
9.22916e-179	0.38059	0.877	0.787	1.70887e-174	2	PRDX4
1.1719e-178	0.423888	1	1	2.16989e-174	2	TIMP1
7.6719e-172	0.326624	0.565	0.319	1.42053e-167	2	CUL4B
5.04524e-171	0.286655	0.411	0.197	9.34176e-167	2	RALB
1.37746e-169	0.347271	0.592	0.343	2.5505e-165	2	TOP1
2.246e-167	0.32554	0.984	0.97	4.15869e-163	2	PTMA
4.41335e-164	0.4198	0.987	0.972	8.17176e-160	2	DHCR24
1.2556e-159	0.320659	0.623	0.372	2.32486e-155	2	P4HB
1.88603e-156	0.344806	0.611	0.365	3.49218e-152	2	GADD45A
9.24666e-156	0.312984	0.321	0.143	1.71211e-151	2	ACPP
1.17545e-154	0.329579	0.497	0.273	2.17647e-150	2	SCARB1
3.63253e-154	0.411777	0.987	0.973	6.72599e-150	2	S100A11
3.98951e-150	0.272193	0.647	0.388	7.38699e-146	2	PSME2
2.83688e-149	0.326494	0.486	0.267	5.25277e-145	2	ZFP36L1
1.89312e-147	0.264394	0.501	0.275	3.50531e-143	2	DNAJA2
2.22844e-147	0.319534	0.587	0.348	4.12619e-143	2	TSC22D1
2.22036e-139	0.331636	0.483	0.273	4.11122e-135	2	SERPINE2
2.23111e-138	0.298822	0.398	0.204	4.13113e-134	2	TMEM37
5.54286e-136	0.288542	0.997	0.994	1.02632e-131	2	TPI1
1.62169e-135	0.29374	0.557	0.328	3.00271e-131	2	AMD1
3.6827e-134	0.258911	0.475	0.264	6.81888e-130	2	MEAF6
8.72159e-134	0.330504	0.901	0.848	1.61489e-129	2	COX20
1.311e-133	0.331749	0.971	0.95	2.42745e-129	2	C4orf48
6.93222e-129	0.323005	0.458	0.255	1.28357e-124	2	FDPS
4.02234e-126	0.39599	0.833	0.755	7.44777e-122	2	HSD11B1
1.82168e-125	0.266481	0.576	0.351	3.37302e-121	2	FKBP1A
3.41558e-121	0.482971	0.617	0.445	6.32429e-117	2	CD24
4.61169e-118	0.269608	0.422	0.235	8.539e-114	2	GNPDA1
8.11641e-118	0.334575	0.854	0.805	1.50283e-113	2	ARL6IP1
5.22672e-117	0.26486	0.422	0.236	9.6778e-113	2	SERPINB6
8.38788e-117	0.28821	0.594	0.381	1.5531e-112	2	PTPN1
1.40683e-116	0.301625	0.988	0.977	2.60489e-112	2	GNG5
2.11119e-116	0.270109	0.577	0.36	3.90909e-112	2	COPS8
1.16798e-115	0.29289	0.926	0.898	2.16263e-111	2	SEPT7
4.49572e-107	0.286302	0.427	0.245	8.32427e-103	2	MSMO1
6.36877e-106	0.273836	0.518	0.321	1.17924e-101	2	TES
5.5298e-104	0.250636	0.487	0.296	1.0239e-99	2	ERRFI1
6.26905e-102	0.54751	0.931	0.953	1.16078e-97	2	APOE
1.69757e-101	0.302749	0.607	0.409	3.14323e-97	2	SERPINB1
3.38223e-99	0.364707	0.932	0.897	6.26253e-95	2	DBI
5.80294e-94	0.280861	0.634	0.448	1.07447e-89	2	OSTC
9.55017e-89	0.327227	0.886	0.849	1.76831e-84	2	MDH1
8.33183e-87	0.254048	0.926	0.889	1.54272e-82	2	PRDX2
2.54122e-82	0.359645	0.873	0.871	4.70532e-78	2	HSP90B1
1.38426e-79	0.25361	0.832	0.779	2.56309e-75	2	LDHB
8.51267e-61	0.255463	0.856	0.823	1.57621e-56	2	LDHA
1.64596e-60	0.252379	0.588	0.443	3.04765e-56	2	ID4
9.82591e-60	0.44939	0.784	0.748	1.81937e-55	2	MT1X
2.50001e-57	0.28439	0.757	0.704	4.62901e-53	2	IGFBP2
1.55366e-55	0.442411	0.408	0.277	2.87675e-51	2	MT1M
1.04135e-36	0.358975	0.932	0.954	1.92817e-32	2	APOC1
1.76177e-35	0.264582	0.665	0.614	3.2621e-31	2	SERPINE1
7.9435e-22	0.297809	0.652	0.64	1.47082e-17	2	CLU
3.54082e-13	0.316226	0.711	0.76	6.55619e-09	2	FST
3.23367e-12	0.346675	0.625	0.67	5.98747e-08	2	FN1
1.17622e-09	0.269478	0.297	0.249	2.1779e-05	2	DCN
0	0.72852	0.981	0.929	0	3	SMARCA1
0	0.701824	0.975	0.936	0	3	PRKAR2B
0	0.604578	0.674	0.354	0	3	SMC6
0	0.514092	0.989	0.967	0	3	PTTG1IP
0	0.418114	1	1	0	3	CD99
2.49114e-280	0.526046	0.668	0.368	4.6126e-276	3	TAF11
7.09495e-269	0.473614	0.513	0.236	1.3137e-264	3	PDCD4
2.36791e-246	0.586969	0.554	0.284	4.38443e-242	3	ATAD2
4.92775e-246	0.465045	0.47	0.212	9.12423e-242	3	FAM104A
2.19324e-242	0.419601	0.522	0.254	4.061e-238	3	PHF6
1.44569e-236	0.395298	0.521	0.251	2.67684e-232	3	CARMIL1
2.03888e-218	0.52434	0.632	0.366	3.7752e-214	3	PTGES
2.94523e-216	0.509807	0.925	0.864	5.45339e-212	3	HMGN3
6.33261e-212	0.406094	0.565	0.304	1.17255e-207	3	LRRFIP2
7.43041e-211	0.394899	0.397	0.175	1.37581e-206	3	INSR
5.18304e-210	0.377719	0.454	0.216	9.59692e-206	3	FBXO25
6.28146e-210	0.395941	0.608	0.336	1.16308e-205	3	APPL2
6.20583e-206	0.372127	0.998	0.995	1.14907e-201	3	CALM1
4.76473e-198	0.472424	0.48	0.243	8.82238e-194	3	SRPX
5.3514e-197	0.346322	0.364	0.155	9.90864e-193	3	WIPF3
8.65604e-190	0.445065	0.46	0.23	1.60275e-185	3	HILPDA
3.71864e-187	0.271633	0.259	0.09	6.88543e-183	3	PLEKHH2
1.16064e-185	0.391485	0.986	0.973	2.14904e-181	3	JUND
2.01874e-185	0.568703	0.46	0.24	3.73791e-181	3	PLP1
1.21056e-183	0.440563	0.584	0.337	2.24147e-179	3	MRPS6
1.09114e-174	0.483801	0.8	0.656	2.02035e-170	3	CCDC6
3.1197e-174	0.426515	0.821	0.716	5.77644e-170	3	CDH2
9.32285e-173	0.363468	0.603	0.352	1.72622e-168	3	SAMHD1
1.75862e-166	0.422093	0.544	0.309	3.25626e-162	3	B4GALT1
4.22561e-164	0.439302	0.548	0.319	7.82413e-160	3	GLDN
1.07292e-161	0.344595	0.985	0.962	1.98663e-157	3	DSTN
1.29833e-158	0.329735	0.486	0.265	2.40398e-154	3	WNK3
2.74392e-158	0.420845	0.558	0.331	5.08064e-154	3	H1F0
7.26794e-157	0.319762	0.998	0.996	1.34573e-152	3	HIF1A
9.31064e-155	0.310262	0.408	0.206	1.72396e-150	3	NRP1
2.94e-154	0.544653	0.925	0.906	5.4437e-150	3	C11orf96
5.95043e-154	0.333689	0.293	0.124	1.10178e-149	3	SFRP5
5.61255e-153	0.268366	0.336	0.152	1.03922e-148	3	SKIL
8.68105e-150	0.311807	0.388	0.194	1.60738e-145	3	PLXDC2
4.34873e-146	0.2829	0.261	0.106	8.05211e-142	3	NUPR1
5.97491e-145	0.313669	0.398	0.203	1.10631e-140	3	CCND2
1.04735e-142	0.475855	0.493	0.287	1.93927e-138	3	CKB
2.75655e-140	0.359725	0.531	0.319	5.10402e-136	3	RALGPS2
4.42606e-140	0.28549	0.324	0.151	8.19529e-136	3	CRISPLD2
8.19814e-135	0.352188	0.594	0.373	1.51797e-130	3	FAM107B
1.17912e-132	0.355346	0.924	0.885	2.18326e-128	3	TFPI
3.71063e-130	0.31613	0.478	0.276	6.8706e-126	3	RHOU
2.57579e-129	0.306841	0.301	0.142	4.76934e-125	3	SLC5A3
9.24447e-128	0.422619	0.647	0.45	1.71171e-123	3	MGARP
9.59269e-128	0.323363	0.381	0.2	1.77618e-123	3	VCAN
7.60402e-124	0.294257	0.369	0.192	1.40796e-119	3	TMEM97
2.43358e-123	0.282759	0.343	0.175	4.50602e-119	3	STOM
4.32621e-123	0.289065	0.898	0.843	8.01042e-119	3	ARGLU1
1.14041e-122	0.275736	0.406	0.221	2.11159e-118	3	ST3GAL4
2.78825e-122	0.337999	0.392	0.217	5.16272e-118	3	BAX
3.77695e-122	0.333337	0.951	0.936	6.99341e-118	3	YWHAE
5.16264e-121	0.297063	0.434	0.244	9.55915e-117	3	SLC6A6
2.96745e-119	0.336515	0.939	0.903	5.49452e-115	3	ZFAND5
1.32041e-118	0.308461	0.515	0.314	2.44487e-114	3	NDFIP1
5.25894e-118	0.360103	0.571	0.368	9.73745e-114	3	CPM
1.06346e-114	0.322735	0.385	0.208	1.9691e-110	3	TMEM37
2.55155e-113	0.315988	0.927	0.898	4.72444e-109	3	SEPT7
5.11878e-112	0.283613	0.455	0.269	9.47794e-108	3	MEAF6
1.38107e-109	0.307351	0.316	0.162	2.5572e-105	3	SELENOP
1.68855e-109	0.29102	0.375	0.205	3.12652e-105	3	TECRL
1.01426e-104	0.306909	0.956	0.937	1.87801e-100	3	TCEAL4
1.4423e-104	0.304492	0.527	0.335	2.67057e-100	3	AMD1
4.47905e-104	0.311756	0.857	0.805	8.29341e-100	3	ARL6IP1
1.73306e-103	0.304448	0.51	0.324	3.20893e-99	3	AP2B1
2.48636e-101	0.255353	0.519	0.326	4.60375e-97	3	KIF13B
6.39578e-101	0.251114	0.467	0.283	1.18424e-96	3	DNAJA2
6.80553e-101	0.277383	0.391	0.224	1.26011e-96	3	PORCN
6.87061e-100	0.263249	0.489	0.302	1.27216e-95	3	MDK
1.07364e-98	0.367513	0.688	0.546	1.98796e-94	3	ADI1
5.09989e-94	0.304765	0.541	0.358	9.44296e-90	3	TSC22D1
3.58751e-93	0.302203	0.595	0.413	6.64263e-89	3	ARID5B
2.41392e-92	0.308804	0.835	0.769	4.46961e-88	3	FKBP5
1.69237e-90	0.26245	0.951	0.947	3.13359e-86	3	ITGB1
3.87276e-90	0.269408	0.538	0.354	7.1708e-86	3	SQSTM1
6.76254e-90	0.360089	0.882	0.85	1.25215e-85	3	MDH1
2.58096e-89	0.272028	0.457	0.29	4.77891e-85	3	C12orf75
6.23091e-86	0.420705	0.755	0.666	1.15372e-81	3	FAM83A-AS1
2.85225e-83	0.252434	0.614	0.428	5.28123e-79	3	ECH1
3.26242e-83	0.292827	0.886	0.856	6.0407e-79	3	MAP1LC3B
1.16239e-81	0.363381	0.651	0.524	2.15228e-77	3	LAPTM4A
1.02618e-79	0.250366	0.532	0.355	1.90008e-75	3	SSFA2
5.70019e-77	0.306159	0.704	0.596	1.05545e-72	3	ATP6V1D
2.59854e-67	0.264723	0.523	0.363	4.81145e-63	3	EGR1
7.65793e-60	0.26261	0.822	0.802	1.41794e-55	3	KLF6
3.12552e-56	0.269596	0.819	0.798	5.78721e-52	3	EZR
7.92039e-52	0.252	0.726	0.649	1.46654e-47	3	TCEAL9
6.56648e-46	0.298349	0.677	0.62	1.21585e-41	3	TAF1D
6.30523e-36	0.409384	0.789	0.78	1.16748e-31	3	CITED1
2.99069e-34	0.319087	0.767	0.753	5.53755e-30	3	FOS
0	1.60342	1	0.966	0	4	NEAT1
0	1.05559	0.952	0.838	0	4	ARGLU1
0	0.916152	0.999	1	0	4	MT-CO1
0	0.915828	0.661	0.289	0	4	XIST
0	0.879339	0.998	0.985	0	4	MT-ND4
0	0.859474	0.999	0.999	0	4	MT-CO2
0	0.85524	0.998	0.985	0	4	MT-CYB
0	0.840096	0.998	0.982	0	4	MT-CO3
0	0.818266	0.95	0.806	0	4	MT-ND5
0	0.805451	0.998	0.985	0	4	MT-ATP6
0	0.772115	0.919	0.817	0	4	SRRM2
0	0.768723	0.994	0.972	0	4	MT-ND2
0	0.768319	0.993	0.948	0	4	MT-ND1
1.38442e-302	0.618804	0.997	0.969	2.56339e-298	4	MT-ND3
3.85394e-282	0.69336	0.89	0.747	7.13596e-278	4	MT-ND4L
3.6725e-254	0.707808	0.677	0.435	6.79999e-250	4	TSHZ2
5.68407e-246	0.649686	0.556	0.292	1.05246e-241	4	WDR60
1.75321e-234	0.673025	0.601	0.346	3.24625e-230	4	VMP1
6.22497e-220	0.600808	0.56	0.307	1.15262e-215	4	DST
6.77172e-185	0.542898	0.482	0.257	1.25385e-180	4	LUC7L3
2.09867e-182	0.509094	0.95	0.817	3.8859e-178	4	MTRNR2L12
2.97172e-179	0.582582	0.443	0.224	5.50244e-175	4	PAXBP1
3.08365e-179	0.535138	0.553	0.326	5.70969e-175	4	AFF4
8.53662e-161	0.469629	0.469	0.258	1.58064e-156	4	WSB1
2.52099e-159	0.43177	0.35	0.159	4.66787e-155	4	AC092691.1
8.59244e-152	0.492164	0.469	0.262	1.59098e-147	4	ADAMTS9
1.58076e-145	0.516801	0.575	0.381	2.92693e-141	4	SPAG9
4.38524e-144	0.464142	0.46	0.262	8.11971e-140	4	AHI1
3.21308e-141	0.436987	0.453	0.256	5.94934e-137	4	FLNB
6.78245e-139	0.50274	0.561	0.353	1.25584e-134	4	SEMA3A
1.03036e-131	0.511708	0.542	0.344	1.90782e-127	4	CCNL1
1.38141e-130	0.452201	0.574	0.384	2.55782e-126	4	ZEB2
1.27096e-128	0.46539	0.466	0.281	2.3533e-124	4	ITGAV
8.88098e-127	0.445539	0.478	0.292	1.6444e-122	4	JMJD1C
3.18793e-126	0.436817	0.481	0.293	5.90277e-122	4	MAML2
5.97518e-124	0.513965	0.81	0.709	1.10636e-119	4	PLCG2
7.76706e-122	0.460804	0.446	0.267	1.43815e-117	4	ANKRD28
6.64178e-113	0.430201	0.438	0.261	1.22979e-108	4	SORBS2
5.27398e-112	0.344905	0.362	0.194	9.7653e-108	4	ZNF292
2.23639e-102	0.378315	0.383	0.222	4.14089e-98	4	PRKCA
3.78597e-101	0.31849	0.325	0.169	7.01009e-97	4	RSRP1
6.1586e-101	0.3245	0.347	0.188	1.14033e-96	4	RUFY3
4.52427e-100	0.374118	0.382	0.221	8.37714e-96	4	MACF1
8.25011e-92	0.37282	0.404	0.246	1.52759e-87	4	IGF1R
4.54355e-91	0.355297	0.433	0.272	8.41284e-87	4	GOLGB1
2.31807e-88	0.367806	0.485	0.329	4.29214e-84	4	DDX17
4.55878e-88	0.384538	0.406	0.256	8.44104e-84	4	MBNL2
2.92883e-85	0.274719	0.253	0.125	5.42302e-81	4	LAMA3
3.12429e-85	0.297715	0.273	0.14	5.78494e-81	4	UHRF2
6.60858e-83	0.376062	0.477	0.325	1.22364e-78	4	EPB41L2
3.31527e-81	0.350851	0.467	0.317	6.13855e-77	4	STAT3
2.62981e-80	0.30066	0.303	0.167	4.86935e-76	4	AC016831.7
5.77059e-80	0.346903	0.352	0.211	1.06848e-75	4	P3H2
8.68078e-79	0.367117	0.364	0.222	1.60733e-74	4	NEBL
6.34937e-76	0.298325	0.341	0.203	1.17565e-71	4	GPC6
2.82527e-75	0.270802	0.292	0.161	5.23127e-71	4	ZFC3H1
3.47204e-73	0.323736	0.436	0.295	6.42884e-69	4	KMT2E
3.75049e-73	0.311518	0.253	0.135	6.9444e-69	4	KCNQ1OT1
1.74965e-65	0.294714	0.391	0.26	3.23965e-61	4	EML4
9.67936e-64	0.404218	0.673	0.651	1.79223e-59	4	PRKX
3.16878e-63	0.384454	0.436	0.31	5.86732e-59	4	HSPG2
4.58616e-62	0.27799	0.325	0.201	8.49172e-58	4	FRYL
1.38823e-61	0.336805	0.494	0.372	2.57045e-57	4	ASCC3
1.25341e-60	0.330316	0.973	0.932	2.32082e-56	4	SMARCA1
9.38938e-60	0.33495	0.532	0.403	1.73854e-55	4	GRAMD1B
5.23044e-59	0.303923	0.468	0.339	9.68468e-55	4	KIF13B
4.49664e-56	0.32607	0.401	0.278	8.32598e-52	4	AHNAK
8.28474e-56	0.299196	0.313	0.2	1.534e-51	4	TMEM41B
2.37493e-55	0.264264	0.265	0.158	4.39742e-51	4	PSME4
4.21806e-55	0.309116	0.436	0.315	7.81015e-51	4	USP15
3.88184e-54	0.271183	0.33	0.215	7.18761e-50	4	FHOD3
5.1274e-54	0.287961	0.376	0.255	9.4939e-50	4	SLC25A37
4.75394e-52	0.293107	0.467	0.348	8.80239e-48	4	CPEB4
1.2037e-51	0.2731	0.439	0.32	2.22876e-47	4	FUS
3.87617e-51	0.266371	0.307	0.196	7.17712e-47	4	GREB1
9.83588e-50	0.274451	0.283	0.176	1.82121e-45	4	GRB14
5.16396e-47	0.300439	0.406	0.298	9.56159e-43	4	RNF19A
4.99186e-46	0.286996	0.455	0.345	9.24293e-42	4	VCL
6.39636e-45	0.301051	0.474	0.368	1.18435e-40	4	SSFA2
5.07815e-42	0.313616	0.434	0.342	9.4027e-38	4	RNMT
2.98592e-41	0.251268	0.359	0.256	5.52873e-37	4	TAB3
4.6338e-38	0.310649	0.487	0.405	8.57994e-34	4	DHX36
2.37815e-31	0.287598	0.67	0.704	4.40338e-27	4	LRRFIP1
2.43178e-23	0.264837	0.472	0.406	4.50268e-19	4	PTPN1
1.767e-120	0.767062	0.665	0.366	3.27177e-116	5	SEMA3A
1.37841e-118	0.554765	0.999	0.987	2.55226e-114	5	UGP2
1.27169e-86	0.381714	0.498	0.221	2.35465e-82	5	ATF7IP2
7.66691e-82	0.505044	0.469	0.22	1.41961e-77	5	TECRL
1.36402e-79	0.447076	0.53	0.262	2.52562e-75	5	SLC6A6
2.29143e-77	0.397887	0.643	0.339	4.2428e-73	5	TES
5.17669e-72	0.744411	0.963	0.936	9.58516e-68	5	SMARCA1
8.09243e-72	0.398158	0.473	0.229	1.49839e-67	5	NEBL
1.79583e-67	0.432403	0.716	0.433	3.32515e-63	5	IFI16
4.93355e-64	0.386561	0.492	0.259	9.13497e-60	5	TAB3
7.87135e-60	0.387883	0.568	0.317	1.45746e-55	5	ELOVL5
4.38196e-58	0.510824	0.632	0.392	8.11364e-54	5	SMC6
9.48033e-58	0.397036	0.688	0.429	1.75538e-53	5	ARID5B
4.3948e-57	0.395171	0.513	0.284	8.13741e-53	5	AHNAK
4.64236e-57	0.394375	0.594	0.353	8.5958e-53	5	CPEB4
1.09458e-56	0.437278	0.559	0.314	2.02673e-52	5	ATAD2
2.37305e-53	0.469927	0.489	0.274	4.39394e-49	5	INHBA
4.39775e-52	0.282564	0.349	0.165	8.14287e-48	5	MAP3K5
5.77678e-52	0.347092	0.551	0.324	1.06963e-47	5	XIST
1.64046e-51	0.31587	0.979	0.946	3.03748e-47	5	ITGB1
1.17427e-50	0.376171	0.485	0.274	2.17429e-46	5	SORBS2
1.30302e-50	0.318383	0.41	0.21	2.41267e-46	5	ATP2B4
3.59667e-50	0.369308	0.494	0.272	6.6596e-46	5	ADAMTS1
3.9272e-50	0.359585	0.448	0.246	7.2716e-46	5	ITGA2
6.79897e-50	0.507243	0.474	0.264	1.2589e-45	5	PLP1
7.33738e-50	0.27749	0.328	0.15	1.35859e-45	5	CFH
9.40834e-50	0.331085	0.487	0.274	1.74205e-45	5	WSB1
1.62275e-49	0.338311	0.616	0.377	3.00469e-45	5	ASCC3
2.65174e-49	0.376246	0.609	0.372	4.90995e-45	5	TCAF1
1.70144e-48	0.428409	0.561	0.345	3.15039e-44	5	GLDN
2.12756e-48	0.521191	0.708	0.593	3.93939e-44	5	NREP
1.68287e-47	0.30623	0.474	0.265	3.116e-43	5	MBNL2
1.16888e-46	0.273056	0.354	0.175	2.16429e-42	5	AC092691.1
2.91665e-46	0.327099	0.568	0.344	5.40046e-42	5	RNMT
3.3267e-46	0.309306	0.51	0.294	6.15972e-42	5	KLHL4
8.19491e-46	0.312894	0.57	0.344	1.51737e-41	5	AFF4
9.38172e-46	0.279271	0.66	0.402	1.73712e-41	5	TAF11
5.96219e-45	0.278487	0.495	0.28	1.10396e-40	5	GJA1
3.81625e-43	0.370244	0.99	0.997	7.06616e-39	5	HIF1A
8.10008e-43	0.266413	0.487	0.279	1.49981e-38	5	ANKRD28
5.87264e-42	0.317627	0.631	0.4	1.08738e-37	5	NR4A1
1.857e-41	0.340657	0.472	0.279	3.43842e-37	5	ADAMTS9
3.55647e-41	0.341973	0.568	0.368	6.58516e-37	5	VMP1
4.35902e-41	0.276763	0.395	0.215	8.07116e-37	5	AMOTL1
5.02267e-41	0.297426	0.509	0.307	9.29998e-37	5	MAML2
5.52496e-41	0.277849	0.389	0.212	1.023e-36	5	GPC6
5.82268e-41	0.343994	0.535	0.335	1.07813e-36	5	BCAT1
1.06561e-40	0.258362	0.38	0.202	1.97307e-36	5	ZBTB20
2.50686e-40	0.348272	0.648	0.456	4.6417e-36	5	TSHZ2
2.87356e-39	0.259999	0.969	0.938	5.32069e-35	5	TCEAL4
3.75943e-39	0.313089	0.604	0.398	6.96097e-35	5	ZEB2
1.03011e-38	0.309086	0.46	0.27	1.90736e-34	5	PRSS23
1.08493e-38	0.335526	0.516	0.329	2.00886e-34	5	DST
3.59134e-38	0.322955	0.551	0.35	6.64972e-34	5	VCL
6.27093e-38	0.361892	0.588	0.39	1.16113e-33	5	CPM
7.254e-38	0.311821	0.548	0.346	1.34315e-33	5	KIF13B
8.72942e-37	0.252771	0.556	0.344	1.61634e-32	5	SMIM14
2.52353e-36	0.351951	0.684	0.525	4.67257e-32	5	ACSL4
6.34759e-36	0.27205	0.426	0.249	1.17532e-31	5	NRIP1
1.15909e-35	0.258255	0.382	0.216	2.14617e-31	5	PLXDC2
1.4716e-35	0.321275	0.959	0.971	2.72481e-31	5	NEAT1
1.69395e-35	0.289481	0.493	0.297	3.13653e-31	5	DIRAS3
3.92221e-35	0.266186	0.584	0.372	7.26236e-31	5	SLC38A2
1.08868e-34	0.271628	0.515	0.325	2.0158e-30	5	MAP3K20
4.74739e-34	0.260022	0.43	0.258	8.79026e-30	5	IGF1R
5.40042e-34	0.304288	0.477	0.296	9.99941e-30	5	NR5A2
2.385e-32	0.270501	0.471	0.296	4.41607e-28	5	ITGAV
2.42629e-32	0.271128	0.995	0.979	4.49251e-28	5	AREG
7.83193e-32	0.281601	0.427	0.261	1.45016e-27	5	GPAT3
9.08173e-32	0.287245	0.556	0.367	1.68157e-27	5	LPP
9.9315e-30	0.256824	0.473	0.299	1.83892e-25	5	ATP2B1
1.9538e-29	0.288762	0.568	0.379	3.61766e-25	5	EGR1
6.10433e-29	0.26643	0.887	0.821	1.13028e-24	5	TCEAL3
4.04928e-26	0.274921	0.518	0.344	7.49765e-22	5	AP2B1
7.52371e-25	0.291516	0.513	0.348	1.39309e-20	5	SCD
3.04694e-23	0.265384	0.646	0.504	5.64171e-19	5	MORF4L2
3.38806e-23	0.269817	0.284	0.163	6.27333e-19	5	PAPPA
8.56161e-22	0.335509	0.879	0.95	1.58527e-17	5	IL6ST
3.49328e-21	0.29608	0.986	0.974	6.46815e-17	5	DHCR24
3.15971e-19	0.37716	0.707	0.676	5.85052e-15	5	CCDC6
4.08142e-19	0.256674	0.333	0.211	7.55716e-15	5	PTGS2
1.36117e-15	0.281117	0.527	0.403	2.52033e-11	5	MGST3
6.9964e-14	0.27568	0.832	0.911	1.29545e-09	5	ZFAND5
9.75255e-11	0.315049	0.783	0.805	1.80578e-06	5	GSTM3
1.14784e-07	0.345222	0.252	0.188	0.00212534	5	NTS
0	2.22834	0.582	0.08	0	6	S100A8
0	1.63136	0.495	0.066	0	6	CXCL8
0	1.43629	0.569	0.017	0	6	CSF3R
0	1.21954	0.428	0.039	0	6	S100A9
0	1.17448	0.443	0.025	0	6	MX2
0	0.946483	0.362	0.041	0	6	PHACTR1
2.69534e-292	0.649232	0.255	0.027	4.9907e-288	6	ITGAX
1.31451e-269	1.45051	0.649	0.244	2.43395e-265	6	NAMPT
5.79293e-230	0.652434	0.283	0.042	1.07262e-225	6	PTPRC
2.0553e-213	0.617718	0.264	0.039	3.8056e-209	6	PLEK
1.27869e-167	1.01126	0.997	0.939	2.36763e-163	6	SAT1
1.98379e-159	0.446506	1	1	3.67319e-155	6	TMSB10
7.34001e-158	1.16147	0.557	0.234	1.35908e-153	6	SRGN
2.62148e-137	0.754529	0.986	0.711	4.85393e-133	6	PLCG2
1.50785e-125	0.496866	1	1	2.79194e-121	6	FTH1
1.60229e-120	0.829831	0.405	0.155	2.9668e-116	6	SMCHD1
1.75981e-99	0.44282	0.278	0.077	3.25847e-95	6	TYROBP
7.58557e-94	0.455523	0.999	0.969	1.40454e-89	6	NEAT1
6.42195e-82	0.508064	1	0.99	1.18909e-77	6	RPS29
1.54059e-76	0.643384	0.328	0.133	2.85256e-72	6	PTPRE
7.09077e-71	0.982816	0.459	0.279	1.31293e-66	6	IFITM2
1.30067e-69	0.846814	0.448	0.263	2.40833e-65	6	SLC25A37
1.5331e-67	0.499692	0.998	0.963	2.83868e-63	6	RPS21
6.66238e-56	0.65509	0.353	0.186	1.23361e-51	6	HLA-E
2.19541e-54	0.57904	0.279	0.123	4.06502e-50	6	PLAUR
3.70252e-53	0.7864	0.417	0.253	6.85559e-49	6	G0S2
6.90309e-53	0.331968	1	0.998	1.27818e-48	6	RPL12
3.25763e-52	0.338528	0.999	0.996	6.03183e-48	6	B2M
1.17099e-51	0.330933	1	0.999	2.16821e-47	6	RPL32
1.31147e-51	0.325391	1	0.998	2.42831e-47	6	RPS14
2.77253e-49	0.342158	1	0.999	5.13361e-45	6	RPL39
3.00089e-47	0.255137	1	1	5.55645e-43	6	S100A10
1.38491e-43	0.34128	0.967	0.676	2.56429e-39	6	PNRC1
5.16305e-43	0.29349	0.939	0.616	9.5599e-39	6	CEBPD
1.52456e-37	0.276094	0.999	0.949	2.82287e-33	6	APOC1
7.21421e-35	0.41193	0.99	0.796	1.33578e-30	6	RPS10
2.37606e-32	0.345244	0.999	0.982	4.39952e-28	6	H3F3B
2.83521e-32	0.270977	1	0.971	5.24968e-28	6	MT-ND3
1.12644e-31	0.266357	0.837	0.577	2.08571e-27	6	RPS27L
4.81545e-31	0.259978	0.96	0.663	8.91629e-27	6	TMEM141
3.58496e-29	0.288971	0.974	0.697	6.63791e-25	6	ATP5PD
3.53727e-26	0.384125	0.994	0.897	6.54961e-22	6	RPL27
4.84629e-18	0.301443	0.995	0.929	8.97339e-14	6	RPL38
1.08036e-15	0.507538	0.34	0.278	2.0004e-11	6	RGS2
8.89625e-15	0.28073	0.995	0.889	1.64723e-10	6	RPL31
9.90083e-15	0.275743	0.993	0.845	1.83324e-10	6	NDUFA4
8.29987e-14	0.539422	0.441	0.445	1.5368e-09	6	HLA-B
9.65746e-13	0.251642	0.99	0.82	1.78818e-08	6	RPS5
3.36515e-11	0.253131	0.991	0.919	6.23091e-07	6	RACK1
3.78543e-11	0.261497	0.997	0.917	7.00911e-07	6	ROMO1
9.86001e-10	0.430156	0.286	0.239	1.82568e-05	6	SOD2
2.14681e-07	0.346829	0.469	0.471	0.00397503	6	BTG1
0	2.50761	0.995	0.889	0	7	FTL
0	2.28965	0.815	0.106	0	7	S100A4
0	2.05789	0.736	0.062	0	7	TYROBP
0	2.02249	0.78	0.06	0	7	AIF1
0	1.94969	0.582	0.143	0	7	FABP5
0	1.76131	0.785	0.227	0	7	SRGN
0	1.61385	0.685	0.071	0	7	CD74
0	1.58593	0.603	0.035	0	7	FCER1G
0	1.57405	0.396	0.054	0	7	RNASE1
0	1.57108	0.699	0.142	0	7	HLA-DRB1
0	1.5614	0.256	0.009	0	7	CCL3
0	1.47364	0.576	0.084	0	7	THBS1
0	1.45368	0.638	0.064	0	7	HLA-DRA
0	1.32609	0.465	0.019	0	7	LYZ
0	1.27271	0.503	0.01	0	7	FCN1
0	1.24938	0.622	0.064	0	7	CYBA
0	1.24639	0.482	0.085	0	7	S100A8
0	1.11555	0.55	0.114	0	7	PLAUR
0	1.10847	0.525	0.038	0	7	CTSS
0	1.07653	0.47	0.023	0	7	IFI30
0	1.07088	0.493	0.032	0	7	PLEK
0	1.02539	0.376	0.024	0	7	CXCL2
0	1.0165	0.552	0.028	0	7	LAPTM5
0	0.997772	0.494	0.091	0	7	ANXA1
0	0.965306	0.478	0.017	0	7	C5AR1
0	0.965091	0.44	0.067	0	7	HLA-DPA1
0	0.959852	0.498	0.044	0	7	CD44
0	0.957986	0.322	0.017	0	7	C15orf48
0	0.953402	0.365	0.012	0	7	IL1RN
0	0.921501	0.475	0.026	0	7	HCST
0	0.897921	0.567	0.125	0	7	PTPRE
0	0.897603	0.442	0.034	0	7	LCP1
0	0.890504	0.485	0.072	0	7	COTL1
0	0.830863	0.422	0.011	0	7	TGFBI
0	0.793879	0.395	0.035	0	7	CD68
0	0.762247	0.396	0.022	0	7	ITGAX
0	0.746222	0.363	0.007	0	7	CYBB
0	0.740423	0.428	0.038	0	7	VAMP8
0	0.70383	0.323	0.014	0	7	IGSF6
0	0.685882	0.353	0.013	0	7	MSR1
0	0.684907	0.429	0.052	0	7	HLA-DPB1
0	0.67676	0.352	0.012	0	7	EPB41L3
0	0.674858	0.349	0.006	0	7	MAFB
0	0.672313	0.351	0.025	0	7	LST1
0	0.66033	0.37	0.021	0	7	RASGEF1B
0	0.645318	0.315	0.011	0	7	CD14
0	0.645283	0.367	0.015	0	7	TNFRSF1B
0	0.643879	0.369	0.042	0	7	S100A9
0	0.606283	0.347	0.032	0	7	CD83
0	0.598999	0.299	0.009	0	7	MS4A7
0	0.592717	0.32	0.014	0	7	SLC11A1
0	0.574015	0.37	0.042	0	7	PHACTR1
0	0.540213	0.278	0.013	0	7	ITGB2
0	0.521809	0.289	0.005	0	7	CD163
0	0.515631	0.278	0.017	0	7	GPR183
0	0.499275	0.274	0.007	0	7	HAVCR2
0	0.496246	0.317	0.027	0	7	GMFG
0	0.477284	0.266	0.019	0	7	MRC1
0	0.474718	0.269	0.026	0	7	PRKAG2
0	0.459284	0.279	0.022	0	7	HLA-DMA
4.19663e-304	0.425979	0.26	0.025	7.77049e-300	7	GLIPR2
4.46089e-304	0.515686	0.336	0.041	8.25979e-300	7	PTPRC
5.73928e-270	0.46289	0.287	0.034	1.06268e-265	7	LITAF
7.04611e-260	1.30314	0.539	0.14	1.30466e-255	7	CTSD
7.39142e-259	0.576151	0.354	0.055	1.3686e-254	7	ETS2
1.56578e-244	0.413654	0.261	0.031	2.8992e-240	7	RILPL2
7.22845e-242	0.728427	0.321	0.048	1.33842e-237	7	DUSP2
4.43637e-231	0.454106	0.272	0.035	8.21438e-227	7	HLA-DQB1
2.44074e-225	1.40643	0.679	0.278	4.51927e-221	7	CTSB
1.18739e-219	0.798444	0.268	0.037	2.19858e-215	7	CXCL3
1.25296e-209	0.719271	0.481	0.124	2.31997e-205	7	TYMP
1.16551e-188	1.44567	0.526	0.173	2.15806e-184	7	CTSL
1.57128e-182	0.572166	0.341	0.07	2.90938e-178	7	AP1S2
7.80092e-174	0.786171	0.48	0.145	1.44442e-169	7	NPC2
1.20724e-163	0.428164	0.282	0.053	2.23532e-159	7	LRP1
9.57762e-151	0.390317	0.273	0.053	1.77339e-146	7	SLC8A1
6.98739e-148	0.991619	0.726	0.399	1.29378e-143	7	TMSB4X
1.00721e-144	0.700062	0.424	0.128	1.86496e-140	7	SDF2L1
1.20812e-143	1.0202	0.55	0.216	2.23696e-139	7	VCAN
1.18336e-142	0.577365	0.365	0.097	2.19112e-138	7	FCGRT
3.99231e-141	0.411476	0.274	0.056	7.39215e-137	7	TXNIP
3.80446e-140	0.873162	1	0.987	7.04433e-136	7	CST3
1.94384e-125	0.580868	0.338	0.092	3.59921e-121	7	INSIG1
3.48792e-125	0.681978	0.999	0.971	6.45823e-121	7	PTMA
3.61275e-125	0.63469	0.492	0.182	6.68937e-121	7	HLA-E
2.1325e-124	0.459782	0.363	0.104	3.94854e-120	7	METRNL
1.16036e-118	0.406374	0.287	0.07	2.14852e-114	7	EMILIN2
7.37657e-118	0.855115	0.483	0.184	1.36585e-113	7	RGCC
4.29686e-117	0.435793	0.319	0.086	7.95607e-113	7	GRN
7.1251e-115	1.02642	0.729	0.462	1.31928e-110	7	BTG1
1.98179e-112	0.456307	0.312	0.086	3.66948e-108	7	MGAT1
1.65035e-102	0.480602	0.263	0.067	3.05579e-98	7	ATP2B1-AS1
5.80062e-101	0.621677	0.396	0.145	1.07404e-96	7	BLVRB
1.2408e-99	0.520204	0.392	0.14	2.29747e-95	7	LIMS1
1.91653e-99	0.597615	0.475	0.198	3.54865e-95	7	ASAH1
6.50902e-99	0.782512	0.941	0.838	1.20521e-94	7	PSAP
3.45486e-97	0.404544	0.294	0.085	6.39702e-93	7	JARID2
2.0914e-90	0.751452	0.691	0.436	3.87243e-86	7	HLA-B
2.39945e-88	0.518895	0.351	0.122	4.44282e-84	7	ZNF331
2.40954e-88	0.623301	0.475	0.213	4.4615e-84	7	MARCKS
8.68449e-87	0.546582	0.426	0.176	1.60802e-82	7	GRB2
4.64763e-84	0.533032	0.368	0.141	8.60555e-80	7	ARPC1B
2.42906e-83	0.649616	0.923	0.822	4.49764e-79	7	TPM3
7.70945e-80	0.693098	0.486	0.232	1.42748e-75	7	SOD2
9.49447e-80	0.701136	1	1	1.758e-75	7	FTH1
2.23839e-79	0.630419	0.662	0.398	4.1446e-75	7	ZEB2
2.66952e-79	0.421583	0.351	0.128	4.94288e-75	7	RNASET2
3.68362e-77	0.493146	0.38	0.15	6.82059e-73	7	GLUL
1.78635e-76	0.581127	0.998	0.983	3.3076e-72	7	MT-CO3
2.8187e-74	0.550829	0.502	0.25	5.2191e-70	7	NAMPT
2.93418e-71	0.428411	0.328	0.123	5.43292e-67	7	CREM
6.87561e-71	0.511389	1	0.999	1.27309e-66	7	MT-CO2
1.19157e-67	0.385177	0.299	0.109	2.2063e-63	7	PYCARD
8.92627e-67	0.574398	0.533	0.298	1.65279e-62	7	ATP2B1
2.00787e-64	0.379044	0.292	0.107	3.71778e-60	7	GK
2.03584e-64	0.451151	0.375	0.165	3.76955e-60	7	GPCPD1
5.01759e-64	0.61751	0.952	0.868	9.29057e-60	7	VIM
1.05707e-63	0.520166	0.423	0.201	1.95727e-59	7	CALR
8.91894e-62	0.534615	0.488	0.262	1.65143e-57	7	GSTO1
8.33878e-60	0.469327	0.995	0.986	1.54401e-55	7	MT-ATP6
2.91552e-58	0.499848	0.504	0.281	5.39837e-54	7	REL
4.80603e-58	0.481607	0.985	0.952	8.89884e-54	7	MT-ND1
3.13479e-57	0.394795	1	1	5.80438e-53	7	MT-CO1
5.9016e-57	0.375454	0.339	0.145	1.09274e-52	7	PLSCR1
8.99501e-57	0.376102	0.342	0.148	1.66552e-52	7	RAB31
2.61949e-53	0.316528	0.28	0.11	4.85025e-49	7	MPP1
5.26687e-50	0.533534	0.427	0.23	9.75214e-46	7	GADD45B
1.71311e-49	0.515134	0.994	0.94	3.17199e-45	7	SH3BGRL3
2.00606e-49	0.514999	0.899	0.82	3.71443e-45	7	MT-ND5
1.98956e-48	0.456021	0.998	0.987	3.68387e-44	7	MT-ND4
3.21629e-47	0.400678	0.397	0.204	5.95529e-43	7	SDCBP
6.06227e-47	0.617057	0.517	0.327	1.12249e-42	7	IER3
8.32854e-47	0.47673	0.453	0.262	1.54211e-42	7	EFHD2
1.71049e-42	0.43994	0.444	0.256	3.16715e-38	7	MEF2C
1.92454e-42	0.305925	0.301	0.138	3.56348e-38	7	CCDC88A
4.213e-42	0.545673	1	0.996	7.80079e-38	7	B2M
6.88885e-42	0.359359	0.332	0.164	1.27554e-37	7	ATP13A3
9.61022e-42	0.350471	0.292	0.134	1.77943e-37	7	TIMP2
1.10156e-41	0.423825	0.991	0.974	2.03964e-37	7	MT-ND2
3.60649e-39	0.39122	0.993	0.987	6.67778e-35	7	MT-CYB
6.7577e-37	0.359259	0.994	0.972	1.25126e-32	7	MT-ND3
2.74348e-34	0.729118	0.589	0.455	5.07983e-30	7	NFKBIA
2.66884e-33	0.461695	0.844	0.761	4.94162e-29	7	MT-ND4L
9.28952e-31	0.306103	0.278	0.143	1.72005e-26	7	FAM49B
4.18199e-29	0.371344	0.795	0.739	7.74336e-25	7	PABPC1
7.49944e-28	0.312541	0.966	0.877	1.3886e-23	7	EMP3
4.32667e-26	0.322269	0.995	0.975	8.01126e-22	7	S100A11
1.88572e-25	0.268635	0.903	0.778	3.49161e-21	7	LGALS1
2.05142e-25	0.321398	0.287	0.16	3.79841e-21	7	SLC2A3
3.04049e-25	0.359088	0.781	0.711	5.62977e-21	7	YBX1
4.11216e-25	0.316655	0.974	0.94	7.61407e-21	7	SAT1
4.83917e-23	0.354025	0.411	0.276	8.96021e-19	7	RGS2
1.84469e-20	0.538444	0.839	0.793	3.41563e-16	7	CSTB
1.97972e-20	0.254212	0.915	0.83	3.66566e-16	7	MTRNR2L12
2.29262e-20	0.293319	0.344	0.221	4.24502e-16	7	JUNB
3.28339e-20	0.257863	0.253	0.142	6.07953e-16	7	HSPA1A
2.05159e-18	0.508837	0.891	0.817	3.79873e-14	7	LGALS3
2.42993e-18	0.453997	0.63	0.579	4.49926e-14	7	HSPA5
4.4651e-18	0.297992	0.501	0.378	8.26759e-14	7	SQSTM1
1.35552e-17	0.321589	0.433	0.315	2.50989e-13	7	CEBPB
5.41012e-14	0.293649	0.498	0.403	1.00174e-09	7	FAM107B
4.4887e-12	0.258762	0.667	0.627	8.31127e-08	7	CEBPD
3.67624e-11	0.25048	0.308	0.217	6.80693e-07	7	EREG
0	1.52334	0.87	0.291	0	8	JUN
1.3396e-301	1.93979	0.974	0.748	2.4804e-297	8	FOS
8.17247e-251	1.35733	0.966	0.799	1.51321e-246	8	KLF6
3.66835e-188	0.699458	0.367	0.077	6.79233e-184	8	HSPA1B
1.14445e-170	1.2276	0.764	0.351	2.11905e-166	8	DNAJB1
1.87367e-162	1.14088	0.597	0.221	3.46929e-158	8	HSPH1
7.71843e-161	0.915633	0.782	0.374	1.42915e-156	8	EGR1
1.75013e-150	0.767989	0.454	0.136	3.24055e-146	8	HSPA1A
7.9131e-147	0.546895	0.504	0.158	1.46519e-142	8	ZFP36
6.17215e-137	1.10217	0.803	0.449	1.14284e-132	8	NFKBIA
8.23557e-136	0.702086	0.689	0.305	1.5249e-131	8	PPP1R15A
1.86938e-134	0.830781	0.718	0.344	3.46134e-130	8	IER2
3.79631e-133	0.786247	0.741	0.355	7.02925e-129	8	CCNL1
7.87508e-129	0.689308	0.544	0.2	1.45815e-124	8	BTG2
3.19364e-128	0.702432	0.714	0.339	5.91334e-124	8	RHOB
3.91869e-126	0.601274	0.452	0.146	7.25584e-122	8	TNFAIP3
5.57959e-122	0.75633	0.536	0.206	1.03312e-117	8	PTGS2
4.56949e-120	0.784775	0.827	0.52	8.46086e-116	8	FOSB
1.93369e-118	0.68494	0.509	0.188	3.58043e-114	8	DNAJB4
4.06802e-117	0.591487	0.546	0.214	7.53234e-113	8	JUNB
7.9448e-112	0.406247	0.393	0.12	1.47106e-107	8	IFRD1
4.48842e-93	0.305449	0.258	0.065	8.31077e-89	8	KLF2
4.56132e-87	0.690179	0.932	0.89	8.44574e-83	8	SGK1
4.62943e-86	0.557488	0.51	0.224	8.57184e-82	8	DUSP1
1.13116e-81	0.694936	0.937	0.883	2.09446e-77	8	HSP90AA1
1.48466e-81	0.63509	0.99	0.97	2.74899e-77	8	NEAT1
6.88532e-79	0.739659	0.787	0.576	1.27489e-74	8	ATF3
1.17986e-78	0.510306	0.628	0.324	2.18462e-74	8	FUS
4.42775e-77	0.612494	0.423	0.172	8.19843e-73	8	IRF1
1.02034e-73	0.563733	0.576	0.292	1.88926e-69	8	ZFP36L1
1.08917e-71	0.521402	0.7	0.4	2.0167e-67	8	NR4A1
1.85738e-71	0.841453	0.852	0.743	3.43913e-67	8	DNAJA1
5.39598e-71	0.756519	0.798	0.623	9.9912e-67	8	TAF1D
4.11357e-68	0.471403	0.99	0.974	7.61669e-64	8	JUND
1.25499e-63	0.396799	0.418	0.184	2.32374e-59	8	ABCA1
1.61713e-62	0.528245	0.64	0.372	2.99428e-58	8	SLC38A2
9.26561e-60	0.547434	0.919	0.849	1.71562e-55	8	ARGLU1
1.69908e-58	0.399786	0.496	0.242	3.14602e-54	8	PAXBP1
2.60332e-58	0.399356	0.999	1	4.8203e-54	8	MT-CO1
6.34097e-56	0.382504	0.432	0.205	1.17409e-51	8	TIPARP
7.22333e-56	0.399264	0.289	0.108	1.33747e-51	8	RASD1
1.00735e-55	0.445482	0.481	0.243	1.8652e-51	8	ZFP36L2
4.15964e-52	0.326335	0.289	0.112	7.702e-48	8	HS3ST1
3.97913e-50	0.512242	0.62	0.377	7.36776e-46	8	TSC22D1
5.60989e-50	0.37351	0.584	0.326	1.03873e-45	8	STAT3
6.62545e-50	0.528691	0.814	0.682	1.22677e-45	8	PNRC1
1.03206e-48	0.504903	0.602	0.356	1.91096e-44	8	AMD1
1.17493e-48	0.333609	0.393	0.187	2.1755e-44	8	PPP1R15B
3.10175e-48	0.318367	0.378	0.176	5.74321e-44	8	LDLR
4.03367e-48	0.338611	0.527	0.284	7.46875e-44	8	DDX3X
1.88846e-47	0.318129	0.411	0.2	3.49668e-43	8	ABHD5
2.23536e-45	0.396144	0.997	0.987	4.13899e-41	8	MT-CYB
9.07994e-45	0.475154	0.826	0.759	1.68124e-40	8	HNRNPU
1.06186e-44	0.378961	0.5	0.281	1.96614e-40	8	ANKRD28
9.31184e-44	0.281746	0.381	0.183	1.72418e-39	8	GRB14
4.66901e-43	0.580126	0.938	0.908	8.64514e-39	8	C11orf96
4.42933e-41	0.359264	0.381	0.193	8.20136e-37	8	ING2
6.67045e-41	0.603543	0.741	0.624	1.2351e-36	8	CEBPD
3.41696e-40	0.487617	0.831	0.739	6.32683e-36	8	HSPA8
7.65782e-40	0.317699	0.33	0.156	1.41792e-35	8	EIF2B2
1.47587e-38	0.25582	0.307	0.141	2.73272e-34	8	HDHD3
8.5055e-36	0.369357	0.519	0.312	1.57488e-31	8	CEBPB
3.44759e-35	0.317602	0.497	0.292	6.38355e-31	8	WNK3
4.32027e-35	0.384133	0.528	0.318	7.99941e-31	8	HSPG2
4.60823e-35	0.47378	0.295	0.142	8.5326e-31	8	SOX4
9.03406e-34	0.298194	0.463	0.268	1.67275e-29	8	MBNL2
2.41144e-33	0.316977	0.521	0.317	4.46503e-29	8	WDR60
3.01996e-32	0.291356	0.558	0.346	5.59176e-28	8	AFF4
1.4997e-31	0.334466	0.933	0.907	2.77684e-27	8	ZFAND5
6.19395e-31	0.339476	0.46	0.274	1.14687e-26	8	RGS2
6.83185e-31	0.307119	0.37	0.202	1.26499e-26	8	DUSP6
3.49252e-30	0.394621	0.59	0.398	6.46675e-26	8	GADD45A
6.16998e-30	0.320442	0.42	0.245	1.14243e-25	8	FAM104A
6.94954e-30	0.341121	0.988	0.974	1.28678e-25	8	MT-ND2
6.34119e-29	0.250858	0.358	0.196	1.17413e-24	8	HERPUD1
1.36187e-28	0.314702	0.852	0.828	2.52163e-24	8	SRRM2
1.93686e-28	0.308645	0.995	0.986	3.58629e-24	8	MT-ATP6
4.3175e-28	0.250745	0.39	0.223	7.99428e-24	8	FHOD3
9.85596e-28	0.286517	0.491	0.308	1.82493e-23	8	JMJD1C
2.0402e-27	0.320142	0.398	0.231	3.77764e-23	8	GADD45B
6.93447e-27	0.265205	0.997	0.999	1.28399e-22	8	MT-CO2
2.27396e-26	0.300836	0.996	0.987	4.21046e-22	8	MT-ND4
1.51751e-25	0.283104	0.564	0.376	2.80982e-21	8	SQSTM1
2.48927e-25	0.286759	0.54	0.356	4.60913e-21	8	CPEB4
5.26039e-25	0.276975	0.64	0.457	9.74015e-21	8	TSHZ2
9.30768e-25	0.298075	0.497	0.318	1.72341e-20	8	ATAD2
1.80762e-24	0.308673	0.5	0.327	3.34699e-20	8	IER3
1.93263e-23	0.260765	0.526	0.349	3.57845e-19	8	KIF13B
8.66646e-23	0.260066	0.335	0.195	1.60468e-18	8	MDM2
2.47316e-20	0.277596	0.982	0.953	4.57931e-16	8	MT-ND1
4.47897e-18	0.286417	0.604	0.461	8.29325e-14	8	ID4
1.68814e-17	0.257799	0.995	0.983	3.12577e-13	8	MT-CO3
1.76489e-16	0.270301	0.411	0.277	3.26788e-12	8	ADAMTS1
6.2588e-16	0.261903	0.844	0.822	1.15888e-11	8	MT-ND5
4.69593e-10	0.326123	0.78	0.719	8.69499e-06	8	PLCG2
1.57439e-09	0.252171	0.665	0.62	2.91514e-05	8	SERPINE1
1.38452e-05	0.26862	0.804	0.829	0.256357	8	HSPE1
0	3.71953	0.867	0.141	0	9	HLA-DRB1
0	3.08328	0.893	0.069	0	9	CD74
0	2.95567	0.853	0.062	0	9	HLA-DRA
0	2.6474	0.821	0.043	0	9	HLA-DPB1
0	2.57179	0.797	0.059	0	9	HLA-DPA1
0	2.4451	0.797	0.112	0	9	S100A4
0	1.83	0.683	0.014	0	9	HLA-DQA1
0	1.57014	0.651	0.027	0	9	HLA-DQB1
0	1.53916	0.677	0.068	0	9	TYROBP
0	1.37453	0.572	0.023	0	9	IFI30
0	1.3116	0.625	0.069	0	9	AIF1
0	1.27881	0.506	0.045	0	9	DUSP2
0	1.26505	0.648	0.067	0	9	CYBA
0	1.19939	0.673	0.125	0	9	PTPRE
0	1.17577	0.544	0.04	0	9	FCER1G
0	1.15083	0.57	0.073	0	9	COTL1
0	1.10718	0.454	0.015	0	9	MRC1
0	1.0623	0.492	0.018	0	9	HLA-DMA
0	0.91472	0.477	0.03	0	9	CD83
0	0.870583	0.347	0.026	0	9	LYZ
0	0.830936	0.445	0.049	0	9	SLC8A1
0	0.826126	0.416	0.037	0	9	PLEK
0	0.795376	0.453	0.054	0	9	ETS2
0	0.780517	0.45	0.04	0	9	PTPRC
0	0.771979	0.433	0.041	0	9	VAMP8
0	0.757597	0.35	0.017	0	9	GPR183
0	0.755996	0.417	0.038	0	9	LCP1
0	0.750925	0.446	0.035	0	9	LAPTM5
0	0.732935	0.41	0.031	0	9	HCST
0	0.726179	0.372	0.015	0	9	NFKBID
0	0.717985	0.394	0.032	0	9	NR4A2
0	0.704188	0.387	0.043	0	9	PHACTR1
0	0.686094	0.398	0.031	0	9	FXYD5
0	0.683739	0.373	0.019	0	9	LSP1
0	0.664395	0.362	0.04	0	9	NR4A3
0	0.650987	0.391	0.029	0	9	RILPL2
0	0.631254	0.346	0.024	0	9	CPVL
0	0.606235	0.349	0.027	0	9	LST1
0	0.578709	0.373	0.027	0	9	GMFG
0	0.577413	0.258	0.016	0	9	VMO1
0	0.576039	0.281	0.004	0	9	FCER1A
0	0.56648	0.31	0.015	0	9	CD52
0	0.562082	0.307	0.024	0	9	ALOX5AP
0	0.534122	0.313	0.014	0	9	C1orf162
0	0.506133	0.289	0.016	0	9	IL1R2
0	0.49125	0.266	0.005	0	9	CD86
0	0.46594	0.258	0.002	0	9	CD1C
0	0.461434	0.272	0.017	0	9	EPB41L3
0	0.458172	0.271	0.018	0	9	MBP
0	0.442984	0.255	0.004	0	9	ADAM28
0	0.436066	0.257	0.012	0	9	GPRIN3
0	0.432034	0.266	0.012	0	9	TNFSF13B
0	0.421965	0.277	0.02	0	9	CXCL16
7.79389e-297	1.53382	0.777	0.231	1.44312e-292	9	SRGN
1.5865e-292	0.662832	0.367	0.045	2.93757e-288	9	RAB11FIP1
4.66469e-272	0.575595	0.361	0.045	8.63714e-268	9	CTSS
7.49745e-258	0.452489	0.28	0.028	1.38823e-253	9	ITGAX
5.64727e-239	0.76386	0.413	0.07	1.04565e-234	9	AP1S2
3.58288e-229	0.415956	0.252	0.026	6.63407e-225	9	RASGEF1B
2.70161e-224	0.61128	0.402	0.068	5.00231e-220	9	SMAP2
5.7773e-222	1.49616	0.821	0.399	1.06973e-217	9	TMSB4X
4.51267e-211	1.68589	1	0.987	8.35566e-207	9	CST3
7.93029e-211	0.857577	0.518	0.125	1.46837e-206	9	RNASET2
4.10999e-196	1.2892	0.708	0.277	7.61005e-192	9	REL
6.51686e-192	1.09692	0.682	0.251	1.20666e-187	9	MEF2C
1.43973e-180	0.953711	0.998	0.971	2.66581e-176	9	PTMA
7.84317e-177	0.43308	0.283	0.043	1.45224e-172	9	OGFRL1
3.45058e-172	0.760409	0.413	0.092	6.3891e-168	9	INSIG1
2.96382e-166	0.584648	0.376	0.079	5.4878e-162	9	RGS10
3.5797e-153	0.475284	0.309	0.056	6.62817e-149	9	TXNIP
8.72667e-143	0.587706	1	1	1.61583e-138	9	RPS24
8.59619e-131	0.471648	0.28	0.054	1.59167e-126	9	CD44
3.64471e-130	0.67118	0.385	0.096	6.74855e-126	9	ANXA1
9.01348e-122	0.621862	1	0.999	1.66894e-117	9	RPL10
2.86106e-121	0.695513	0.254	0.048	5.29754e-117	9	HLA-DRB5
1.6447e-118	0.905373	0.462	0.15	3.04532e-114	9	FABP5
7.88237e-114	0.962727	0.98	0.89	1.4595e-109	9	FTL
7.69426e-113	0.566962	1	0.999	1.42467e-108	9	RPL34
3.88218e-111	0.533092	1	1	7.18824e-107	9	RPLP1
1.022e-105	0.479828	0.35	0.094	1.89233e-101	9	STK17B
6.74071e-102	0.511835	0.37	0.108	1.24811e-97	9	PYCARD
1.49368e-99	0.47307	0.321	0.085	2.76569e-95	9	JARID2
5.07146e-94	0.475459	1	1	9.39032e-90	9	RPS12
8.67914e-91	0.852913	0.864	0.738	1.60703e-86	9	PABPC1
2.94942e-86	0.46566	0.343	0.106	5.46115e-82	9	METRNL
4.92175e-86	0.478001	1	0.998	9.11311e-82	9	RPS14
2.54484e-83	0.582747	0.995	0.975	4.71203e-79	9	RPL18A
2.68796e-81	0.538004	0.365	0.124	4.97703e-77	9	CREM
2.00803e-80	0.505199	0.365	0.122	3.71808e-76	9	PLAUR
1.19751e-79	0.430447	1	1	2.21732e-75	9	RPL11
2.106e-79	0.591999	0.313	0.095	3.89947e-75	9	THBS1
1.34373e-78	0.465727	0.398	0.142	2.48804e-74	9	ARPC1B
2.34145e-78	0.524057	1	0.994	4.33542e-74	9	RPL13
1.18648e-77	0.419527	0.258	0.068	2.19689e-73	9	ID3
4.11746e-77	0.397026	0.289	0.084	7.62389e-73	9	GNA13
1.47107e-75	0.636865	0.925	0.823	2.72383e-71	9	TPM3
6.86088e-67	0.475373	0.381	0.148	1.27036e-62	9	RAB31
7.27368e-67	0.398871	0.306	0.101	1.34679e-62	9	FCGRT
1.16228e-65	0.322093	0.283	0.088	2.15208e-61	9	MGAT1
1.62319e-65	0.360636	1	1	3.0055e-61	9	RPS8
4.46451e-60	0.385323	1	0.999	8.26648e-56	9	RPS28
4.67251e-58	0.482533	0.407	0.178	8.65161e-54	9	GRB2
9.13944e-57	0.624291	0.417	0.188	1.69226e-52	9	RGCC
7.82549e-56	0.487948	1	1	1.44897e-51	9	FTH1
9.81107e-55	0.418638	0.358	0.146	1.81662e-50	9	PLSCR1
1.58881e-54	0.341948	0.998	0.999	2.94183e-50	9	RPL32
3.60857e-53	0.375969	0.332	0.13	6.68162e-49	9	TYMP
1.41263e-51	0.316699	0.254	0.086	2.61562e-47	9	NFKB1
1.39576e-50	0.315503	1	0.999	2.58438e-46	9	RPL39
4.38453e-49	0.331378	0.261	0.092	8.1184e-45	9	C12orf45
1.1568e-47	0.433517	0.31	0.125	2.14192e-43	9	ZNF331
3.72621e-47	0.341559	1	0.998	6.89945e-43	9	RPL12
1.3512e-45	0.272834	1	1	2.50188e-41	9	RPL41
1.60484e-45	0.557904	0.398	0.196	2.97152e-41	9	HERPUD1
1.37953e-41	0.320449	0.327	0.143	2.55434e-37	9	LIMS1
1.8466e-41	0.302599	0.274	0.109	3.41916e-37	9	FOXN3
2.14019e-41	0.612881	0.732	0.625	3.96277e-37	9	CEBPD
1.47547e-40	0.405465	0.465	0.252	2.73197e-36	9	NAMPT
1.68414e-40	0.581295	0.998	0.979	3.11835e-36	9	AREG
5.15279e-40	0.381609	0.998	0.996	9.54091e-36	9	EEF1A1
2.91885e-39	0.379614	0.997	0.985	5.40455e-35	9	RPS2
3.28386e-39	0.449263	0.642	0.439	6.0804e-35	9	HLA-B
7.24873e-37	0.274588	0.252	0.101	1.34218e-32	9	SIPA1L1
3.91026e-33	0.401644	0.401	0.22	7.24023e-29	9	JUNB
6.27191e-31	0.423772	0.457	0.275	1.16131e-26	9	RGS2
7.51485e-31	0.422431	0.459	0.28	1.39145e-26	9	IFITM2
4.25786e-30	0.392209	0.486	0.301	7.88384e-26	9	ATP2B1
8.61629e-30	0.318413	0.294	0.143	1.59539e-25	9	FAM49B
1.25206e-29	0.296709	0.277	0.131	2.31832e-25	9	ELF1
3.07718e-29	0.398819	0.988	0.94	5.69771e-25	9	SH3BGRL3
4.38536e-29	0.366262	0.436	0.264	8.11993e-25	9	AKAP13
3.4351e-28	0.332094	0.931	0.88	6.36043e-24	9	RPLP0
2.20093e-26	0.335153	0.995	0.983	4.07525e-22	9	MT-CO3
3.65477e-25	0.4134	0.537	0.385	6.76717e-21	9	SAMHD1
4.7423e-25	0.290307	0.341	0.188	8.78085e-21	9	HLA-E
6.01916e-25	0.253979	0.991	0.964	1.11451e-20	9	RPS21
1.57336e-24	0.286616	0.294	0.153	2.91323e-20	9	NPC2
1.42106e-23	0.31073	0.862	0.761	2.63123e-19	9	MT-ND4L
6.29825e-20	0.253251	0.907	0.863	1.16618e-15	9	RPL13A
3.1504e-19	0.311521	0.907	0.82	5.83329e-15	9	MT-ND5
3.68511e-18	0.317895	0.393	0.265	6.82335e-14	9	EFHD2
7.95457e-17	0.257929	0.284	0.169	1.47287e-12	9	GPCPD1
1.17478e-16	0.254914	0.275	0.162	2.17523e-12	9	SLC2A3
1.7316e-16	0.329812	0.356	0.233	3.20622e-12	9	GADD45B
1.1258e-15	0.494314	0.555	0.469	2.08453e-11	9	BTG1
2.74695e-15	0.305897	0.713	0.696	5.08625e-11	9	RPL27A
2.9156e-15	0.266119	0.729	0.699	5.39853e-11	9	LRRFIP1
5.64086e-15	0.268896	0.373	0.251	1.04446e-10	9	TUBA1B
6.89764e-15	0.294603	0.757	0.712	1.27717e-10	9	YBX1
2.44793e-10	0.255897	0.387	0.295	4.53259e-06	9	MBNL1
8.07702e-09	0.260579	0.448	0.374	0.000149554	9	SYAP1
0	2.27612	0.742	0.12	0	10	S100A4
0	1.53329	0.577	0.057	0	10	IL7R
0	1.28477	0.377	0.003	0	10	LTB
0	1.03497	0.496	0.043	0	10	PTPRC
0	0.958128	0.415	0.034	0	10	FXYD5
0	0.828105	0.314	0.001	0	10	TRBC2
0	0.625443	0.296	0.001	0	10	CD3D
0	0.538048	0.263	0.001	0	10	CD3G
2.0585e-246	0.596016	0.271	0.019	3.81152e-242	10	ARHGDIB
5.45987e-233	0.572379	0.266	0.019	1.01095e-228	10	CD52
2.07801e-231	0.920129	0.441	0.057	3.84765e-227	10	ETS1
3.5065e-207	1.41836	0.549	0.102	6.49264e-203	10	IL32
3.30818e-203	0.670687	0.319	0.032	6.12543e-199	10	GMFG
3.26514e-142	0.752724	0.362	0.058	6.04573e-138	10	TXNIP
5.04215e-141	1.04651	1	0.999	9.33604e-137	10	RPL10
2.70214e-139	0.938792	1	1	5.00329e-135	10	RPS12
3.13277e-133	0.915456	1	0.999	5.80064e-129	10	RPL34
1.94269e-107	0.724472	1	0.998	3.59708e-103	10	RPS14
1.95722e-99	0.787672	1	0.999	3.62399e-95	10	RPL32
1.27943e-98	0.721163	0.296	0.053	2.369e-94	10	DUSP2
2.28197e-82	1.04307	1	0.997	4.2253e-78	10	B2M
2.66198e-79	0.709393	1	0.994	4.92892e-75	10	RPL13
1.42916e-75	0.544999	1	1	2.64623e-71	10	RPS8
3.61385e-74	0.594457	1	0.998	6.69141e-70	10	RPL12
1.44498e-71	0.499861	1	1	2.67552e-67	10	RPL41
1.13854e-70	0.731666	1	0.975	2.10812e-66	10	RPL18A
4.03501e-61	0.646605	1	0.985	7.47123e-57	10	RPS2
9.70867e-60	0.49345	1	1	1.79766e-55	10	RPL11
5.35708e-58	0.544896	0.268	0.068	9.91917e-54	10	KLF2
1.47921e-57	0.44484	1	1	2.7389e-53	10	RPS24
2.76452e-57	0.516128	1	0.999	5.11879e-53	10	RPL39
3.24377e-57	0.617894	1	0.972	6.00616e-53	10	PTMA
1.5844e-55	0.534133	1	1	2.93368e-51	10	RPLP1
1.50848e-54	0.657273	1	0.996	2.7931e-50	10	EEF1A1
7.7014e-53	0.53397	0.316	0.098	1.42599e-48	10	STK17B
1.71572e-52	0.474936	0.289	0.08	3.17682e-48	10	CYBA
1.43896e-51	0.543844	0.306	0.094	2.66438e-47	10	PIK3R1
3.01977e-45	0.464229	0.256	0.075	5.59141e-41	10	SMAP2
3.60174e-44	0.610463	0.418	0.177	6.66898e-40	10	IRF1
1.55492e-42	0.449443	1	0.999	2.87908e-38	10	RPS28
1.69937e-40	0.593147	0.296	0.101	3.14656e-36	10	ANXA1
9.01462e-38	0.417648	1	0.999	1.66915e-33	10	RPS13
7.16024e-37	0.395473	1	0.999	1.32579e-32	10	RPL37
1.87346e-36	0.664569	0.648	0.441	3.46889e-32	10	HLA-B
4.02886e-34	0.489035	0.972	0.898	7.45984e-30	10	RPL10A
1.10427e-32	0.475409	0.992	0.964	2.04466e-28	10	RPS21
1.38824e-31	0.322353	1	0.999	2.57046e-27	10	RPS7
8.11918e-30	0.464678	0.957	0.862	1.50335e-25	10	RPL13A
8.65571e-27	0.497545	0.972	0.88	1.60269e-22	10	RPLP0
1.11644e-26	0.400579	0.997	0.99	2.0672e-22	10	RPS29
8.46852e-26	0.504953	0.365	0.189	1.56803e-21	10	HLA-E
3.49212e-24	0.664885	0.605	0.469	6.46602e-20	10	BTG1
1.38895e-23	0.463952	0.322	0.162	2.57178e-19	10	SMCHD1
7.46506e-20	0.369674	0.992	0.981	1.38223e-15	10	NACA
8.33649e-20	0.367009	0.423	0.243	1.54359e-15	10	SRGN
2.98866e-18	0.357134	0.296	0.153	5.53381e-14	10	TNFAIP3
1.05643e-17	0.363487	0.98	0.86	1.95609e-13	10	RPL3
2.05431e-17	0.495849	0.795	0.74	3.80376e-13	10	PABPC1
2.15804e-17	0.476706	0.542	0.408	3.99582e-13	10	TMSB4X
4.31551e-17	0.507179	0.403	0.273	7.9906e-13	10	EML4
4.52163e-16	0.297032	0.957	0.824	8.37225e-12	10	RPS5
7.58458e-16	0.327349	0.922	0.762	1.40436e-11	10	MT-ND4L
6.49525e-14	0.325512	0.987	0.931	1.20266e-09	10	RPL38
2.0807e-12	0.280876	0.98	0.892	3.85263e-08	10	RPL31
1.58131e-11	0.315294	0.342	0.226	2.92796e-07	10	HIST1H4C
3.63909e-11	0.32345	0.742	0.685	6.73814e-07	10	PNRC1
3.89946e-11	0.29573	0.972	0.92	7.22023e-07	10	RACK1
2.48571e-09	0.328178	0.397	0.31	4.60254e-05	10	KMT2E
1.84131e-07	0.333128	0.506	0.458	0.00340936	10	RPS20
0.000127363	0.271796	0.291	0.243	1	10	RNF213
0.000856593	0.260078	0.324	0.284	1	10	IFITM2
0	1.92707	0.721	0.008	0	11	COL3A1
0	1.82763	0.729	0.005	0	11	COL1A1
0	1.59256	0.665	0.009	0	11	COL1A2
0	1.41021	0.468	0.011	0	11	IGFBP5
0	1.38057	0.58	0.035	0	11	GNG11
0	1.19886	0.613	0.048	0	11	COL6A1
0	1.02138	0.472	0.006	0	11	PDGFRA
0	0.991673	0.52	0.024	0	11	COL6A2
0	0.880107	0.413	0.003	0	11	SPARCL1
0	0.814545	0.431	0.028	0	11	WLS
0	0.768406	0.301	0.006	0	11	MGP
0	0.728517	0.416	0.003	0	11	BGN
0	0.627171	0.349	0.001	0	11	EMILIN1
0	0.573494	0.342	0.008	0	11	COLEC11
0	0.570403	0.316	0.003	0	11	A2M
0	0.559079	0.323	0.009	0	11	F2R
0	0.514102	0.294	0.007	0	11	LAMA4
0	0.494602	0.283	0.003	0	11	DLC1
0	0.406933	0.26	0.001	0	11	THY1
1.05615e-287	0.910726	0.487	0.039	1.95556e-283	11	NR2F1
1.60143e-287	0.508491	0.26	0.01	2.96521e-283	11	STC1
8.93295e-278	0.560381	0.316	0.016	1.65402e-273	11	SPON2
2.58308e-269	0.437635	0.257	0.011	4.78284e-265	11	CCDC102B
9.41964e-255	0.688085	0.342	0.021	1.74414e-250	11	CTGF
3.6485e-239	0.722186	0.375	0.027	6.75556e-235	11	TIMP3
9.03875e-239	1.56992	0.684	0.1	1.67362e-234	11	C7
3.34328e-213	0.476918	0.283	0.017	6.19042e-209	11	CYTOR
3.29895e-193	0.59817	0.39	0.036	6.10833e-189	11	GYPC
2.44071e-171	0.653487	0.312	0.026	4.51922e-167	11	SPRY1
1.4977e-150	0.833983	0.424	0.055	2.77314e-146	11	TMPO
1.76746e-149	0.811266	0.361	0.04	3.27263e-145	11	AKAP12
2.38416e-137	1.01675	0.48	0.077	4.41451e-133	11	PEG10
2.77893e-129	1.18703	0.658	0.158	5.14547e-125	11	COL4A1
6.38711e-126	0.487171	0.268	0.026	1.18264e-121	11	SLC7A2
7.925e-111	0.988618	0.472	0.088	1.46739e-106	11	MEG3
9.76098e-99	1.5273	0.97	0.824	1.80734e-94	11	IFITM3
9.15623e-86	1.35942	0.729	0.292	1.69537e-81	11	COL4A2
2.61731e-84	1.20776	0.732	0.28	4.8462e-80	11	IFITM2
6.85092e-83	0.533907	0.327	0.055	1.26852e-78	11	RND3
3.24001e-79	0.429968	0.264	0.038	5.9992e-75	11	PPP1R14A
1.86157e-73	0.425115	0.253	0.037	3.44688e-69	11	DLK1
1.40032e-71	0.850507	0.491	0.129	2.59284e-67	11	HGF
1.48371e-70	0.434768	0.271	0.044	2.74724e-66	11	F3
4.92735e-69	0.773389	0.602	0.197	9.12348e-65	11	TPM2
6.96218e-64	1.06059	0.792	0.406	1.28912e-59	11	TMSB4X
9.94803e-63	0.679719	1	1	1.84198e-58	11	RPLP1
1.85979e-62	0.505532	0.312	0.062	3.44358e-58	11	ETS2
4.13902e-60	0.511553	0.368	0.087	7.66382e-56	11	LAMB1
1.38383e-59	0.468213	0.279	0.053	2.56231e-55	11	FGF7
1.58808e-59	0.544962	0.398	0.1	2.94049e-55	11	COX7A1
6.04021e-58	0.395597	0.297	0.06	1.11841e-53	11	ETS1
1.34456e-57	0.739335	0.572	0.203	2.48959e-53	11	MARCKSL1
3.91682e-57	0.949645	0.669	0.303	7.25239e-53	11	SPARC
1.8264e-55	0.395522	0.294	0.061	3.38175e-51	11	CYR61
1.12576e-54	1.13496	0.922	0.71	2.08447e-50	11	IGFBP2
1.86168e-52	0.575998	0.435	0.128	3.44709e-48	11	COL6A3
3.17101e-52	0.561834	0.309	0.071	5.87145e-48	11	ID3
1.33715e-51	0.791555	0.632	0.252	2.47588e-47	11	DCN
5.60026e-46	1.03236	0.996	0.949	1.03694e-41	11	APOE
3.94358e-44	0.600914	1	0.998	7.30193e-40	11	RPL12
1.07967e-43	0.505954	1	1	1.99911e-39	11	RPS8
2.86232e-43	0.599694	0.472	0.172	5.29987e-39	11	CCDC85B
4.10049e-43	0.510698	1	1	7.59247e-39	11	RPL11
4.14769e-41	0.945499	0.933	0.781	7.67987e-37	11	LGALS1
5.04279e-41	1.00796	0.699	0.393	9.33723e-37	11	IGFBP7
5.06226e-41	0.46896	0.346	0.098	9.37328e-37	11	THBS1
2.82487e-39	0.552748	0.491	0.188	5.23052e-35	11	TPM1
7.1256e-39	0.48129	1	0.999	1.31938e-34	11	RPS7
1.0264e-38	0.498197	1	0.999	1.90049e-34	11	RPS28
3.44618e-38	0.473884	1	1	6.38094e-34	11	RPS24
4.15875e-38	0.324743	0.309	0.084	7.70034e-34	11	COTL1
2.00672e-37	0.465124	0.346	0.107	3.71565e-33	11	IL32
1.13994e-35	0.41142	1	0.999	2.1107e-31	11	RPL32
2.83846e-35	0.269303	0.253	0.063	5.2557e-31	11	IL7R
8.21759e-35	0.465551	0.413	0.144	1.52157e-30	11	SOX4
4.16726e-34	0.57165	0.476	0.196	7.7161e-30	11	MYL9
8.29776e-34	0.451734	1	0.999	1.53641e-29	11	RPL34
5.17616e-31	0.631058	0.569	0.289	9.58419e-27	11	SELENOM
8.87741e-31	0.331366	0.271	0.079	1.64374e-26	11	ANGPTL4
7.23098e-30	0.775384	0.472	0.211	1.33889e-25	11	TFPI2
2.3371e-29	0.328433	1	1	4.32738e-25	11	RPL41
1.85685e-28	0.354754	0.368	0.137	3.43814e-24	11	TIMP2
5.13631e-28	0.474435	1	0.999	9.5104e-24	11	RPL10
2.21894e-27	0.394872	1	0.999	4.10859e-23	11	RPL39
2.35561e-27	0.409534	1	1	4.36164e-23	11	RPS12
3.9341e-26	0.603965	0.948	0.87	7.28439e-22	11	VIM
4.07425e-26	0.597809	0.572	0.31	7.54387e-22	11	IL1R1
1.00753e-25	0.477152	0.506	0.252	1.86553e-21	11	TUBA1B
2.93194e-25	0.51316	0.335	0.131	5.42877e-21	11	PEG3
3.44457e-25	0.692294	0.77	0.579	6.37797e-21	11	HSPA5
1.12153e-24	0.401633	0.294	0.106	2.07663e-20	11	SYNE1
1.16973e-24	0.552118	0.985	0.931	2.16588e-20	11	PPIB
1.63782e-24	0.470232	0.993	0.972	3.0326e-20	11	PTMA
1.5833e-23	0.502048	1	0.994	2.93163e-19	11	RPL13
9.03155e-23	0.53818	0.967	0.871	1.67228e-18	11	HSP90B1
1.01632e-22	0.424879	0.435	0.206	1.88183e-18	11	CALR
3.74996e-22	0.781695	0.944	0.909	6.94342e-18	11	C11orf96
5.71695e-22	0.318925	0.32	0.125	1.05855e-17	11	FSTL1
7.59636e-22	0.380926	1	0.999	1.40654e-17	11	RPL7A
4.88283e-19	0.397082	0.346	0.155	9.04104e-15	11	CFH
2.23012e-18	0.634993	0.788	0.626	4.12928e-14	11	CEBPD
2.48354e-18	0.328787	1	0.999	4.59853e-14	11	RPL37
9.87316e-18	0.47374	0.955	0.881	1.82811e-13	11	RPLP0
1.68375e-17	0.442525	0.985	0.975	3.11764e-13	11	RPL18A
2.10061e-17	0.454307	0.967	0.947	3.88949e-13	11	ITGB1
2.98977e-17	0.308584	1	0.999	5.53586e-13	11	RPS13
4.74167e-17	0.374392	0.409	0.209	8.77968e-13	11	RHOBTB3
5.35636e-17	0.284832	1	0.998	9.91783e-13	11	RPS14
6.12852e-17	0.463514	0.673	0.477	1.13476e-12	11	PDIA6
2.98712e-14	0.35653	0.338	0.171	5.53095e-10	11	SLC20A1
1.03618e-13	0.430691	0.424	0.249	1.91859e-09	11	ZFP36L2
1.19312e-13	0.367254	0.996	0.985	2.20918e-09	11	RPS2
2.86697e-13	0.296617	0.424	0.239	5.30849e-09	11	EPS8
4.23489e-13	0.322884	0.32	0.163	7.84133e-09	11	SLC2A3
5.95941e-13	0.460836	0.647	0.475	1.10344e-08	11	OSTC
6.81315e-13	0.467753	0.338	0.179	1.26152e-08	11	IRF1
2.49187e-12	0.421485	1	1	4.61394e-08	11	MT2A
4.48947e-12	0.409184	0.914	0.895	8.31269e-08	11	TPM4
1.47505e-11	0.306096	0.959	0.882	2.7312e-07	11	ANXA5
1.97939e-11	0.261091	0.301	0.154	3.66503e-07	11	GLRX
6.23237e-11	0.322147	0.903	0.839	1.15399e-06	11	RPL22L1
1.05741e-10	0.273114	0.331	0.183	1.95789e-06	11	CTSL
2.66073e-10	0.265547	0.431	0.268	4.9266e-06	11	GSTO1
4.77188e-10	0.305949	0.465	0.3	8.8356e-06	11	ZFP36L1
6.34026e-10	0.273205	0.877	0.745	1.17396e-05	11	DNAJA1
7.01297e-10	0.274694	0.926	0.863	1.29852e-05	11	RPL13A
9.9302e-10	0.27703	0.316	0.175	1.83868e-05	11	FILIP1L
3.55027e-09	0.25791	1	0.99	6.57367e-05	11	RPS29
5.77268e-09	0.311923	0.576	0.427	0.000106887	11	PSME2
1.92923e-08	0.290893	0.691	0.556	0.000357216	11	PDIA3
3.48331e-08	0.275154	0.918	0.898	0.000644969	11	OST4
5.9361e-08	0.345788	0.818	0.743	0.00109913	11	S100A13
1.81292e-07	0.289844	0.476	0.342	0.0033568	11	PPP3CA
1.86435e-07	0.294618	0.77	0.696	0.00345203	11	RPL27A
2.49899e-07	0.254311	0.602	0.457	0.00462713	11	RPS20
2.97666e-06	0.377653	0.539	0.414	0.0551158	11	H2AFZ
3.55035e-06	0.275401	0.454	0.332	0.0657383	11	FUS
3.93384e-06	0.27582	0.509	0.379	0.0728391	11	SLC38A2
4.7348e-06	0.252337	0.881	0.849	0.0876696	11	NCL
6.19583e-06	0.397001	1	1	0.114722	11	TIMP1
8.19661e-06	0.282568	0.632	0.529	0.151768	11	FOSB
6.41323e-05	0.267806	0.331	0.226	1	11	HIST1H4C
0.000489466	0.545932	0.781	0.755	1	11	FOS
0.000677185	0.265126	0.691	0.621	1	11	SERPINE1
0.00171702	0.471144	0.342	0.26	1	11	PTX3
0	1.05734	0.491	0.003	0	12	TOP2A
0	0.930465	0.456	0.003	0	12	UBE2C
0	0.733804	0.491	0.002	0	12	BIRC5
0	0.624453	0.333	0.001	0	12	MKI67
0	0.451557	0.263	0.001	0	12	DLGAP5
8.59723e-299	0.501714	0.316	0.003	1.59186e-294	12	CDK1
7.32559e-195	0.66538	0.333	0.006	1.35641e-190	12	ASPM
2.47735e-168	0.888943	0.421	0.012	4.58705e-164	12	NUSAP1
3.56537e-131	0.738051	0.456	0.018	6.60165e-127	12	TPX2
3.71095e-125	1.03128	0.544	0.027	6.87119e-121	12	CENPF
5.72189e-50	0.516359	0.351	0.027	1.05947e-45	12	DIAPH3
3.40168e-37	0.898998	0.491	0.071	6.29855e-33	12	HMGB2
1.44033e-23	0.542997	0.368	0.059	2.66691e-19	12	TMPO
3.39531e-21	0.34091	0.263	0.034	6.28676e-17	12	MIS18BP1
2.18492e-19	1.25023	0.544	0.157	4.04559e-15	12	STMN1
1.16183e-14	1.45636	0.772	0.414	2.15124e-10	12	H2AFZ
2.59821e-08	0.774074	0.509	0.227	0.000481084	12	HIST1H4C
1.72713e-07	0.547616	0.947	0.778	0.00319795	12	JPT1
1.93854e-07	0.497861	0.544	0.254	0.00358941	12	TUBA1B
8.6919e-07	0.322607	0.386	0.152	0.0160939	12	CKS2
1.22491e-06	0.501059	0.456	0.218	0.0226803	12	TMEM97
2.20944e-06	0.313522	0.263	0.089	0.0409101	12	MIR503HG
4.92727e-06	0.435714	0.614	0.337	0.0912334	12	TUBB
4.26192e-05	0.837474	0.526	0.297	0.789137	12	MT1M
4.35667e-05	0.409282	1	0.972	0.806681	12	PTMA
4.64449e-05	0.298161	0.474	0.243	0.859974	12	BAX
8.74987e-05	0.420212	0.281	0.118	1	12	GSTA1
9.33794e-05	0.342835	0.351	0.166	1	12	CYP19A1
0.000156095	0.295325	0.333	0.156	1	12	PPP1R12B
0.000210288	0.312704	0.439	0.232	1	12	ATF7IP2
0.000257381	0.341945	1	0.99	1	12	RPS29
0.000315403	0.25858	0.439	0.227	1	12	VCAN
0.000324263	0.448674	1	1	1	12	MT2A
0.000369921	0.469018	0.526	0.324	1	12	ATAD2
0.00073865	0.466066	0.86	0.85	1	12	MT1E
0.000783973	0.356735	0.965	0.885	1	12	HSP90AA1
0.00125406	0.289981	0.632	0.412	1	12	TAF11
0.0017122	0.534279	0.895	0.752	1	12	FST
0.00305065	0.319626	0.404	0.247	1	12	SERTAD1
0.00370494	0.287928	0.772	0.61	1	12	RPL36A
0.00451136	0.356898	0.825	0.744	1	12	S100A13
0.00459967	0.288667	0.439	0.268	1	12	GPAT3
0.00487584	0.355668	0.86	0.754	1	12	MT1X
0.00502565	0.295717	0.404	0.251	1	12	ZFP36L2
0.00700472	0.326353	0.947	0.941	1	12	UQCRQ
0	1.59932	0.29	0.001	0	13	KRT17
0	0.852204	0.258	0.001	0	13	PSCA
0	0.504818	0.29	0	0	13	SPNS2
3.11801e-208	3.44293	0.29	0.002	5.7733e-204	13	LCN2
5.86657e-113	1.01737	0.258	0.004	1.08625e-108	13	PLAT
2.80154e-46	4.77851	0.258	0.009	5.18734e-42	13	WFDC2
3.96246e-39	4.571	0.29	0.014	7.3369e-35	13	SLPI
1.99393e-25	0.8265	0.258	0.017	3.69196e-21	13	RDH10
4.84011e-16	2.7169	0.258	0.027	8.96195e-12	13	C15orf48
1.15737e-09	2.8621	0.29	0.053	2.14299e-05	13	S100A9
2.75896e-09	0.414484	0.29	0.053	5.10848e-05	13	CAMK2N1
2.85779e-09	3.92669	0.387	0.098	5.29149e-05	13	S100A8
1.1937e-07	1.46934	0.258	0.053	0.00221025	13	RAB11FIP1
1.09764e-06	1.67076	0.419	0.147	0.0203239	13	SOX4
0.000121484	0.789957	0.613	0.381	1	13	SQSTM1
0.00175757	0.821455	0.613	0.44	1	13	SERPINB1
0.00204125	1.43212	0.258	0.104	1	13	ANXA1
0.00255069	0.310767	0.419	0.203	1	13	CASP4
0.00411841	0.446671	0.29	0.129	1	13	NUPR1
0.00437357	0.646459	1	0.941	1	13	SAT1
0.00585209	0.345249	1	0.932	1	13	SKP1
0.0060574	0.625084	0.323	0.158	1	13	GLUL
0.00670263	0.280101	0.29	0.128	1	13	CDKN1A
0.00897385	0.469441	0.516	0.344	1	13	CD55
