# Supplementary material for: Single-cell RNA-seq analysis and cell-cluster deconvolution of the human preovulatory follicular fluid cells provide insights into the pathophysiology of ovarian hyporesponse
Source: Front Endocrinol (Lausanne). 2022 Oct 21;13:945347. doi: 10.3389/fendo.2022.945347 (PMC9635625; doi:10.3389/fendo.2022.945347)
Supplement: Supplementary file 7 [file Table_5.xlsx]

## Sheet: cluster0vs1,2,3,4,5,8,12
Supplementary Table 5. List of the marker genes per granulosa cell (GC) cluster (FDR<0.05) by comparing each GC cluster to all other GC clusters.
List of the marker genes per granulosa cell cluster found by the FindMarkers function (FDR<0.05) by comparing cluster 0 to all others.
p-value is the result of Wald test for estimating which gene would be statistically significant.
avg_log2FoldChange is the log-ratio of the average gene expression values between compared clusters.
pct.1 is the percentage of cells in the cluster where the gene is detected.
pct.2 is the percentage of cells on average in all the other clusters where the gene is detected.
p_val_adj is the adjusted p value, based on Bonferroni correction using all genes in the dataset.
The data list is organized by avg_log2FC values.
Gene name	p_val	avg_log2FC	pct.1	pct.2	p_val_adj
MTRNR2L12	0	0.73699	0.971	0.767	0
TMSB10	0	0.658295	1	1	0
PLCG2	0	0.641903	0.907	0.641	0
GAPDH	0	0.597812	1	1	0
RPS29	0	0.591416	0.998	0.986	0
S100A10	0	0.57939	1	1	0
YBX1	0	0.569194	0.905	0.629	0
RPL32	0	0.543936	1	0.998	0
TPT1	0	0.543892	1	0.994	0
RPL29	0	0.541788	1	0.989	0
FTH1	0	0.535127	1	1	0
RPS5	5.56259e-281	0.532591	0.966	0.768	1.02997e-276
RPS21	5.87971e-286	0.513356	0.995	0.95	1.08869e-281
RPS14	0	0.506389	1	0.998	0
RPL27	4.80621e-235	0.502336	0.979	0.866	8.89917e-231
RPS15A	0	0.4954	1	0.995	0
RPL38	2.31762e-201	0.4878	0.988	0.907	4.2913e-197
RPLP0	6.3093e-210	0.484061	0.982	0.836	1.16823e-205
RPL18A	0	0.481404	0.999	0.964	0
RACK1	4.22491e-189	0.479277	0.99	0.894	7.82284e-185
UBB	5.44725e-231	0.466722	0.926	0.699	1.00861e-226
RPL39	0	0.466392	1	0.999	0
RPL26	1.15777e-263	0.46573	0.995	0.944	2.14372e-259
RPL12	0	0.465679	1	0.997	0
RPL5	0	0.463867	1	0.994	0
RPS18	3.02739e-280	0.456136	0.998	0.973	5.60552e-276
RPS2	1.51682e-280	0.455454	1	0.979	2.80854e-276
RPL10A	4.09262e-170	0.44743	0.982	0.866	7.57789e-166
MIF	1.39271e-223	0.442317	0.994	0.88	2.57873e-219
SNRPD2	6.53722e-203	0.441532	0.928	0.717	1.21043e-198
RPS25	2.2879e-243	0.437616	0.998	0.97	4.23628e-239
RPL13	0	0.437091	1	0.992	0
ACTG1	0	0.43632	1	0.998	0
FTL	2.94959e-192	0.434929	0.988	0.843	5.46145e-188
RPL6	0	0.432251	1	0.996	0
EEF1A1	2.22713e-278	0.430035	1	0.995	4.12375e-274
RPL31	1.22654e-156	0.429204	0.978	0.857	2.27107e-152
RPS3A	0	0.428143	1	0.996	0
RPS10	5.19052e-162	0.421899	0.948	0.745	9.61077e-158
ROMO1	5.49739e-159	0.421379	0.989	0.892	1.0179e-154
MT-ND3	3.95877e-251	0.42036	0.997	0.96	7.33006e-247
RPSA	1.641e-206	0.413349	0.916	0.674	3.03847e-202
RPL24	4.69881e-225	0.412842	0.998	0.978	8.70032e-221
DYNLL1	6.41936e-164	0.410214	0.949	0.769	1.18861e-159
RPL35A	0	0.410123	1	0.997	0
RPS12	0	0.408444	1	0.999	0
RPS3	3.66619e-249	0.406666	1	0.982	6.78831e-245
RPL14	3.72626e-279	0.402884	1	0.993	6.89954e-275
COX6C	1.23344e-146	0.397303	0.962	0.797	2.28383e-142
NDUFA4	5.87233e-148	0.396634	0.966	0.806	1.08732e-143
RPL9	2.89438e-190	0.396066	0.995	0.939	5.35922e-186
RPL23A	4.65652e-123	0.394783	0.976	0.853	8.62202e-119
RPL22L1	2.37628e-150	0.388879	0.969	0.792	4.39992e-146
ACTB	6.48248e-303	0.386146	1	0.999	1.2003e-298
DBI	2.96172e-156	0.384966	0.982	0.871	5.48392e-152
RPS7	0	0.384412	1	0.999	0
RPL37	0	0.383732	1	0.998	0
ATP5PD	1.03926e-168	0.38368	0.872	0.652	1.92429e-164
RPS6	3.41369e-193	0.38297	0.997	0.962	6.32078e-189
UBA52	3.35825e-185	0.380576	0.997	0.943	6.21813e-181
RPL19	0	0.380105	1	0.998	0
RPS23	2.20476e-256	0.37945	1	0.993	4.08233e-252
RPL13A	5.21304e-143	0.377818	0.977	0.814	9.65246e-139
OAZ1	1.53809e-137	0.372878	0.967	0.797	2.84792e-133
RPS27	3.6122e-202	0.368271	0.998	0.988	6.68835e-198
NPM1	2.57898e-161	0.364628	0.928	0.705	4.77523e-157
RPS11	1.04916e-135	0.362016	0.943	0.753	1.94262e-131
PSMD8	4.34255e-139	0.359976	0.937	0.739	8.04067e-135
RPL27A	2.94996e-171	0.359381	0.859	0.629	5.46215e-167
RPL37A	8.43813e-218	0.358497	1	0.991	1.5624e-213
RPL15	1.69338e-142	0.358338	0.995	0.937	3.13547e-138
RPL7	1.70065e-174	0.358029	0.996	0.953	3.14892e-170
ATP5F1E	1.14513e-238	0.35505	1	0.998	2.12033e-234
RPS4X	1.23187e-193	0.352501	1	0.985	2.28092e-189
EEF1B2	3.16812e-119	0.352346	0.956	0.759	5.86609e-115
PRDX6	1.86174e-128	0.348526	0.952	0.76	3.4472e-124
PPDPF	6.66026e-150	0.347257	0.837	0.626	1.23321e-145
RPS13	1.91634e-286	0.345485	1	0.998	3.5483e-282
SLC25A6	8.53786e-159	0.344137	0.851	0.619	1.58087e-154
RPL36	5.54607e-205	0.343624	1	0.992	1.02691e-200
SLC25A5	6.56653e-157	0.343445	0.868	0.622	1.21586e-152
ATP5ME	2.24719e-144	0.341411	0.995	0.946	4.1609e-140
ATP5MD	6.63521e-96	0.33979	0.991	0.914	1.22858e-91
NDUFB11	4.83567e-145	0.339059	0.907	0.682	8.95373e-141
NACA	1.6004e-151	0.338125	0.998	0.973	2.9633e-147
PPIA	1.39655e-102	0.337236	0.981	0.865	2.58584e-98
POLR2L	7.65579e-100	0.336594	0.967	0.813	1.41755e-95
COX8A	2.06544e-103	0.335537	0.95	0.764	3.82438e-99
PFDN5	2.14505e-142	0.335535	0.908	0.689	3.97178e-138
RPS26	6.7729e-253	0.332954	1	0.999	1.25407e-248
SSR4	5.21525e-102	0.328752	0.961	0.786	9.65656e-98
TIMM8B	1.6336e-124	0.328426	0.9	0.683	3.02476e-120
PARK7	4.46022e-114	0.326609	0.937	0.733	8.25855e-110
LGALS1	7.28518e-150	0.326269	0.95	0.701	1.34892e-145
NDUFS5	6.40513e-133	0.324348	0.996	0.955	1.18597e-128
RPLP1	6.01801e-265	0.322691	1	0.999	1.1143e-260
COX6A1	1.60311e-84	0.320267	0.947	0.789	2.96831e-80
PSME1	1.35659e-124	0.320145	0.857	0.645	2.51185e-120
RBP1	4.86413e-275	0.318872	1	1	9.00641e-271
RPL34	6.4492e-220	0.317423	1	0.998	1.19413e-215
NDUFB1	1.35446e-121	0.316915	0.824	0.628	2.50791e-117
UXT	6.36117e-127	0.316855	0.879	0.665	1.17783e-122
TMEM141	7.10044e-146	0.316036	0.85	0.628	1.31472e-141
NDUFB9	2.58248e-110	0.315886	0.878	0.679	4.78171e-106
SNRPG	9.46922e-100	0.314794	0.942	0.748	1.75332e-95
RPL41	2.76971e-268	0.311713	1	0.999	5.1284e-264
NDUFS8	3.3462e-75	0.309632	0.657	0.563	6.19583e-71
TUBA1C	5.89452e-110	0.308976	0.951	0.748	1.09143e-105
RPS15	1.22098e-169	0.307575	1	0.993	2.26077e-165
ATP5MC3	6.34112e-113	0.307003	0.846	0.636	1.17412e-108
MT2A	4.56184e-290	0.306545	1	1	8.4467e-286
LDHA	7.2472e-100	0.30641	0.963	0.789	1.34189e-95
ATP5PF	1.01514e-97	0.306117	0.939	0.752	1.87963e-93
RPS16	4.65815e-77	0.304893	0.984	0.872	8.62503e-73
CLIC1	1.67405e-88	0.302856	0.989	0.913	3.09967e-84
PDCD5	2.04339e-102	0.301029	0.935	0.733	3.78354e-98
RPL35	4.4856e-160	0.297572	1	0.992	8.30554e-156
COX5B	6.87976e-98	0.29648	0.995	0.943	1.27386e-93
C19orf53	1.6901e-102	0.296153	0.869	0.673	3.12938e-98
RPS24	4.73367e-231	0.295855	1	1	8.76487e-227
RPL7A	2.13004e-194	0.295099	1	0.998	3.94398e-190
UBC	1.3123e-82	0.29444	0.972	0.806	2.42986e-78
OST4	5.90235e-67	0.294035	0.978	0.868	1.09288e-62
ELOB	2.79514e-108	0.292598	0.995	0.956	5.17548e-104
UQCRB	9.22127e-84	0.291028	0.919	0.724	1.70741e-79
TXNDC17	1.54506e-85	0.288706	0.939	0.749	2.86084e-81
RPL23	6.29983e-56	0.288582	0.98	0.88	1.16648e-51
RPL3	1.09285e-77	0.285868	0.979	0.813	2.02353e-73
GSTP1	4.67012e-123	0.283568	0.999	0.98	8.6472e-119
RPS9	3.64253e-62	0.282076	0.983	0.881	6.74451e-58
PHPT1	3.10667e-110	0.282074	0.89	0.675	5.75231e-106
SUB1	2.51394e-92	0.281188	0.85	0.66	4.6548e-88
PSMB1	1.77018e-98	0.281183	0.867	0.667	3.27766e-94
SEC61G	3.78729e-87	0.280801	0.992	0.922	7.01255e-83
S100A13	1.24679e-110	0.280304	0.914	0.692	2.30855e-106
RPL10	5.02898e-201	0.280126	1	0.999	9.31167e-197
RPS27L	8.01447e-94	0.278223	0.707	0.555	1.48396e-89
MYL12A	1.47019e-106	0.277529	0.995	0.941	2.7222e-102
RHOC	3.4539e-103	0.274406	0.916	0.701	6.39524e-99
COX6B1	8.62337e-63	0.273649	0.968	0.822	1.5967e-58
RBX1	1.96988e-78	0.272581	0.935	0.736	3.64743e-74
PFN1	5.45301e-80	0.272348	0.992	0.922	1.00968e-75
UQCR11	5.50677e-54	0.270801	0.988	0.897	1.01963e-49
CHCHD2	4.69019e-65	0.267593	0.959	0.79	8.68435e-61
RAN	8.44258e-71	0.266976	0.965	0.801	1.56323e-66
RPL28	9.3342e-150	0.266922	1	0.998	1.72832e-145
RPS19	6.31241e-92	0.266863	0.997	0.951	1.16881e-87
RPL21	1.33421e-72	0.265736	0.995	0.946	2.47043e-68
RPS8	1.56074e-195	0.265543	1	1	2.88986e-191
UQCRQ	1.48661e-71	0.262453	0.99	0.923	2.75261e-67
COMMD6	2.80316e-63	0.261745	0.958	0.778	5.19033e-59
PRDX5	3.60658e-77	0.261534	0.957	0.772	6.67794e-73
GUK1	1.16224e-81	0.26139	0.76	0.6	2.15201e-77
PSMB6	9.20137e-85	0.261113	0.854	0.662	1.70373e-80
ETFB	1.60327e-100	0.26075	0.849	0.639	2.96861e-96
RHOA	4.048e-98	0.260351	0.869	0.661	7.49528e-94
COX7C	8.97075e-49	0.259623	0.99	0.919	1.66102e-44
RPLP2	1.49264e-123	0.258309	1	0.995	2.76377e-119
EDF1	6.84441e-85	0.257542	0.85	0.664	1.26731e-80
SERF2	6.54181e-164	0.257506	1	1	1.21128e-159
FIS1	2.75681e-84	0.257051	0.928	0.714	5.10451e-80
TMEM258	4.11595e-61	0.256528	0.94	0.765	7.6211e-57
RPS27A	5.87864e-149	0.255761	1	0.998	1.08849e-144
LDHB	2.61277e-82	0.255013	0.945	0.744	4.8378e-78
SOD1	1.11298e-73	0.254545	0.789	0.632	2.0608e-69
ATP5MPL	1.96974e-65	0.253425	0.931	0.747	3.64717e-61
SLC25A3	1.71859e-85	0.252837	0.801	0.616	3.18213e-81
GPX4	1.53954e-84	0.252441	0.912	0.693	2.85062e-80
SELENOW	5.74423e-85	0.252316	0.84	0.649	1.0636e-80
COPS9	8.03555e-45	0.251788	0.639	0.565	1.48786e-40
NOP10	4.94132e-79	0.251522	0.796	0.619	9.14935e-75
BTF3	2.04577e-58	0.25063	0.968	0.816	3.78795e-54
WDR83OS	9.04021e-78	0.250628	0.796	0.627	1.67389e-73
PPP4R2	1.31621e-195	-0.250788	0.082	0.297	2.4371e-191
SREK1IP1	8.78171e-200	-0.250834	0.09	0.312	1.62602e-195
ME2	1.42482e-182	-0.25137	0.184	0.448	2.63819e-178
TMOD3	2.0649e-205	-0.251511	0.161	0.433	3.82337e-201
RSRC2	3.31751e-196	-0.251763	0.118	0.357	6.14271e-192
SFPQ	1.13332e-188	-0.252104	0.152	0.404	2.09846e-184
ERICH1	3.15472e-198	-0.252369	0.055	0.252	5.84128e-194
MIER1	3.87605e-196	-0.252506	0.078	0.289	7.1769e-192
MAP3K13	1.46649e-202	-0.25251	0.131	0.381	2.71536e-198
PDE4DIP	4.04209e-183	-0.252542	0.085	0.291	7.48433e-179
VPS13C	1.50524e-192	-0.253039	0.066	0.267	2.7871e-188
CSNK1A1	1.69452e-195	-0.253091	0.133	0.377	3.13758e-191
SGK1	8.41868e-66	-0.253896	0.971	0.856	1.5588e-61
CANX	2.90958e-180	-0.254069	0.125	0.352	5.38737e-176
ASAP1	1.37014e-185	-0.254478	0.079	0.283	2.53696e-181
ILF3	1.74208e-200	-0.254626	0.098	0.326	3.22564e-196
BMPR1B	5.97339e-181	-0.255	0.063	0.252	1.10603e-176
SNRNP70	4.9906e-195	-0.255118	0.092	0.312	9.24059e-191
SAMHD1	6.41597e-165	-0.255133	0.204	0.462	1.18798e-160
SHTN1	1.28593e-201	-0.255875	0.078	0.295	2.38102e-197
PRMT2	1.09055e-200	-0.256142	0.126	0.37	2.01927e-196
DDX3X	3.1163e-188	-0.256463	0.123	0.356	5.77014e-184
FAT1	1.22636e-192	-0.256583	0.056	0.25	2.27073e-188
TAX1BP1	1.79016e-197	-0.256625	0.178	0.45	3.31466e-193
UBA6	6.47942e-192	-0.256892	0.057	0.252	1.19973e-187
SERINC3	6.20576e-184	-0.257331	0.135	0.371	1.14906e-179
ASXL1	8.08161e-198	-0.257393	0.081	0.294	1.49639e-193
ACBD3	1.1485e-199	-0.257535	0.098	0.325	2.12656e-195
DDX27	1.14341e-205	-0.257842	0.087	0.312	2.11714e-201
U2SURP	1.90654e-216	-0.257878	0.12	0.375	3.53016e-212
AGTPBP1	4.7105e-180	-0.259402	0.064	0.254	8.72196e-176
TTC3	1.64352e-188	-0.25988	0.131	0.368	3.04313e-184
PPP1R15A	1.29836e-188	-0.260078	0.142	0.389	2.40405e-184
TRIM44	3.03543e-189	-0.260187	0.085	0.295	5.6204e-185
CHD3	6.78763e-192	-0.260454	0.072	0.277	1.2568e-187
SMIM14	1.04612e-160	-0.260518	0.193	0.44	1.93699e-156
FERMT2	2.61878e-207	-0.261519	0.147	0.41	4.84894e-203
AKAP7	2.09851e-193	-0.261528	0.099	0.322	3.88561e-189
FBXO32	9.73307e-119	-0.261602	0.101	0.265	1.80217e-114
C1R	7.71189e-189	-0.261633	0.119	0.35	1.42793e-184
FOSB	7.42449e-49	-0.261681	0.493	0.557	1.37472e-44
DIAPH2	4.6196e-197	-0.261776	0.065	0.268	8.55366e-193
TMEM30A	1.17864e-193	-0.262453	0.084	0.298	2.18236e-189
TMEM97	9.5433e-154	-0.26246	0.094	0.284	1.76704e-149
C11orf96	3.89259e-14	-0.262556	0.984	0.888	7.20751e-10
PXYLP1	6.9403e-194	-0.262685	0.079	0.288	1.28507e-189
GRIPAP1	1.06409e-179	-0.262858	0.078	0.278	1.97026e-175
EWSR1	5.64787e-206	-0.264114	0.066	0.278	1.04576e-201
UBA1	8.79089e-194	-0.264251	0.141	0.388	1.62772e-189
TUT4	3.58858e-199	-0.264381	0.06	0.26	6.64461e-195
UPF3A	7.89863e-206	-0.264437	0.124	0.372	1.46251e-201
ERLEC1	3.88654e-221	-0.265095	0.152	0.431	7.19631e-217
DPYD	4.27718e-193	-0.265098	0.075	0.283	7.91963e-189
CLTC	1.85739e-194	-0.265574	0.103	0.329	3.43915e-190
GADD45G	2.65441e-151	-0.265823	0.088	0.27	4.91491e-147
ERRFI1	7.59333e-167	-0.266156	0.171	0.412	1.40598e-162
RHOBTB3	6.75414e-164	-0.266172	0.083	0.272	1.2506e-159
TSC22D1	1.02904e-150	-0.266261	0.223	0.478	1.90538e-146
DIRAS3	1.73355e-118	-0.266682	0.176	0.373	3.20985e-114
UGDH	1.39381e-185	-0.267081	0.098	0.312	2.58077e-181
ZNF638	1.04732e-201	-0.267215	0.056	0.257	1.93922e-197
ZC3H15	3.0861e-235	-0.267217	0.205	0.526	5.71422e-231
ENAH	5.61115e-182	-0.267554	0.218	0.496	1.03896e-177
HNRNPM	1.10622e-207	-0.26807	0.21	0.511	2.04827e-203
SUPT6H	3.28912e-208	-0.268162	0.065	0.275	6.09014e-204
TECRL	1.91602e-137	-0.268276	0.111	0.293	3.5477e-133
PNISR	5.70215e-204	-0.268896	0.053	0.252	1.05581e-199
DDX5	2.57772e-202	-0.269126	0.166	0.433	4.77291e-198
JUND	1.08696e-89	-0.269248	0.998	0.966	2.01262e-85
SQSTM1	1.1699e-184	-0.269298	0.187	0.456	2.16619e-180
BRD9	5.41929e-210	-0.269342	0.052	0.255	1.00344e-205
BCAT1	3.33278e-178	-0.269852	0.174	0.425	6.17098e-174
HP1BP3	1.49999e-219	-0.269903	0.203	0.51	2.77738e-215
NFIC	3.23216e-207	-0.270253	0.12	0.365	5.98466e-203
USP12	1.15044e-200	-0.270443	0.076	0.289	2.13015e-196
CD55	1.09263e-169	-0.270878	0.169	0.41	2.0231e-165
H1F0	1.20719e-152	-0.27092	0.209	0.455	2.23523e-148
DDX21	6.00254e-135	-0.271062	0.958	0.871	1.11143e-130
SCAF11	2.70102e-225	-0.271614	0.121	0.381	5.00121e-221
GPBP1	6.38118e-225	-0.271638	0.073	0.302	1.18154e-220
SLC25A13	1.55344e-214	-0.271972	0.105	0.347	2.87634e-210
FOSL2	3.05624e-199	-0.271973	0.082	0.297	5.65894e-195
MKLN1	2.82104e-202	-0.271991	0.058	0.261	5.22344e-198
TMX4	2.78183e-162	-0.272031	0.15	0.375	5.15083e-158
HSD17B12	8.18198e-218	-0.272129	0.148	0.42	1.51498e-213
BCLAF1	1.21578e-201	-0.272132	0.085	0.303	2.25114e-197
R3HDM2	8.6212e-209	-0.272523	0.081	0.303	1.5963e-204
FNDC3B	5.96059e-208	-0.272969	0.051	0.251	1.10366e-203
MCFD2	1.02383e-225	-0.273203	0.108	0.361	1.89572e-221
MPHOSPH8	1.33069e-207	-0.273395	0.082	0.303	2.4639e-203
PABPC4	8.96136e-191	-0.273625	0.092	0.307	1.65929e-186
GLS	6.56865e-202	-0.27396	0.066	0.274	1.21625e-197
TMED5	3.02257e-222	-0.275447	0.125	0.385	5.59659e-218
METAP2	3.89812e-228	-0.275476	0.184	0.483	7.21775e-224
SYAP1	1.43209e-200	-0.275644	0.176	0.452	2.65166e-196
FBXO25	2.38787e-189	-0.27598	0.104	0.326	4.42137e-185
THOC2	5.33463e-187	-0.276023	0.096	0.31	9.8776e-183
ARHGAP20	6.72208e-164	-0.276225	0.081	0.268	1.24466e-159
RHOB	4.38164e-175	-0.276292	0.183	0.436	8.11305e-171
ITPR1	3.46729e-202	-0.277171	0.056	0.256	6.42003e-198
PCM1	2.48435e-198	-0.277269	0.081	0.296	4.60002e-194
NFIL3	1.3728e-195	-0.277522	0.101	0.327	2.54187e-191
CLINT1	6.99295e-224	-0.278176	0.098	0.342	1.29482e-219
PHF6	3.75015e-196	-0.278182	0.133	0.378	6.94377e-192
TRIP12	1.37619e-212	-0.278642	0.074	0.294	2.54815e-208
MIDN	1.52838e-204	-0.27882	0.072	0.284	2.82995e-200
KLHL4	1.45613e-189	-0.278894	0.144	0.389	2.69616e-185
ADAM10	5.70122e-202	-0.27893	0.072	0.281	1.05564e-197
LMAN1	1.68096e-213	-0.279007	0.121	0.371	3.11246e-209
XRN2	1.22366e-205	-0.279024	0.252	0.555	2.26573e-201
C1QTNF1	1.82981e-216	-0.279028	0.097	0.334	3.38807e-212
RPS6KA3	2.48212e-193	-0.279232	0.068	0.269	4.5959e-189
CYP20A1	1.24409e-216	-0.279319	0.12	0.373	2.30357e-212
TXNRD1	1.08399e-182	-0.279447	0.189	0.453	2.00711e-178
IL1R1	1.419e-159	-0.279853	0.154	0.378	2.62742e-155
ATRX	8.30505e-201	-0.280027	0.081	0.295	1.53776e-196
SEC14L1	3.89953e-220	-0.280472	0.168	0.451	7.22037e-216
IER3	3.18052e-193	-0.280504	0.15	0.403	5.88906e-189
PTGES	2.27797e-145	-0.280749	0.244	0.5	4.21789e-141
CHD1	3.57541e-209	-0.280828	0.068	0.281	6.62023e-205
TAF11	1.61165e-183	-0.280851	0.226	0.51	2.98412e-179
EMP2	1.7325e-201	-0.281216	0.178	0.452	3.20789e-197
GADD45A	7.80703e-177	-0.281223	0.224	0.503	1.44555e-172
SERPINE2	2.26051e-149	-0.281262	0.164	0.385	4.18556e-145
CEBPZ	5.23033e-235	-0.282358	0.123	0.391	9.68448e-231
B3GNT2	3.32618e-204	-0.283	0.078	0.295	6.15875e-200
ABHD5	1.09215e-200	-0.283028	0.064	0.267	2.02222e-196
ABCA1	1.71196e-200	-0.283403	0.055	0.253	3.16986e-196
DDX46	5.23264e-219	-0.28345	0.092	0.327	9.68876e-215
TJP1	8.95726e-217	-0.285382	0.098	0.334	1.65853e-212
LPGAT1	5.1314e-197	-0.285659	0.116	0.349	9.5013e-193
ZNF451	2.12127e-211	-0.286107	0.066	0.28	3.92775e-207
SLC16A3	3.48531e-210	-0.286144	0.092	0.322	6.45341e-206
CTNNAL1	1.98427e-148	-0.286345	0.271	0.526	3.67407e-144
THRAP3	1.1253e-229	-0.28675	0.104	0.354	2.0836e-225
YTHDC1	3.79409e-223	-0.286949	0.087	0.322	7.02513e-219
FOS	1.04256e-13	-0.287035	0.931	0.68	1.9304e-09
CCDC47	4.30188e-221	-0.287316	0.16	0.436	7.96535e-217
RBBP6	2.83643e-210	-0.287708	0.078	0.298	5.25194e-206
FLRT2	5.17699e-184	-0.287714	0.094	0.303	9.58571e-180
ARL6IP5	1.60923e-236	-0.287994	0.159	0.451	2.97964e-232
KTN1	3.94901e-69	-0.288178	0.912	0.785	7.31199e-65
SLTM	5.11911e-225	-0.288718	0.109	0.361	9.47854e-221
CTTN	2.60316e-218	-0.288978	0.129	0.387	4.82001e-214
ADAM9	1.18222e-215	-0.289385	0.086	0.315	2.189e-211
PRKDC	1.2698e-220	-0.28948	0.104	0.347	2.35116e-216
ZNF106	1.25219e-219	-0.29025	0.11	0.356	2.31856e-215
APP	1.61987e-215	-0.290323	0.092	0.325	2.99936e-211
EIF3A	1.54061e-214	-0.29119	0.116	0.365	2.85259e-210
MDM2	7.65899e-190	-0.291359	0.064	0.262	1.41814e-185
MEF2A	4.90419e-217	-0.291526	0.085	0.315	9.08059e-213
RUNX2	9.50777e-142	-0.292117	0.114	0.301	1.76046e-137
AMOTL1	8.23159e-205	-0.292263	0.079	0.295	1.52416e-200
ELOVL5	3.75808e-182	-0.292563	0.162	0.409	6.95847e-178
HUWE1	6.65892e-211	-0.292589	0.081	0.303	1.23297e-206
LARS	6.5845e-230	-0.292662	0.174	0.467	1.21919e-225
PLXDC2	5.72042e-191	-0.293138	0.078	0.284	1.05919e-186
ZFYVE16	2.13789e-233	-0.294314	0.075	0.31	3.95852e-229
DCBLD2	3.67232e-178	-0.294731	0.119	0.34	6.79967e-174
N4BP2L2	6.40774e-229	-0.295057	0.068	0.295	1.18646e-224
IGF2BP2	7.78527e-219	-0.295097	0.081	0.309	1.44152e-214
PAFAH1B1	9.73576e-238	-0.295861	0.119	0.386	1.80267e-233
TM9SF3	1.8901e-229	-0.296	0.14	0.412	3.4997e-225
GTF2I	4.48464e-233	-0.296829	0.104	0.358	8.30377e-229
PUM3	1.94409e-227	-0.296881	0.075	0.305	3.59968e-223
MESD	8.27324e-247	-0.296917	0.135	0.418	1.53187e-242
NFE2L2	1.88333e-232	-0.297235	0.19	0.496	3.48717e-228
MAP4K4	1.27352e-205	-0.297382	0.145	0.402	2.35805e-201
SLC25A36	3.63948e-224	-0.298193	0.077	0.305	6.73886e-220
CDC42BPB	1.13446e-228	-0.29848	0.078	0.31	2.10057e-224
SMARCA5	3.27502e-228	-0.298875	0.128	0.393	6.06402e-224
ITPR2	1.68371e-213	-0.299161	0.07	0.286	3.11755e-209
NSRP1	3.37175e-252	-0.299846	0.11	0.382	6.24313e-248
RTN4	2.77044e-218	-0.305175	0.187	0.478	5.12974e-214
ZBTB20	4.85037e-224	-0.305389	0.061	0.279	8.98094e-220
MEF2C	1.84842e-212	-0.305796	0.085	0.311	3.42253e-208
GRB14	3.62115e-195	-0.307329	0.059	0.256	6.70491e-191
SMARCA1	2.06464e-22	-0.307526	0.994	0.921	3.82288e-18
FBXW11	5.78482e-249	-0.308064	0.093	0.351	1.07112e-244
FXR1	7.8542e-246	-0.308156	0.173	0.479	1.45428e-241
SRSF11	2.22596e-248	-0.308575	0.15	0.44	4.12159e-244
PPP1CB	3.09565e-208	-0.309024	0.151	0.411	5.7319e-204
SPARC	1.60448e-211	-0.309053	0.135	0.39	2.97085e-207
KLF6	4.84037e-23	-0.30969	0.939	0.751	8.96242e-19
ABCF1	1.06608e-251	-0.310011	0.086	0.34	1.97395e-247
PLP1	8.06373e-105	-0.310513	0.161	0.333	1.49308e-100
RUFY3	2.52465e-230	-0.310832	0.059	0.279	4.67465e-226
ANKRD12	1.47789e-236	-0.31135	0.082	0.323	2.73647e-232
WASF2	3.93812e-247	-0.311527	0.144	0.43	7.29183e-243
BDP1	1.40179e-241	-0.312569	0.07	0.306	2.59555e-237
PSMD1	2.27055e-262	-0.312854	0.149	0.452	4.20416e-258
EIF5B	6.12096e-270	-0.313186	0.143	0.445	1.13336e-265
PSD3	9.0226e-219	-0.313349	0.047	0.25	1.67062e-214
RBM25	5.32643e-241	-0.31336	0.08	0.322	9.86241e-237
SRRM1	3.90155e-253	-0.313804	0.23	0.55	7.22411e-249
NRP1	5.00193e-214	-0.314082	0.081	0.306	9.26157e-210
GJA1	1.09313e-186	-0.31426	0.133	0.368	2.02405e-182
MAP3K20	1.50846e-220	-0.314407	0.155	0.426	2.79307e-216
NMT1	2.49835e-235	-0.314765	0.108	0.364	4.62595e-231
B4GALT1	4.87352e-171	-0.315014	0.179	0.424	9.02382e-167
ATF7IP2	5.9518e-183	-0.316508	0.093	0.301	1.10203e-178
CUL4B	1.62015e-219	-0.317111	0.175	0.457	2.99987e-215
MSI2	1.75339e-234	-0.317367	0.073	0.305	3.24658e-230
SEMA6A	7.86864e-226	-0.318124	0.053	0.265	1.45696e-221
ESYT2	3.6214e-233	-0.319146	0.089	0.33	6.70538e-229
PDLIM5	7.90129e-222	-0.320536	0.133	0.393	1.463e-217
TCAF1	3.42019e-187	-0.320752	0.204	0.473	6.33282e-183
RNF213	2.87593e-245	-0.321043	0.064	0.297	5.32507e-241
ZFP36L2	2.3421e-201	-0.321438	0.09	0.31	4.33664e-197
CD46	8.53934e-266	-0.321559	0.114	0.394	1.58114e-261
LPIN2	7.29449e-242	-0.322183	0.074	0.312	1.35065e-237
KIN	1.16623e-247	-0.323288	0.068	0.306	2.15938e-243
CALD1	5.08504e-261	-0.323511	0.135	0.428	9.41546e-257
DDX18	3.19534e-278	-0.324655	0.123	0.42	5.91649e-274
ECE1	5.63086e-235	-0.32467	0.128	0.396	1.04261e-230
APOE	9.62948e-15	-0.325291	0.991	0.936	1.78299e-10
IER2	1.23362e-194	-0.325513	0.169	0.428	2.28418e-190
FRYL	6.59283e-231	-0.32552	0.062	0.283	1.22073e-226
IST1	6.74673e-270	-0.326138	0.081	0.343	1.24922e-265
SVIL	2.33079e-257	-0.326488	0.075	0.323	4.3157e-253
YME1L1	3.53879e-258	-0.32652	0.108	0.381	6.55242e-254
NFKBIA	2.24591e-66	-0.327473	0.357	0.493	4.15853e-62
TENT5A	7.55801e-205	-0.328476	0.071	0.281	1.39944e-200
NKTR	1.67752e-257	-0.328767	0.045	0.271	3.1061e-253
SQLE	2.08026e-195	-0.330416	0.111	0.34	3.85182e-191
FLNA	5.81773e-258	-0.330735	0.086	0.342	1.07721e-253
EREG	4.76068e-168	-0.332486	0.085	0.276	8.81487e-164
RBM6	5.1505e-252	-0.33265	0.045	0.268	9.53666e-248
GPAT3	1.62907e-218	-0.332809	0.1	0.337	3.01638e-214
TAB3	1.68031e-224	-0.332945	0.107	0.351	3.11126e-220
VCAN	4.68303e-179	-0.333523	0.077	0.272	8.6711e-175
OSBPL9	5.81292e-241	-0.334572	0.175	0.474	1.07632e-236
ADAM17	2.6692e-249	-0.335156	0.071	0.311	4.94228e-245
ADAMTS1	1.79521e-186	-0.335267	0.127	0.357	3.32401e-182
NPEPPS	3.19292e-251	-0.335464	0.073	0.314	5.912e-247
DHCR24	2.89939e-86	-0.337315	0.998	0.972	5.36851e-82
GPC1	1.64746e-250	-0.33843	0.09	0.344	3.05044e-246
GREB1	8.93093e-232	-0.338523	0.062	0.283	1.65365e-227
SCARB2	2.58114e-246	-0.339129	0.146	0.43	4.77924e-242
AP2B1	2.72923e-225	-0.339295	0.165	0.445	5.05345e-221
PPARG	2.87777e-232	-0.339381	0.137	0.408	5.32848e-228
WDR45B	3.23971e-251	-0.339531	0.125	0.403	5.99864e-247
HSPH1	1.92707e-160	-0.340964	0.092	0.283	3.56816e-156
GPC6	6.90222e-245	-0.341887	0.065	0.297	1.27802e-240
TMEM41B	5.06514e-251	-0.342082	0.057	0.288	9.37861e-247
TLN1	1.1264e-255	-0.343813	0.172	0.476	2.08565e-251
CARMIL1	4.74724e-239	-0.343894	0.121	0.385	8.78998e-235
SCD	1.20379e-182	-0.343926	0.189	0.445	2.22894e-178
FUS	3.63672e-258	-0.344095	0.128	0.41	6.73375e-254
DNAJB1	2.08812e-148	-0.344807	0.202	0.437	3.86637e-144
PJA2	1.04147e-267	-0.346715	0.159	0.466	1.92838e-263
ITGA2	1.08445e-231	-0.347154	0.091	0.333	2.00796e-227
SRSF10	6.75431e-256	-0.347658	0.238	0.56	1.25063e-251
NRIP1	6.02309e-246	-0.348214	0.087	0.334	1.11524e-241
PTPRA	1.89742e-274	-0.348222	0.108	0.39	3.51326e-270
AMD1	4.55657e-210	-0.348467	0.175	0.451	8.43695e-206
NR5A2	3.34281e-230	-0.349943	0.134	0.397	6.18955e-226
CD9	1.38251e-145	-0.350713	0.2	0.428	2.55986e-141
TPR	1.37587e-269	-0.351085	0.12	0.406	2.54755e-265
LMNA	8.7403e-253	-0.351755	0.211	0.538	1.61835e-248
PTGS2	1.68038e-150	-0.352097	0.093	0.275	3.11138e-146
SLC25A37	1.52957e-236	-0.353819	0.086	0.325	2.83216e-232
EML4	6.19275e-269	-0.354805	0.086	0.348	1.14665e-264
INSR	3.85274e-226	-0.354978	0.062	0.281	7.13373e-222
FAM107B	1.55366e-237	-0.355801	0.192	0.494	2.87676e-233
ZRANB2	5.43895e-293	-0.355993	0.126	0.43	1.00708e-288
FHOD3	2.09196e-257	-0.356173	0.069	0.312	3.87348e-253
KIF13B	3.16137e-245	-0.357449	0.165	0.457	5.85359e-241
ZBTB38	5.58174e-265	-0.35792	0.09	0.351	1.03352e-260
STX2	6.6766e-283	-0.358086	0.09	0.364	1.23624e-278
ZNF292	1.35094e-280	-0.358271	0.045	0.286	2.5014e-276
AC092691.1	7.74973e-254	-0.35833	0.037	0.254	1.43494e-249
IL6ST	9.72943e-92	-0.358719	0.993	0.937	1.8015e-87
RTF1	2.89312e-285	-0.362646	0.128	0.427	5.3569e-281
NEBL	2.08813e-233	-0.362828	0.083	0.32	3.86638e-229
MBNL1	7.46222e-260	-0.363408	0.102	0.368	1.3817e-255
PPP3CA	7.89054e-263	-0.364286	0.144	0.435	1.46101e-258
TUT7	1.05377e-255	-0.364355	0.08	0.332	1.95116e-251
ARID5B	3.66624e-197	-0.366463	0.263	0.531	6.78841e-193
HMGCS1	1.01637e-148	-0.367349	0.08	0.255	1.88192e-144
ZFP36L1	2.13699e-228	-0.367897	0.116	0.368	3.95685e-224
WNK3	1.85411e-261	-0.37049	0.118	0.395	3.43307e-257
REL	1.42675e-282	-0.370539	0.076	0.341	2.64177e-278
KIFAP3	7.10743e-271	-0.370741	0.145	0.444	1.31601e-266
DDX17	1.39336e-263	-0.370767	0.141	0.432	2.57995e-259
ASCC3	3.03923e-273	-0.371221	0.175	0.494	5.62745e-269
ATP2B1	1.03067e-265	-0.372851	0.097	0.365	1.9084e-261
MACF1	2.27105e-260	-0.37298	0.068	0.312	4.20508e-256
PRRC2C	1.47662e-282	-0.374187	0.111	0.396	2.73411e-278
EPB41L2	1.01464e-246	-0.374289	0.153	0.44	1.87871e-242
TOP1	3.45878e-280	-0.37435	0.161	0.478	6.40427e-276
AKAP13	5.30125e-292	-0.374972	0.071	0.337	9.8158e-288
NMT2	6.57522e-239	-0.376577	0.083	0.323	1.21747e-234
AHNAK	2.98765e-240	-0.377025	0.112	0.371	5.53193e-236
SLC6A6	1.46834e-238	-0.385128	0.103	0.352	2.71878e-234
SMC6	5.93529e-199	-0.385534	0.224	0.502	1.09898e-194
SRRM2	2.10779e-128	-0.386053	0.917	0.791	3.90279e-124
PRPF4B	0	-0.386297	0.1	0.41	0
ATP2B4	4.88323e-252	-0.386462	0.062	0.295	9.04179e-248
PRKCA	3.20006e-289	-0.38744	0.067	0.326	5.92522e-285
RALGPS2	9.95791e-251	-0.388638	0.16	0.449	1.84381e-246
AFG3L2	7.69273e-303	-0.38866	0.143	0.461	1.42439e-298
TES	1.88917e-259	-0.388699	0.155	0.452	3.49799e-255
IQCG	1.20629e-244	-0.388784	0.137	0.409	2.23357e-240
GOLGB1	2.18328e-287	-0.389665	0.095	0.374	4.04256e-283
SCARB1	6.70089e-238	-0.396042	0.132	0.399	1.24074e-233
SF1	0	-0.399197	0.084	0.376	0
P3H2	9.22286e-281	-0.399719	0.06	0.309	1.7077e-276
GRAMD1B	1.89235e-256	-0.401205	0.208	0.532	3.50388e-252
LPP	3.41774e-261	-0.401216	0.172	0.474	6.32829e-257
PKN2	0	-0.401828	0.088	0.377	0
NRDC	0	-0.401841	0.168	0.519	0
HNRNPH1	1.2642e-298	-0.401971	0.133	0.441	2.34079e-294
RRBP1	0	-0.402814	0.094	0.39	0
IQGAP1	0	-0.403268	0.143	0.468	0
PTX3	6.51606e-41	-0.404549	0.197	0.303	1.20651e-36
USP34	0	-0.40562	0.082	0.383	0
TRA2B	0	-0.409359	0.089	0.385	0
USP15	0	-0.410187	0.104	0.403	0
ANKLE2	0	-0.410766	0.096	0.404	0
ACTN4	0	-0.415612	0.094	0.394	0
CPM	1.42797e-254	-0.416273	0.193	0.501	2.64403e-250
VCL	2.86769e-291	-0.419554	0.151	0.462	5.30981e-287
MBNL2	0	-0.420449	0.081	0.366	0
ITGB1	4.68074e-264	-0.422564	0.981	0.936	8.66685e-260
IGF1R	2.09615e-307	-0.42474	0.079	0.357	3.88123e-303
AREG	1.22116e-61	-0.427622	0.997	0.973	2.2611e-57
UPF2	0	-0.431522	0.07	0.378	0
SSFA2	1.23596e-282	-0.432665	0.173	0.491	2.2885e-278
AKAP9	0	-0.43304	0.083	0.396	0
RDX	9.65293e-42	-0.434154	0.972	0.845	1.78734e-37
FLNB	0	-0.435743	0.081	0.38	0
MTDH	0	-0.436345	0.168	0.522	0
SLC38A2	0	-0.437967	0.151	0.48	0
STAT3	0	-0.439639	0.105	0.42	0
GLDN	1.54458e-238	-0.442362	0.17	0.449	2.85994e-234
RNF19A	0	-0.442559	0.092	0.396	0
FAM133B	0	-0.443746	0.126	0.477	0
JMJD1C	0	-0.444009	0.093	0.399	0
KMT2E	0	-0.444397	0.082	0.389	0
ATAD2	1.2054e-223	-0.445265	0.15	0.412	2.23192e-219
LUC7L3	0	-0.447075	0.082	0.37	0
SORBS2	2.1065e-306	-0.448025	0.092	0.378	3.9004e-302
COL4A2	0	-0.449837	0.09	0.399	0
RNMT	0	-0.450003	0.116	0.451	0
DNAJC1	1.30173e-293	-0.45466	0.181	0.512	2.41028e-289
ADAMTS9	5.64268e-303	-0.458695	0.101	0.386	1.0448e-298
GALNT2	0	-0.460343	0.122	0.447	0
CPEB4	0	-0.461608	0.137	0.473	0
PAXBP1	1.49977e-298	-0.461979	0.066	0.33	2.77698e-294
EGR1	4.11259e-260	-0.462791	0.184	0.485	7.61487e-256
WSB1	0	-0.464952	0.068	0.369	0
PTPN1	0	-0.46498	0.176	0.515	0
JUN	1.18293e-231	-0.467221	0.133	0.391	2.19032e-227
HSPG2	0	-0.481103	0.116	0.433	0
ITGAV	0	-0.483065	0.09	0.407	0
AHI1	0	-0.48428	0.065	0.38	0
ZEB2	0	-0.488381	0.149	0.504	0
MAML2	0	-0.492337	0.087	0.421	0
ANKRD28	0	-0.4937	0.073	0.389	0
RBM39	0	-0.497595	0.154	0.539	0
DHX36	0	-0.499892	0.162	0.526	0
HERC2	0	-0.503647	0.101	0.457	0
SON	0	-0.530708	0.974	0.93	0
NR4A1	0	-0.530887	0.157	0.521	0
AFF4	0	-0.532348	0.116	0.46	0
DST	0	-0.540036	0.107	0.447	0
INHBA	1.01395e-253	-0.541968	0.109	0.369	1.87743e-249
ARGLU1	2.21375e-146	-0.545724	0.952	0.819	4.09898e-142
SPAG9	0	-0.549505	0.128	0.504	0
CCNL1	0	-0.555323	0.127	0.464	0
WDR60	0	-0.556085	0.099	0.437	0
AAK1	0	-0.568824	0.139	0.565	0
TSHZ2	0	-0.615727	0.273	0.576	0
VMP1	0	-0.628322	0.107	0.489	0
SEMA3A	0	-0.640076	0.139	0.498	0
XIST	0	-0.702192	0.06	0.435	0
NEAT1	0	-1.46913	0.988	0.961	0
MALAT1	0	-2.63308	1	1	0

## Sheet: cluster1vs0,2,3,4,5,8,12
Supplementary Data 5. List of the marker genes per granulosa cell (GC) cluster (FDR<0.05) by comparing each GC cluster to all other GC clusters.
List of the marker genes per granulosa cell cluster found by the FindMarkers function (FDR<0.05) by comparing cluster 1 to all others.
p-value is the result of Wald test for estimating which gene would be statistically significant.
avg_log2FoldChange is the log-ratio of the average gene expression values between compared clusters.
pct.1 is the percentage of cells in the cluster where the gene is detected.
pct.2 is the percentage of cells on average in all the other clusters where the gene is detected.
p_val_adj is the adjusted p value, based on Bonferroni correction using all genes in the dataset.
The data list is organized by avg_log2FC values.
Gene name	p_val	avg_log2FC	pct.1	pct.2	p_val_adj
FDX1	0	0.972897	0.965	0.907	0
RDX	0	0.961145	0.929	0.865	0
STAR	0	0.891783	0.924	0.839	0
HSD3B2	0	0.85791	0.505	0.214	0
AREG	0	0.765125	0.988	0.977	0
S100A6	0	0.742044	0.988	0.966	0
GJA1	0	0.638205	0.584	0.248	0
CTNNAL1	2.48331e-292	0.601364	0.703	0.409	4.5981e-288
SMIM14	0	0.589511	0.661	0.316	0
INHBA	6.22214e-233	0.559712	0.52	0.256	1.15209e-228
TM4SF1	2.28362e-94	0.507987	0.8	0.746	4.22835e-90
DNAJC1	3.08393e-178	0.504698	0.625	0.386	5.71021e-174
BEX1	1.21521e-100	0.488824	0.357	0.204	2.25008e-96
DIRAS3	2.14511e-165	0.488653	0.502	0.284	3.97189e-161
NMT2	3.15715e-258	0.483148	0.477	0.216	5.84579e-254
TPI1	5.7331e-284	0.47492	0.999	0.994	1.06154e-279
MGST1	2.84498e-150	0.473384	0.868	0.8	5.26777e-146
RUNX2	6.40625e-213	0.47227	0.447	0.211	1.18618e-208
BASP1	1.60599e-168	0.455308	0.622	0.379	2.97366e-164
MRO	2.51804e-137	0.44779	0.519	0.311	4.6624e-133
HMGCS1	1.2755e-108	0.438513	0.34	0.183	2.36171e-104
PRSS23	1.10221e-244	0.43784	0.523	0.251	2.04085e-240
PAPPA	1.67731e-198	0.422105	0.355	0.147	3.10571e-194
GALNT2	5.16724e-221	0.413398	0.584	0.317	9.56767e-217
AADAC	2.06228e-249	0.412866	0.416	0.171	3.81852e-245
ATP2B4	3.9172e-239	0.412063	0.438	0.192	7.25309e-235
HSP90AB1	1.14297e-245	0.411319	0.999	0.993	2.11632e-241
SH3BGRL3	1.28386e-149	0.408407	0.958	0.93	2.37719e-145
S100A16	5.30866e-180	0.404365	0.853	0.719	9.82951e-176
IL1R1	5.75013e-162	0.400073	0.504	0.282	1.06469e-157
KTN1	2.25223e-133	0.399651	0.863	0.807	4.17022e-129
SPARC	1.11393e-198	0.388961	0.53	0.281	2.06255e-194
EMP3	1.09524e-165	0.383859	0.917	0.861	2.02795e-161
MSMO1	5.60223e-72	0.382991	0.412	0.268	1.03731e-67
IQCG	8.35848e-173	0.382032	0.535	0.298	1.54766e-168
SEMA3A	1.52021e-148	0.368632	0.6	0.366	2.81482e-144
EREG	1.49297e-148	0.364956	0.387	0.193	2.76438e-144
TIMP1	1.48079e-121	0.363284	1	1	2.74184e-117
MT3	5.34819e-70	0.360291	0.31	0.183	9.90271e-66
GLRX	8.9945e-199	0.355906	0.318	0.124	1.66542e-194
AQP11	7.64552e-245	0.352786	0.321	0.109	1.41565e-240
TXNRD1	3.08298e-143	0.350622	0.569	0.347	5.70844e-139
LGALS1	9.33382e-68	0.350364	0.811	0.753	1.72825e-63
CYP11A1	8.30083e-146	0.350159	0.506	0.288	1.53698e-141
SQLE	1.10762e-110	0.341858	0.428	0.251	2.05088e-106
PDLIM5	6.96053e-160	0.334323	0.517	0.286	1.28881e-155
FAM162A	5.05626e-140	0.331878	0.571	0.349	9.36216e-136
TCEAL3	9.5619e-93	0.32709	0.868	0.82	1.77048e-88
ACTN4	3.00911e-167	0.326421	0.506	0.278	5.57166e-163
UGDH	6.50115e-164	0.32142	0.433	0.22	1.20375e-159
TAGLN2	2.90157e-171	0.319304	0.509	0.275	5.37255e-167
ATF7IP2	7.23231e-117	0.31857	0.393	0.217	1.33913e-112
GADD45G	1.97332e-146	0.314987	0.381	0.19	3.65381e-142
MT1X	2.36615e-18	0.311821	0.75	0.748	4.38116e-14
IGFBP7	2.75459e-99	0.310289	0.575	0.386	5.10039e-95
ITGB1	9.03287e-127	0.308662	0.957	0.945	1.67253e-122
SPATS2L	1.58979e-132	0.304289	0.682	0.456	2.94365e-128
GPC1	5.32944e-155	0.298625	0.455	0.242	9.868e-151
CNN3	2.15673e-124	0.294282	0.672	0.447	3.9934e-120
IFI16	5.36476e-116	0.292856	0.64	0.422	9.9334e-112
SDC4	5.02327e-179	0.292048	0.311	0.126	9.30109e-175
HMGCR	1.67335e-122	0.291092	0.325	0.162	3.09837e-118
TCAF1	7.33224e-91	0.290748	0.555	0.373	1.35764e-86
ENO1	9.14089e-106	0.285938	0.947	0.908	1.69253e-101
C12orf75	2.04016e-117	0.2859	0.502	0.3	3.77755e-113
SH2D4A	1.16787e-177	0.283907	0.305	0.122	2.16242e-173
SMS	1.98225e-123	0.282102	0.567	0.356	3.67034e-119
GRAMD1B	1.42398e-84	0.281928	0.601	0.417	2.63663e-80
FBXO32	2.24672e-62	0.280612	0.324	0.202	4.16003e-58
PPP1CB	3.77293e-108	0.280336	0.503	0.311	6.98595e-104
PPARG	2.42197e-120	0.278575	0.509	0.303	4.48451e-116
PGRMC2	4.65715e-125	0.277511	0.437	0.245	8.62317e-121
ARL6IP5	1.80469e-127	0.273019	0.553	0.339	3.34157e-123
TUBB	5.58973e-117	0.27097	0.523	0.316	1.03499e-112
NPTX2	1.68496e-155	0.270613	0.272	0.109	3.11987e-151
LGALS3	1.27275e-48	0.269304	0.828	0.807	2.35662e-44
PSD3	3.85669e-137	0.26823	0.345	0.167	7.14105e-133
PLP2	3.7755e-127	0.267309	0.436	0.24	6.99072e-123
MEF2C	2.37369e-125	0.264435	0.409	0.221	4.39512e-121
RTN4	1.18456e-96	0.262483	0.56	0.371	2.19334e-92
GSTA4	2.9444e-145	0.262202	0.328	0.151	5.45186e-141
ITGA2	2.1619e-115	0.26132	0.425	0.239	4.00298e-111
TNFRSF12A	7.13811e-45	0.258041	0.794	0.76	1.32169e-40
FHL2	1.71357e-110	0.255517	0.414	0.235	3.17285e-106
S100A11	1.1555e-69	0.255382	0.985	0.971	2.13952e-65
SCARB1	2.92644e-89	0.255238	0.476	0.301	5.4186e-85
CPEB4	9.20468e-97	0.255237	0.545	0.354	1.70434e-92
ENAH	5.53685e-80	0.252107	0.571	0.395	1.0252e-75
PKM	8.36705e-120	0.251785	0.538	0.325	1.54924e-115
KLF6	1.97266e-44	-0.250581	0.688	0.822	3.65258e-40
DSTN	1.22262e-58	-0.251226	0.95	0.973	2.26381e-54
TMEM37	1.06103e-38	-0.252406	0.178	0.269	1.96461e-34
PDCD4	8.07673e-43	-0.253258	0.213	0.31	1.49549e-38
ATAD2	1.37416e-15	-0.253805	0.311	0.355	2.54439e-11
CTSC	3.04573e-08	-0.264968	0.327	0.348	0.000563948
CEBPD	9.37545e-55	-0.274495	0.505	0.638	1.73596e-50
CD24	1.44093e-33	-0.276509	0.428	0.506	2.66803e-29
MDH1	9.62754e-46	-0.284115	0.791	0.875	1.78264e-41
MT-CYB	9.16809e-50	-0.302446	0.979	0.987	1.69756e-45
CITED1	3.04876e-108	-0.322309	0.609	0.814	5.64508e-104
RBP1	2.2738e-159	-0.338217	0.999	1	4.21018e-155
TAF1D	1.277e-67	-0.339867	0.532	0.662	2.3645e-63
MT-ND5	1.83989e-58	-0.340608	0.701	0.832	3.40674e-54
MT-ND2	6.61165e-77	-0.348511	0.956	0.976	1.22421e-72
FAM104A	2.69855e-85	-0.354657	0.153	0.296	4.99663e-81
FKBP11	1.04266e-79	-0.358972	0.654	0.815	1.93058e-75
FAM83A-AS1	2.42088e-92	-0.363798	0.55	0.718	4.4825e-88
MT-CO2	3.12064e-93	-0.364355	0.997	0.999	5.77817e-89
MT-ATP6	1.3312e-92	-0.375877	0.969	0.988	2.46485e-88
MT-CO1	1.09463e-97	-0.383056	0.999	0.999	2.02682e-93
MT-CO3	6.38903e-86	-0.383216	0.966	0.986	1.18299e-81
MT-ND4	1.7373e-83	-0.383646	0.973	0.989	3.21679e-79
CYB5A	3.69893e-73	-0.39533	0.813	0.895	6.84894e-69
PRKAR2B	4.99174e-97	-0.398632	0.897	0.961	9.2427e-93
MT-ND1	2.49201e-100	-0.405812	0.898	0.96	4.61421e-96
SAT1	1.81321e-133	-0.406523	0.875	0.951	3.35734e-129
MT-ND4L	5.65464e-88	-0.408614	0.613	0.776	1.04701e-83
NEAT1	4.622e-13	-0.433136	0.943	0.974	8.55809e-09
HSD17B1	8.72159e-83	-0.4465	0.409	0.543	1.61489e-78
PNRC1	5.64443e-161	-0.465994	0.51	0.711	1.04512e-156
MT-ND3	5.40078e-157	-0.473079	0.94	0.976	1.00001e-152
SMARCA1	5.21743e-135	-0.510575	0.854	0.958	9.66059e-131
FOS	5.31774e-135	-0.535259	0.557	0.784	9.84634e-131
PLCG2	8.74855e-119	-0.594784	0.586	0.734	1.61988e-114
ARGLU1	4.29506e-193	-0.605135	0.695	0.887	7.95273e-189
MTRNR2L12	3.44789e-147	-0.610238	0.692	0.846	6.38411e-143

## Sheet: cluster2vs1,0,3,4,5,8,12
Supplementary Data 5. List of the marker genes per granulosa cell (GC) cluster (FDR<0.05) by comparing each GC cluster to all other GC clusters.
List of the marker genes per granulosa cell cluster found by the FindMarkers function (FDR<0.05) by comparing cluster 2 to all others.
p-value is the result of Wald test for estimating which gene would be statistically significant.
avg_log2FoldChange is the log-ratio of the average gene expression values between compared clusters.
pct.1 is the percentage of cells in the cluster where the gene is detected.
pct.2 is the percentage of cells on average in all the other clusters where the gene is detected.
p_val_adj is the adjusted p value, based on Bonferroni correction using all genes in the dataset.
The data list is organized by avg_log2FC values.
Gene name	p_val	avg_log2FC	pct.1	pct.2	p_val_adj
PTX3	0	1.16164	0.52	0.223	0
MT2A	0	0.837803	1	1	0
CTSC	6.10032e-268	0.810257	0.576	0.294	1.12953e-263
FKBP11	6.07751e-225	0.782857	0.879	0.766	1.12531e-220
CD9	0	0.755737	0.644	0.312	0
MT1E	1.61111e-171	0.687946	0.887	0.84	2.98313e-167
CYB5A	1.34712e-294	0.672898	0.954	0.864	2.49433e-290
CARHSP1	0	0.672086	0.651	0.325	0
INHA	0	0.58579	0.636	0.301	0
HSD17B1	5.17366e-184	0.567456	0.702	0.479	9.57954e-180
RAMP1	0	0.553198	0.479	0.195	0
APOE	3.5227e-73	0.490183	0.931	0.953	6.52263e-69
PPIB	4.96961e-241	0.472004	0.967	0.92	9.20173e-237
CD24	3.59677e-96	0.442823	0.617	0.465	6.65978e-92
PTMA	5.41441e-248	0.442635	0.984	0.965	1.00253e-243
CD63	0	0.440731	0.999	0.991	0
S100A11	1.76256e-165	0.436288	0.987	0.97	3.26355e-161
CHCHD10	4.15846e-209	0.427614	0.675	0.397	7.69981e-205
MT1X	3.36805e-55	0.427585	0.784	0.74	6.23629e-51
RBP1	0	0.426229	1	1	0
TFPI2	4.89792e-224	0.42417	0.42	0.183	9.069e-220
LMCD1	1.28828e-191	0.419007	0.419	0.193	2.38537e-187
PDIA6	1.98252e-182	0.412647	0.692	0.45	3.67082e-178
MARCKSL1	2.50046e-260	0.41214	0.425	0.17	4.62986e-256
CD59	1.1953e-212	0.406672	0.588	0.32	2.21322e-208
MT1M	3.39162e-42	0.404678	0.408	0.291	6.27992e-38
PRDX6	9.06056e-237	0.404341	0.917	0.784	1.67765e-232
RAN	1.43147e-201	0.392417	0.917	0.826	2.65052e-197
TIMP1	1.29864e-139	0.379687	1	1	2.40457e-135
RBM22	1.25097e-150	0.37263	0.419	0.213	2.31629e-146
HSPB1	9.12884e-188	0.369512	0.966	0.924	1.6903e-183
MMD	4.0864e-238	0.365082	0.318	0.111	7.56637e-234
HSD11B1	2.18232e-101	0.359697	0.833	0.765	4.04078e-97
HSP90B1	1.59429e-78	0.357216	0.873	0.863	2.95198e-74
PRDX4	1.44385e-152	0.355092	0.877	0.792	2.67342e-148
NME1	1.02928e-208	0.351932	0.598	0.32	1.90581e-204
PDXK	1.90499e-240	0.349578	0.472	0.209	3.52728e-236
ZFP36L1	1.22374e-151	0.345057	0.486	0.266	2.26587e-147
DHCR24	1.67175e-111	0.344611	0.987	0.976	3.09542e-107
APOC1	3.80223e-32	0.340759	0.932	0.953	7.04021e-28
COL4A2	3.40826e-169	0.340753	0.513	0.28	6.31073e-165
DBI	1.37504e-83	0.33443	0.932	0.892	2.54602e-79
MRPS26	8.36853e-160	0.332977	0.404	0.198	1.54952e-155
TOP1	9.45807e-147	0.331324	0.592	0.357	1.75126e-142
RPL11	2.88567e-273	0.326167	1	0.999	5.34311e-269
ARHGAP20	5.7772e-164	0.325688	0.388	0.186	1.06971e-159
HSP90AB1	2.42115e-174	0.322947	0.998	0.993	4.483e-170
EMP2	1.11815e-161	0.322479	0.587	0.339	2.07036e-157
B2M	3.02546e-67	0.319895	0.998	0.996	5.60195e-63
SLC16A3	1.57022e-171	0.318879	0.446	0.225	2.90742e-167
COX20	8.00761e-116	0.310688	0.901	0.847	1.48269e-111
C4orf48	3.67963e-113	0.308235	0.971	0.95	6.81319e-109
MYDGF	2.61379e-161	0.303303	0.591	0.34	4.8397e-157
GADD45A	1.96968e-115	0.301205	0.611	0.394	3.64705e-111
CAP1	2.74209e-144	0.301019	0.64	0.398	5.07726e-140
ACPP	4.20923e-132	0.298328	0.321	0.151	7.79382e-128
MXRA7	3.07829e-140	0.297758	0.59	0.355	5.69977e-136
LY6E	5.70773e-155	0.295674	0.591	0.345	1.05684e-150
ARL6IP1	1.16821e-89	0.295325	0.854	0.814	2.16305e-85
P4HB	2.35248e-130	0.293629	0.623	0.392	4.35586e-126
SERPINE2	4.31122e-103	0.292537	0.483	0.297	7.98266e-99
FDPS	7.0059e-101	0.290952	0.458	0.272	1.29721e-96
PSME2	2.25767e-153	0.289971	0.647	0.39	4.18031e-149
SERPINB1	4.70152e-88	0.289279	0.607	0.423	8.70534e-84
ZCCHC17	3.48065e-163	0.288924	0.366	0.169	6.44477e-159
CST3	4.24989e-115	0.288777	0.993	0.985	7.86909e-111
SCARB1	2.58645e-114	0.287546	0.497	0.297	4.78908e-110
S100A10	5.60353e-143	0.285166	1	1	1.03755e-138
CUL4B	1.06344e-125	0.283927	0.565	0.347	1.96906e-121
BCAP31	5.52593e-163	0.282953	0.558	0.312	1.02318e-158
SNRPD1	1.22553e-148	0.28192	0.648	0.391	2.2692e-144
TMEM147	1.44558e-165	0.272935	0.527	0.283	2.67663e-161
RHBDD2	7.31052e-159	0.272867	0.402	0.195	1.35362e-154
MDH1	3.93981e-61	0.272471	0.886	0.854	7.29495e-57
RALB	1.31626e-144	0.271814	0.411	0.208	2.43719e-140
PTPN1	1.17157e-100	0.271432	0.594	0.394	2.16927e-96
TSC22D1	5.85308e-106	0.271354	0.587	0.376	1.08376e-101
G0S2	4.19565e-104	0.269941	0.402	0.226	7.76867e-100
GNG5	1.66227e-93	0.269735	0.988	0.976	3.07787e-89
TIMM13	2.47168e-104	0.268838	0.732	0.565	4.57656e-100
AMD1	1.17956e-111	0.268551	0.557	0.344	2.18408e-107
TMEM37	1.0645e-106	0.267976	0.398	0.22	1.97104e-102
SLC25A13	2.26619e-145	0.267013	0.462	0.248	4.19608e-141
CSTB	2.33213e-71	0.266432	0.829	0.779	4.31818e-67
PPP1R14B	4.49113e-97	0.265399	0.813	0.711	8.31578e-93
TSPO	2.29938e-125	0.26509	0.624	0.39	4.25753e-121
IGFBP2	3.80187e-45	0.264391	0.757	0.713	7.03954e-41
TMBIM6	2.34515e-105	0.262635	0.957	0.938	4.34229e-101
DNPH1	4.76534e-146	0.260918	0.507	0.279	8.82351e-142
CD151	2.19215e-126	0.26038	0.503	0.292	4.05899e-122
RPL35	2.04853e-135	0.258244	0.998	0.993	3.79305e-131
SEPT7	1.84276e-89	0.257176	0.926	0.9	3.41205e-85
MRPS25	3.94009e-134	0.256859	0.446	0.242	7.29548e-130
OSTC	6.96684e-75	0.256493	0.634	0.468	1.28998e-70
INAFM1	6.7135e-124	0.255087	0.562	0.339	1.24307e-119
PFN1	5.07317e-112	0.252716	0.968	0.933	9.39348e-108
GNPDA1	1.10508e-97	0.251882	0.422	0.247	2.04617e-93
RPL8	4.80397e-154	0.251344	1	0.999	8.89503e-150
FBXO21	2.25256e-114	0.250535	0.35	0.183	4.17083e-110
SRPK2	4.94645e-139	0.250105	0.365	0.179	9.15886e-135
BNIP3	1.12419e-30	-0.250423	0.858	0.912	2.08156e-26
FKBP5	3.94112e-60	-0.25774	0.676	0.812	7.29737e-56
ARGLU1	2.66612e-26	-0.261694	0.767	0.87	4.9366e-22
SMIM14	8.97111e-32	-0.26448	0.32	0.391	1.66109e-27
FTL	1.89577e-52	-0.275004	0.817	0.893	3.5102e-48
EPB41L2	4.04278e-38	-0.277177	0.301	0.383	7.4856e-34
SRRM2	2.65347e-65	-0.291098	0.702	0.849	4.91316e-61
VAPA	5.73712e-80	-0.298052	0.593	0.718	1.06229e-75
MT-ND2	2.97161e-59	-0.321118	0.954	0.977	5.50223e-55
TFPI	7.63861e-88	-0.321218	0.795	0.921	1.41436e-83
RDX	1.12289e-40	-0.325222	0.773	0.899	2.07915e-36
VIM	8.41006e-75	-0.339794	0.756	0.882	1.55721e-70
PLP1	6.7195e-33	-0.357658	0.228	0.304	1.24418e-28
TSHZ2	5.98021e-62	-0.362552	0.414	0.519	1.1073e-57
TCEAL4	1.83115e-110	-0.367771	0.888	0.953	3.39055e-106
SEMA3A	4.5679e-49	-0.375128	0.337	0.424	8.45793e-45
TCEAL3	1.48938e-96	-0.386773	0.719	0.853	2.75773e-92
MT-ND5	2.26022e-73	-0.387035	0.689	0.834	4.18502e-69
NREP	1.38505e-109	-0.387794	0.476	0.644	2.56456e-105
SMARCA1	2.18234e-82	-0.391405	0.881	0.952	4.04082e-78
MT-CYB	7.86542e-90	-0.406302	0.97	0.989	1.45636e-85
MT-CO2	1.1043e-117	-0.419317	0.998	0.999	2.04472e-113
MT-ND1	3.9376e-104	-0.430888	0.915	0.956	7.29086e-100
MT-ATP6	1.53856e-120	-0.440324	0.975	0.987	2.8488e-116
MT-ND4	4.44113e-125	-0.460498	0.974	0.988	8.22321e-121
CCDC6	1.35138e-153	-0.461666	0.52	0.726	2.50221e-149
MT-CO3	3.85785e-124	-0.464852	0.964	0.986	7.14319e-120
MT-ND4L	1.09906e-115	-0.471125	0.594	0.78	2.03501e-111
MT-CO1	1.35013e-166	-0.484249	0.999	1	2.49991e-162
GSTM3	3.34975e-129	-0.491674	0.648	0.831	6.2024e-125
MT-ND3	2.35364e-171	-0.508053	0.945	0.975	4.358e-167
PLCG2	1.0343e-193	-0.648608	0.539	0.744	1.91511e-189
MTRNR2L12	1.59447e-164	-0.714389	0.704	0.843	2.95232e-160

## Sheet: cluster3vs1,2,0,4,5,8,12
Supplementary Data 5. List of the marker genes per granulosa cell (GC) cluster (FDR<0.05) by comparing each GC cluster to all other GC clusters.
List of the marker genes per granulosa cell cluster found by the FindMarkers function (FDR<0.05) by comparing cluster 3 to all others.
p-value is the result of Wald test for estimating which gene would be statistically significant.
avg_log2FoldChange is the log-ratio of the average gene expression values between compared clusters.
pct.1 is the percentage of cells in the cluster where the gene is detected.
pct.2 is the percentage of cells on average in all the other clusters where the gene is detected.
p_val_adj is the adjusted p value, based on Bonferroni correction using all genes in the dataset.
The data list is organized by avg_log2FC values.
Gene name	p_val	avg_log2FC	pct.1	pct.2	p_val_adj
SMARCA1	1.36335e-282	0.654138	0.981	0.931	2.52437e-278
PRKAR2B	6.7385e-270	0.634802	0.975	0.944	1.2477e-265
SMC6	2.66993e-263	0.554207	0.674	0.383	4.94364e-259
ATAD2	4.73474e-202	0.549917	0.554	0.304	8.76685e-198
PLP1	1.16115e-152	0.53406	0.46	0.256	2.14999e-148
TAF11	2.67795e-236	0.495207	0.668	0.392	4.9585e-232
C11orf96	1.46546e-116	0.487138	0.925	0.91	2.71344e-112
PTGES	2.057e-168	0.472849	0.632	0.395	3.80874e-164
HMGN3	5.23123e-178	0.46758	0.925	0.865	9.68614e-174
PDCD4	1.35682e-235	0.458473	0.513	0.247	2.51229e-231
PTTG1IP	3.3367e-267	0.452285	0.989	0.972	6.17823e-263
CCDC6	6.90784e-145	0.444606	0.8	0.666	1.27905e-140
CKB	8.41021e-113	0.443006	0.493	0.307	1.55723e-108
FAM104A	8.58031e-200	0.435341	0.47	0.23	1.58873e-195
UBXN4	3.89781e-174	0.435002	0.87	0.799	7.21719e-170
SRPX	1.47856e-149	0.432303	0.48	0.268	2.73769e-145
MRPS6	3.59384e-155	0.417106	0.584	0.354	6.65435e-151
HILPDA	3.673e-153	0.417004	0.46	0.248	6.80093e-149
B4GALT1	7.50895e-139	0.39525	0.544	0.325	1.39036e-134
GLDN	1.0164e-124	0.394434	0.548	0.345	1.88197e-120
FAM83A-AS1	3.13435e-72	0.392732	0.755	0.674	5.80356e-68
PHF6	3.18111e-197	0.391651	0.522	0.274	5.89015e-193
VCAN	2.33036e-146	0.385451	0.381	0.191	4.31489e-142
CDH2	9.04643e-133	0.376974	0.821	0.74	1.67504e-128
MGARP	1.97912e-94	0.37591	0.647	0.48	3.66454e-90
SAMHD1	6.48483e-171	0.375611	0.603	0.355	1.20073e-166
H1F0	2.81302e-117	0.374954	0.558	0.359	5.20859e-113
LRRFIP2	1.20335e-168	0.372952	0.565	0.327	2.22813e-164
JUND	1.68834e-164	0.371586	0.986	0.972	3.12614e-160
CITED1	2.77134e-29	0.369198	0.789	0.774	5.13142e-25
INSR	1.50517e-165	0.364746	0.397	0.192	2.78696e-161
CARMIL1	4.24987e-179	0.353683	0.521	0.277	7.86906e-175
FAM107B	7.12163e-126	0.353184	0.594	0.382	1.31864e-121
FBXO25	6.84345e-170	0.352559	0.454	0.233	1.26713e-165
APPL2	4.00737e-158	0.35026	0.608	0.366	7.42004e-154
CALM1	1.07462e-175	0.346237	0.998	0.994	1.98977e-171
BAX	6.08663e-112	0.334506	0.392	0.222	1.127e-107
ADI1	1.12445e-78	0.333564	0.688	0.561	2.08204e-74
LAPTM4A	2.94627e-65	0.331761	0.651	0.539	5.45531e-61
CD99	1.27928e-227	0.33116	1	1	2.36871e-223
AFG3L2	9.06323e-135	0.328511	0.56	0.345	1.67815e-130
WIPF3	1.5805e-155	0.321339	0.364	0.17	2.92645e-151
RALGPS2	8.63174e-105	0.321234	0.531	0.345	1.59825e-100
CPM	2.35603e-88	0.320671	0.571	0.394	4.36243e-84
CCNG1	1.93681e-174	0.318733	0.4	0.188	3.5862e-170
TFPI	2.23252e-101	0.313043	0.924	0.893	4.13374e-97
FOS	8.24434e-37	0.311875	0.767	0.738	1.52652e-32
SFRP5	2.64358e-120	0.310702	0.293	0.137	4.89486e-116
KIFAP3	3.23089e-107	0.307093	0.526	0.337	5.98231e-103
MDH1	3.27918e-63	0.306312	0.882	0.855	6.07172e-59
PLXDC2	2.77299e-134	0.305861	0.388	0.2	5.13446e-130
DSTN	3.66477e-125	0.304202	0.985	0.965	6.7857e-121
CCND2	8.3368e-126	0.303405	0.398	0.213	1.54364e-121
TMEM59	2.81664e-119	0.302037	0.631	0.418	5.21529e-115
SLC5A3	3.31472e-115	0.30063	0.301	0.147	6.13753e-111
CEBPD	1.21533e-53	0.295777	0.687	0.599	2.2503e-49
NRP1	1.9428e-131	0.295172	0.408	0.217	3.59729e-127
FAM177A1	4.11817e-117	0.294377	0.6	0.388	7.6252e-113
TMEM37	3.46204e-87	0.29248	0.385	0.225	6.41032e-83
SELENOP	2.12804e-89	0.292415	0.316	0.172	3.94027e-85
SEPT11	5.24499e-129	0.289611	0.427	0.233	9.71162e-125
WNK3	6.12145e-114	0.287297	0.486	0.293	1.13345e-109
YWHAE	4.55627e-88	0.287022	0.951	0.937	8.43638e-84
H3F3B	3.33652e-109	0.28701	0.989	0.98	6.1779e-105
NFKBIA	1.84809e-70	0.284415	0.583	0.434	3.42193e-66
NDFIP1	6.14271e-94	0.283489	0.515	0.334	1.13738e-89
SEPT7	1.55475e-88	0.28089	0.927	0.9	2.87878e-84
SQSTM1	1.64481e-88	0.28042	0.538	0.358	3.04553e-84
ZFAND5	8.13928e-82	0.280267	0.939	0.907	1.50707e-77
AMD1	1.04175e-84	0.279494	0.527	0.352	1.9289e-80
RHOU	1.18065e-95	0.278608	0.478	0.3	2.18609e-91
SCARB2	8.47313e-101	0.278248	0.51	0.328	1.56889e-96
SLC6A6	4.65081e-97	0.272873	0.434	0.26	8.61145e-93
FKBP5	1.15678e-70	0.272164	0.835	0.778	2.1419e-66
ATP6V1D	2.65097e-58	0.27196	0.704	0.614	4.90854e-54
ARL6IP1	6.68035e-78	0.271945	0.857	0.813	1.23693e-73
AP2B1	1.20732e-76	0.270669	0.51	0.347	2.23548e-72
KDELR1	8.01051e-103	0.269616	0.604	0.404	1.48323e-98
NUPR1	2.19361e-118	0.267332	0.261	0.115	4.06169e-114
TMEM87A	2.65247e-129	0.266871	0.38	0.195	4.91132e-125
SKIL	2.78153e-139	0.266209	0.336	0.157	5.15028e-135
TMEM97	2.18065e-94	0.265063	0.369	0.209	4.03769e-90
ARID5B	9.12873e-69	0.2642	0.595	0.438	1.69027e-64
HIF1A	7.34145e-108	0.263798	0.998	0.996	1.35934e-103
CRISPLD2	2.0773e-109	0.263386	0.324	0.165	3.84633e-105
TECRL	3.21174e-83	0.262075	0.375	0.221	5.94685e-79
JAK1	7.24788e-104	0.262025	0.484	0.296	1.34202e-99
MAP1LC3B	9.90124e-65	0.261932	0.886	0.858	1.83331e-60
TAF1D	1.3794e-34	0.260747	0.677	0.631	2.5541e-30
RTF1	2.21898e-92	0.260388	0.499	0.322	4.10866e-88
STOM	2.04318e-95	0.260069	0.343	0.19	3.78316e-91
TCEAL4	5.10799e-74	0.259685	0.956	0.938	9.45795e-70
TSC22D1	2.44997e-63	0.256371	0.541	0.388	4.53636e-59
PLEKHH2	3.54428e-151	0.255524	0.259	0.099	6.56258e-147
MEAF6	7.10781e-86	0.254537	0.455	0.288	1.31608e-81
RPL38	7.30655e-46	-0.250071	0.89	0.935	1.35288e-41
MT-CO1	1.88687e-20	-0.250956	0.999	0.999	3.49372e-16
MTRNR2L12	1.73306e-24	-0.253163	0.772	0.828	3.20893e-20
RPL35	1.61792e-93	-0.268211	0.991	0.995	2.99575e-89
S100A6	1.73813e-48	-0.272714	0.951	0.974	3.21832e-44
INHA	2.83036e-35	-0.273783	0.289	0.375	5.2407e-31
TIMP1	1.9179e-70	-0.27717	0.999	1	3.55118e-66
S100A10	2.52024e-83	-0.282301	1	1	4.66647e-79
HSD11B1	1.30357e-61	-0.285577	0.674	0.799	2.41368e-57
PTMA	4.81303e-76	-0.296545	0.944	0.973	8.9118e-72
SCARB1	5.15123e-48	-0.302902	0.244	0.351	9.53802e-44
RPL27	2.38646e-77	-0.304002	0.847	0.904	4.41878e-73
S100A11	6.05622e-64	-0.308347	0.952	0.978	1.12137e-59
FKBP11	8.49774e-44	-0.3145	0.691	0.806	1.57344e-39
MT-CYB	5.89921e-45	-0.315277	0.978	0.987	1.0923e-40
APOC1	2.797e-52	-0.324578	0.919	0.955	5.17892e-48
MT-ND4L	5.02626e-42	-0.325383	0.661	0.764	9.30663e-38
MT-ND5	2.06131e-51	-0.346194	0.72	0.826	3.81672e-47
LGALS1	5.30697e-77	-0.350836	0.647	0.787	9.82639e-73
PLCG2	9.69782e-28	-0.368205	0.666	0.716	1.79565e-23
MT-CO2	2.12712e-77	-0.368209	0.998	0.999	3.93857e-73
MT1E	2.74718e-58	-0.371122	0.772	0.864	5.08669e-54
MT-ATP6	5.32608e-81	-0.378611	0.976	0.987	9.86177e-77
MT-ND2	1.48407e-85	-0.378615	0.953	0.977	2.7479e-81
MT-CO3	3.0478e-74	-0.385517	0.978	0.983	5.64331e-70
FDX1	1.03542e-74	-0.395893	0.842	0.933	1.91719e-70
MT-ND1	2.4415e-84	-0.40137	0.925	0.954	4.52067e-80
PTX3	5.52954e-33	-0.41468	0.201	0.291	1.02385e-28
MT-ND4	2.00137e-85	-0.415859	0.978	0.987	3.70574e-81
RPL22L1	1.18125e-139	-0.424032	0.733	0.858	2.18721e-135
MT-ND3	1.56699e-121	-0.440878	0.956	0.972	2.90144e-117
STAR	1.92304e-110	-0.521662	0.731	0.88	3.5607e-106
MT1X	1.37192e-139	-0.542002	0.593	0.78	2.54025e-135
MT2A	0	-0.827862	0.999	1	0

## Sheet: cluster4vs1,2,3,0,5,8,12
Supplementary Data 5. List of the marker genes per granulosa cell (GC) cluster (FDR<0.05) by comparing each GC cluster to all other GC clusters.
List of the marker genes per granulosa cell cluster found by the FindMarkers function (FDR<0.05) by comparingcluster 4 to all others.
p-value is the result of Wald test for estimating which gene would be statistically significant.
avg_log2FoldChange is the log-ratio of the average gene expression values between compared clusters.
pct.1 is the percentage of cells in the cluster where the gene is detected.
pct.2 is the percentage of cells on average in all the other clusters where the gene is detected.
p_val_adj is the adjusted p value, based on Bonferroni correction using all genes in the dataset.
The data list is organized by avg_log2FC values.
Gene name	p_val	avg_log2FC	pct.1	pct.2	p_val_adj
NEAT1	0	1.65936	1	0.963	0
MALAT1	0	1.32551	1	1	0
ARGLU1	0	1.02499	0.952	0.836	0
MT-CO1	0	0.967868	0.999	1	0
MT-ND4	0	0.947882	0.998	0.984	0
XIST	0	0.929115	0.661	0.291	0
MT-CO2	0	0.927466	0.999	0.999	0
MT-CO3	0	0.918935	0.998	0.98	0
MT-CYB	0	0.907518	0.998	0.984	0
MT-ND5	0	0.884188	0.95	0.786	0
MT-ATP6	0	0.871428	0.998	0.983	0
MT-ND1	0	0.833413	0.993	0.942	0
MT-ND2	0	0.824446	0.994	0.969	0
SRRM2	0	0.796032	0.919	0.807	0
MT-ND4L	0	0.767081	0.89	0.724	0
MT-ND3	0	0.67441	0.997	0.965	0
VMP1	1.12838e-213	0.66132	0.601	0.361	2.0893e-209
TSHZ2	3.23648e-204	0.65083	0.677	0.473	5.99266e-200
SON	0	0.642059	0.963	0.938	0
WDR60	2.23101e-198	0.608184	0.556	0.32	4.13093e-194
PAXBP1	1.59714e-156	0.567458	0.443	0.236	2.95726e-152
PLCG2	4.93114e-152	0.567269	0.81	0.692	9.13049e-148
DST	1.98972e-181	0.565128	0.56	0.331	3.68417e-177
MTRNR2L12	3.34364e-205	0.545418	0.95	0.797	6.19109e-201
SPAG9	4.88525e-149	0.538075	0.575	0.384	9.04552e-145
LUC7L3	1.25892e-164	0.530961	0.482	0.269	2.33101e-160
AFF4	8.63398e-152	0.507803	0.553	0.346	1.59867e-147
CCNL1	4.11289e-121	0.504413	0.542	0.354	7.61542e-117
ZEB2	5.83402e-131	0.470561	0.574	0.39	1.08023e-126
WSB1	6.82259e-149	0.467858	0.469	0.266	1.26327e-144
AHI1	4.33748e-125	0.450755	0.46	0.276	8.03128e-121
JMJD1C	7.07907e-121	0.449988	0.478	0.298	1.31076e-116
SEMA3A	6.41877e-104	0.449343	0.561	0.384	1.1885e-99
ADAMTS9	1.2574e-113	0.448712	0.469	0.29	2.3282e-109
ANKRD28	1.53375e-95	0.429781	0.446	0.288	2.83989e-91
ITGAV	9.87529e-99	0.42835	0.466	0.306	1.82851e-94
RBM39	3.99532e-99	0.413327	0.574	0.422	7.39773e-95
MAML2	4.6791e-102	0.411857	0.481	0.315	8.66383e-98
AC092691.1	1.41202e-125	0.407307	0.35	0.176	2.6145e-121
FLNB	2.30219e-107	0.401168	0.453	0.282	4.26274e-103
SORBS2	5.36033e-84	0.392225	0.438	0.286	9.92519e-80
MACF1	8.30547e-87	0.362074	0.382	0.231	1.53784e-82
STAT3	1.08351e-79	0.361539	0.467	0.322	2.00623e-75
DDX17	1.04299e-79	0.361497	0.485	0.339	1.93121e-75
PRKX	2.08217e-46	0.35618	0.673	0.671	3.85534e-42
MBNL2	1.08445e-66	0.354797	0.406	0.277	2.00797e-62
PRKCA	9.68473e-79	0.352147	0.383	0.242	1.79322e-74
KMT2E	5.7448e-78	0.347791	0.436	0.293	1.06371e-73
GOLGB1	3.93791e-79	0.345242	0.433	0.284	7.29144e-75
USP15	1.02701e-61	0.34298	0.436	0.312	1.90161e-57
IGF1R	4.13124e-68	0.341449	0.404	0.269	7.64941e-64
SLC25A37	6.16037e-64	0.341109	0.376	0.248	1.14065e-59
RSRP1	5.69594e-109	0.339929	0.325	0.164	1.05466e-104
HERC2	8.44625e-60	0.339719	0.467	0.352	1.56391e-55
HSPG2	1.10238e-41	0.339465	0.436	0.34	2.04117e-37
ZNF292	8.54062e-97	0.335354	0.362	0.204	1.58138e-92
EPB41L2	2.2396e-59	0.33338	0.477	0.351	4.14684e-55
NEBL	4.28182e-56	0.332442	0.364	0.244	7.92823e-52
ANKLE2	7.4746e-65	0.325247	0.437	0.309	1.384e-60
GOLGA8A	5.95031e-106	0.323575	0.316	0.159	1.10176e-101
P3H2	1.30248e-59	0.319316	0.352	0.23	2.41167e-55
NKTR	8.6742e-85	0.314957	0.34	0.195	1.60611e-80
AHNAK	2.55998e-46	0.310493	0.401	0.291	4.74006e-42
SF1	3.31761e-51	0.305484	0.397	0.288	6.14288e-47
RNMT	6.77461e-35	0.302547	0.434	0.356	1.25439e-30
RUFY3	3.65533e-78	0.302394	0.347	0.205	6.7682e-74
AAK1	4.56313e-48	0.300177	0.536	0.447	8.44908e-44
EML4	2.49631e-61	0.30006	0.391	0.266	4.62216e-57
UPF2	7.13679e-49	0.298776	0.393	0.287	1.32145e-44
KCNQ1OT1	2.83331e-60	0.298499	0.253	0.143	5.24617e-56
ASCC3	6.94064e-43	0.298022	0.494	0.402	1.28513e-38
LRRFIP1	2.43813e-33	0.297641	0.67	0.699	4.51444e-29
RNF19A	1.02375e-41	0.296986	0.406	0.307	1.89557e-37
AC016831.7	2.86533e-66	0.28869	0.303	0.178	5.30545e-62
RBM6	5.758e-67	0.287626	0.322	0.195	1.06615e-62
TCF25	7.34541e-60	0.287511	0.805	0.819	1.36008e-55
DHX36	2.20975e-28	0.28517	0.487	0.427	4.09156e-24
FUS	1.0295e-50	0.284541	0.439	0.324	1.90622e-46
GRAMD1B	1.62549e-38	0.282995	0.532	0.438	3.00975e-34
UHRF2	2.24881e-65	0.277992	0.273	0.154	4.16389e-61
TMEM41B	2.92226e-40	0.275289	0.313	0.217	5.41086e-36
AKAP9	2.3122e-49	0.274159	0.415	0.302	4.28128e-45
GPC6	8.9529e-55	0.270004	0.341	0.223	1.65772e-50
RBM25	1.21598e-53	0.266137	0.363	0.245	2.25151e-49
NPEPPS	4.3734e-54	0.263407	0.355	0.237	8.09779e-50
FRYL	4.48753e-50	0.263212	0.325	0.213	8.30912e-46
ZFC3H1	5.32638e-64	0.26167	0.292	0.17	9.86233e-60
SFPQ	4.72873e-46	0.257827	0.434	0.326	8.75572e-42
BDP1	2.95034e-49	0.257186	0.343	0.232	5.46285e-45
KIF13B	1.12245e-37	0.257099	0.468	0.371	2.07832e-33
MBNL1	1.93325e-33	0.256848	0.377	0.29	3.5796e-29
LAMA3	6.65185e-65	0.25656	0.253	0.137	1.23166e-60
IQGAP1	5.44314e-37	0.2563	0.464	0.375	1.00785e-32
USP34	3.98546e-46	0.255917	0.402	0.293	7.37948e-42
MT-ATP8	1.80652e-54	0.255155	0.365	0.24	3.34496e-50
CPEB4	1.28863e-34	0.253198	0.467	0.377	2.38602e-30
PNISR	4.27847e-56	0.251037	0.302	0.187	7.92202e-52
MIEN1	2.47899e-68	-0.250239	0.183	0.352	4.5901e-64
HNRNPM	7.11826e-48	-0.250553	0.308	0.456	1.31802e-43
IFI27L2	2.09122e-53	-0.250818	0.307	0.471	3.87211e-49
JOSD2	9.04356e-60	-0.250918	0.257	0.427	1.67451e-55
CLTB	1.38653e-58	-0.251029	0.212	0.368	2.5673e-54
SRA1	2.96979e-56	-0.251209	0.227	0.384	5.49886e-52
MRPS26	1.81669e-57	-0.251316	0.117	0.253	3.36378e-53
DNPH1	1.03227e-69	-0.251889	0.173	0.343	1.91135e-65
PRR13	8.5176e-72	-0.25214	0.178	0.351	1.57712e-67
NDFIP1	1.12528e-48	-0.25256	0.24	0.384	2.08357e-44
CD81	6.84697e-55	-0.252878	0.222	0.371	1.26778e-50
METTL5	2.02329e-63	-0.253083	0.169	0.325	3.74633e-59
INAFM1	2.23695e-60	-0.253133	0.236	0.401	4.14194e-56
LSM12	7.56004e-73	-0.254002	0.144	0.311	1.39982e-68
EZR	4.20719e-54	-0.254489	0.652	0.827	7.79004e-50
TRIR	2.21182e-76	-0.256023	0.161	0.337	4.09541e-72
SERP1	1.48543e-66	-0.25661	0.229	0.405	2.75042e-62
CD151	2.21194e-63	-0.256922	0.192	0.351	4.09563e-59
ALKBH7	3.09793e-67	-0.256941	0.22	0.396	5.73612e-63
COX6A1	1.74565e-67	-0.25699	0.664	0.854	3.23225e-63
SLIRP	9.04747e-66	-0.257191	0.206	0.376	1.67523e-61
BAX	2.3844e-59	-0.257274	0.13	0.27	4.41495e-55
SMIM7	1.01649e-75	-0.257393	0.19	0.373	1.88213e-71
CCDC25	1.36406e-77	-0.257643	0.149	0.326	2.5257e-73
RRAS	1.03074e-65	-0.258553	0.186	0.349	1.90851e-61
SNF8	2.2836e-71	-0.258873	0.193	0.368	4.22831e-67
RPS9	3.0033e-64	-0.259224	0.804	0.923	5.56092e-60
MPC2	6.70405e-77	-0.259696	0.128	0.296	1.24132e-72
ARPC2	1.53212e-81	-0.259852	0.49	0.735	2.83687e-77
NHP2	1.16377e-67	-0.260237	0.194	0.363	2.15483e-63
RPL27A	4.36807e-73	-0.260356	0.491	0.717	8.08792e-69
BCAP31	3.01252e-68	-0.260465	0.207	0.379	5.57798e-64
SSR2	4.19328e-70	-0.260723	0.201	0.376	7.76428e-66
GNAS	1.60379e-62	-0.26141	0.379	0.568	2.96957e-58
MT1F	8.43892e-72	-0.262843	0.131	0.292	1.56255e-67
SSBP1	1.18606e-58	-0.263211	0.308	0.475	2.1961e-54
BOLA3	1.72796e-70	-0.263898	0.181	0.352	3.19948e-66
BZW1	2.55032e-60	-0.264922	0.642	0.82	4.72217e-56
PYURF	1.07855e-79	-0.265267	0.152	0.331	1.99704e-75
POLR2K	9.9767e-81	-0.265314	0.118	0.288	1.84729e-76
SMIM37	2.1755e-67	-0.265685	0.18	0.343	4.02816e-63
LEPROTL1	1.02545e-67	-0.266342	0.206	0.378	1.89872e-63
TMEM256	4.18252e-65	-0.266952	0.287	0.469	7.74434e-61
EMP2	1.17187e-59	-0.267474	0.242	0.405	2.16984e-55
LGALS1	6.97938e-21	-0.268001	0.707	0.772	1.2923e-16
PGK1	4.74285e-67	-0.268049	0.408	0.614	8.78187e-63
EIF3J	8.32517e-89	-0.268377	0.511	0.769	1.54149e-84
NDUFB11	1.35102e-75	-0.268709	0.537	0.77	2.50154e-71
TXNL1	1.00142e-57	-0.269566	0.3	0.468	1.85423e-53
DPY30	1.47034e-83	-0.270813	0.127	0.304	2.72248e-79
SMDT1	1.22348e-73	-0.271325	0.211	0.395	2.26539e-69
NDUFB7	8.02873e-67	-0.271328	0.279	0.462	1.4866e-62
MRPL52	1.91363e-66	-0.271353	0.287	0.472	3.54327e-62
DYNLT3	4.40343e-66	-0.271885	0.24	0.414	8.1534e-62
MAGOH	2.52545e-85	-0.272296	0.126	0.302	4.67613e-81
AK6	2.5205e-78	-0.272842	0.114	0.278	4.66696e-74
ANAPC16	5.02928e-75	-0.275629	0.216	0.4	9.31222e-71
UBE2N	2.66244e-79	-0.275645	0.131	0.303	4.92977e-75
NDUFA2	1.05579e-69	-0.275746	0.267	0.452	1.9549e-65
INHA	9.49282e-46	-0.276249	0.243	0.379	1.75769e-41
TPM3	9.4293e-75	-0.277178	0.643	0.837	1.74593e-70
MYDGF	2.50094e-63	-0.277608	0.239	0.407	4.63075e-59
RNF181	1.14394e-72	-0.277947	0.249	0.433	2.11811e-68
CSNK2B	8.95711e-72	-0.278203	0.247	0.43	1.6585e-67
STMP1	1.25498e-75	-0.279675	0.221	0.406	2.32372e-71
BANF1	2.49787e-84	-0.279903	0.19	0.382	4.62505e-80
BCL10	1.03046e-64	-0.281046	0.184	0.345	1.90801e-60
PLP2	9.06984e-77	-0.281627	0.131	0.298	1.67937e-72
COPS9	4.49868e-82	-0.281786	0.381	0.616	8.32975e-78
BRK1	4.31058e-84	-0.282953	0.131	0.306	7.98147e-80
NSA2	6.69406e-65	-0.283711	0.277	0.452	1.23947e-60
DNAJC19	2.23413e-78	-0.283805	0.2	0.385	4.13672e-74
RPL26L1	1.7682e-77	-0.284585	0.193	0.376	3.27401e-73
ZNHIT1	2.58808e-66	-0.285173	0.279	0.457	4.79209e-62
DGUOK	6.31636e-82	-0.28539	0.194	0.381	1.16954e-77
EIF3H	2.10003e-66	-0.285405	0.243	0.415	3.88842e-62
REXO2	2.09189e-80	-0.285638	0.188	0.373	3.87335e-76
TMEM14C	1.01664e-81	-0.285945	0.155	0.336	1.88241e-77
RPL27	4.25898e-64	-0.286448	0.808	0.908	7.88593e-60
TXNL4A	8.01478e-76	-0.286839	0.249	0.439	1.48402e-71
MSRB2	3.44469e-85	-0.287526	0.186	0.378	6.37819e-81
GHITM	1.67864e-74	-0.288686	0.224	0.406	3.10817e-70
LY6E	5.19914e-73	-0.288832	0.231	0.414	9.62674e-69
MRPL57	9.76551e-72	-0.289545	0.286	0.474	1.80818e-67
MRPS36	1.13302e-75	-0.289614	0.161	0.332	2.09789e-71
PFDN5	2.25511e-90	-0.290227	0.527	0.778	4.17556e-86
ATP6V1D	2.05995e-79	-0.291573	0.434	0.66	3.8142e-75
FTL	2.28671e-45	-0.291934	0.827	0.887	4.23406e-41
ARL6IP5	4.85695e-82	-0.292154	0.211	0.403	8.99313e-78
TMEM37	3.34099e-53	-0.292323	0.139	0.27	6.18618e-49
TBCB	9.20618e-81	-0.292421	0.199	0.385	1.70462e-76
LAMTOR4	1.26025e-86	-0.292654	0.323	0.548	2.33348e-82
CUTA	2.75701e-81	-0.293838	0.271	0.475	5.10488e-77
ARPC5	3.57456e-102	-0.293924	0.503	0.77	6.61866e-98
CLTA	3.19237e-75	-0.295787	0.276	0.466	5.911e-71
AREG	7.70396e-26	-0.2958	0.993	0.977	1.42647e-21
TAF10	4.53897e-83	-0.295808	0.248	0.449	8.40436e-79
RPS17	3.87223e-69	-0.295961	0.195	0.361	7.16982e-65
EIF1B	1.76673e-72	-0.296346	0.195	0.365	3.27128e-68
EEF1D	4.07185e-82	-0.298726	0.647	0.846	7.53944e-78
RAD51C	4.84106e-70	-0.298798	0.271	0.449	8.96372e-66
UQCRFS1	3.57418e-81	-0.29888	0.225	0.417	6.61795e-77
ECHS1	1.33104e-84	-0.299164	0.193	0.384	2.46455e-80
TMEM97	4.7175e-72	-0.299792	0.104	0.257	8.73492e-68
SPATS2L	3.67542e-73	-0.300268	0.332	0.522	6.80541e-69
PSMB2	3.60908e-90	-0.300526	0.186	0.384	6.68257e-86
MXRA7	1.37515e-70	-0.300552	0.244	0.421	2.54623e-66
NFKBIA	1.43258e-41	-0.300615	0.332	0.479	2.65256e-37
ATP5PO	3.77093e-82	-0.30078	0.222	0.416	6.98226e-78
DNAJC8	1.40633e-87	-0.301792	0.21	0.412	2.60396e-83
RAB2A	5.3756e-86	-0.302108	0.242	0.441	9.95346e-82
PET100	1.45116e-80	-0.302677	0.261	0.458	2.68696e-76
RWDD1	8.10609e-82	-0.302838	0.251	0.451	1.50092e-77
ROMO1	4.98631e-73	-0.304212	0.855	0.926	9.23265e-69
SNRPF	9.9856e-86	-0.304371	0.205	0.401	1.84893e-81
UBC	8.11177e-73	-0.306141	0.721	0.867	1.50198e-68
S100A13	1.05476e-79	-0.306464	0.55	0.778	1.953e-75
ATP6V1F	5.03858e-92	-0.306696	0.197	0.402	9.32944e-88
PDLIM1	7.90991e-76	-0.306871	0.117	0.276	1.4646e-71
PSMB3	1.18985e-88	-0.306891	0.322	0.544	2.20312e-84
CEBPD	1.08316e-64	-0.307822	0.436	0.641	2.00558e-60
HSPB11	3.59015e-75	-0.308147	0.216	0.396	6.64753e-71
C1QBP	1.22989e-89	-0.308377	0.209	0.413	2.27727e-85
PSMB5	8.37729e-93	-0.308599	0.187	0.389	1.55114e-88
RER1	1.88313e-89	-0.309068	0.232	0.438	3.4868e-85
POLR2L	4.82645e-84	-0.309405	0.71	0.874	8.93665e-80
SNRPE	1.47269e-87	-0.309496	0.257	0.466	2.72684e-83
NME4	8.3152e-78	-0.309685	0.225	0.41	1.53964e-73
COPS8	1.70806e-60	-0.309829	0.285	0.446	3.16264e-56
VPS29	3.25804e-77	-0.309994	0.225	0.407	6.03258e-73
PRELID1	1.4426e-83	-0.310242	0.264	0.465	2.67112e-79
NDUFB5	2.64596e-90	-0.31037	0.154	0.344	4.89927e-86
C9orf16	1.20105e-79	-0.310558	0.275	0.476	2.22386e-75
PTS	1.3815e-82	-0.311048	0.18	0.363	2.55798e-78
SRP9	5.36429e-91	-0.31107	0.171	0.365	9.93252e-87
ATRAID	6.3076e-89	-0.311596	0.186	0.381	1.16791e-84
BRI3	4.47944e-92	-0.313102	0.206	0.408	8.29414e-88
LAMTOR1	1.19437e-93	-0.31341	0.187	0.391	2.2115e-89
HMGB1	2.41663e-105	-0.31384	0.452	0.718	4.47462e-101
NDUFA11	1.19397e-95	-0.314202	0.649	0.858	2.21076e-91
RPL23	4.12978e-88	-0.314593	0.808	0.92	7.6467e-84
GNPDA1	8.88583e-81	-0.31501	0.131	0.302	1.6453e-76
FKBP1A	2.30052e-73	-0.317381	0.249	0.428	4.25964e-69
SEC11A	9.86194e-91	-0.317677	0.229	0.432	1.82604e-86
CD24	1.08756e-43	-0.318174	0.37	0.511	2.01372e-39
C8orf33	8.2048e-85	-0.318271	0.309	0.516	1.5192e-80
LSM3	2.50314e-92	-0.319051	0.175	0.372	4.63481e-88
SNRPD1	8.82e-92	-0.31983	0.253	0.466	1.63311e-87
PSME2	1.45507e-77	-0.32007	0.271	0.462	2.6942e-73
UBB	4.48893e-86	-0.320179	0.562	0.786	8.3117e-82
TSPO	6.31356e-83	-0.321351	0.262	0.458	1.16902e-78
FDPS	3.81623e-53	-0.321906	0.184	0.324	7.06613e-49
CNIH4	2.27997e-92	-0.322184	0.172	0.368	4.22159e-88
COX7A2L	3.88991e-99	-0.322683	0.155	0.357	7.20255e-95
KRTCAP2	3.49018e-87	-0.323643	0.211	0.408	6.46241e-83
TCEA1	5.6333e-119	-0.324479	0.379	0.659	1.04306e-114
TSTD1	1.90853e-86	-0.324915	0.231	0.428	3.53384e-82
MDK	9.07528e-85	-0.32507	0.189	0.378	1.68038e-80
DCN	3.92041e-15	-0.325508	0.21	0.274	7.25903e-11
NAA38	2.98731e-100	-0.325738	0.379	0.631	5.53131e-96
ATP6V0B	3.87881e-104	-0.32605	0.381	0.636	7.18201e-100
NOL7	3.61177e-95	-0.326283	0.311	0.539	6.68755e-91
HSD3B2	3.17902e-24	-0.326524	0.194	0.278	5.88628e-20
C11orf58	7.51767e-120	-0.326825	0.516	0.794	1.39197e-115
NDUFA12	3.7698e-89	-0.327343	0.226	0.429	6.98017e-85
H2AFV	6.1128e-96	-0.328201	0.207	0.415	1.13185e-91
SSR4	1.99796e-93	-0.329155	0.661	0.856	3.69943e-89
NME1	3.80974e-89	-0.329792	0.2	0.396	7.05411e-85
UQCRH	4.04949e-101	-0.330186	0.304	0.541	7.49804e-97
RPL38	3.85118e-86	-0.330445	0.872	0.936	7.13085e-82
CALM2	1.16128e-86	-0.331788	0.651	0.846	2.15023e-82
PHPT1	2.40389e-108	-0.331864	0.504	0.764	4.45103e-104
RHEB	1.09665e-89	-0.333024	0.177	0.366	2.03056e-85
C8orf59	1.77801e-90	-0.335161	0.318	0.537	3.29217e-86
YIF1A	1.78935e-100	-0.33618	0.189	0.398	3.31316e-96
GTF2A2	4.47178e-95	-0.337315	0.197	0.399	8.27994e-91
SELENOS	1.25578e-115	-0.337329	0.568	0.82	2.32521e-111
PFDN2	2.95673e-98	-0.337982	0.205	0.415	5.47469e-94
FAM162A	3.13118e-81	-0.338409	0.225	0.415	5.7977e-77
RPL18A	3.16135e-111	-0.33848	0.937	0.978	5.85355e-107
PDIA6	2.61545e-92	-0.338654	0.303	0.523	4.84277e-88
PPA1	2.50034e-91	-0.339193	0.215	0.416	4.62964e-87
GUK1	4.27524e-127	-0.339819	0.392	0.679	7.91603e-123
IGFBP7	1.73333e-69	-0.339972	0.271	0.444	3.20943e-65
MRPL41	2.83443e-124	-0.340056	0.499	0.779	5.24823e-120
HSD11B1	5.48762e-75	-0.340194	0.624	0.802	1.01609e-70
NDUFS8	4.5522e-104	-0.340832	0.369	0.62	8.42885e-100
MORF4L1	8.11922e-116	-0.341231	0.598	0.843	1.50335e-111
SERBP1	2.11641e-111	-0.341259	0.615	0.849	3.91874e-107
PDIA3	7.54116e-111	-0.341425	0.341	0.595	1.39632e-106
ITM2B	6.07866e-120	-0.341754	0.761	0.923	1.12553e-115
PTMS	3.66293e-105	-0.342784	0.317	0.555	6.78228e-101
SNRPB2	1.37217e-98	-0.34327	0.207	0.413	2.54071e-94
HNRNPA1	6.60166e-117	-0.343341	0.469	0.738	1.22236e-112
DECR1	7.16928e-96	-0.343546	0.187	0.389	1.32746e-91
YWHAB	2.41483e-121	-0.344241	0.678	0.889	4.47129e-117
CHMP2A	1.76483e-105	-0.344307	0.23	0.456	3.26776e-101
RPS21	1.06965e-103	-0.345055	0.931	0.966	1.98056e-99
RPL10A	2.12346e-98	-0.345658	0.783	0.912	3.9318e-94
H2AFJ	2.99963e-103	-0.345701	0.312	0.554	5.55412e-99
COX7B	2.65583e-107	-0.346553	0.329	0.573	4.91753e-103
DNAJB1	7.40512e-51	-0.347508	0.254	0.398	1.37113e-46
RPS16	9.73687e-105	-0.347906	0.792	0.916	1.80288e-100
DYNLL1	1.53703e-105	-0.349999	0.63	0.843	2.84596e-101
TMEM141	1.86773e-122	-0.356937	0.441	0.721	3.45829e-118
RPS27L	3.96498e-78	-0.357477	0.408	0.622	7.34155e-74
CARHSP1	3.16427e-59	-0.357939	0.251	0.403	5.85896e-55
TMEM59	3.45663e-100	-0.358213	0.264	0.484	6.40029e-96
VDAC2	7.57884e-108	-0.358304	0.37	0.614	1.4033e-103
OAZ1	1.53616e-109	-0.358375	0.671	0.866	2.84436e-105
C12orf75	2.6518e-94	-0.359085	0.168	0.363	4.91006e-90
C4orf48	4.96306e-108	-0.359649	0.926	0.958	9.1896e-104
SNRPD2	8.53875e-119	-0.359659	0.55	0.805	1.58104e-114
TMEM50A	1.94866e-109	-0.359901	0.247	0.477	3.60814e-105
KDELR1	9.47372e-105	-0.360427	0.247	0.467	1.75415e-100
B4GALT1	8.04107e-72	-0.361379	0.215	0.386	1.48888e-67
HSPA8	1.97684e-88	-0.361658	0.55	0.765	3.66031e-84
FOS	7.54767e-18	-0.361743	0.681	0.752	1.39753e-13
PLA2G16	2.87755e-102	-0.362434	0.252	0.471	5.32807e-98
NDUFAF3	3.51495e-108	-0.36279	0.21	0.428	6.50828e-104
AP2S1	3.38825e-149	-0.362875	0.385	0.696	6.27369e-145
MSMO1	1.81177e-51	-0.363113	0.179	0.312	3.35467e-47
NDUFB3	4.0568e-94	-0.363328	0.214	0.414	7.51158e-90
MRPL51	3.57546e-112	-0.363954	0.295	0.538	6.62032e-108
RPSA	1.90967e-123	-0.364358	0.502	0.771	3.53595e-119
NDUFB1	3.08723e-135	-0.364809	0.426	0.717	5.71632e-131
YBX1	1.22767e-92	-0.365093	0.509	0.727	2.27314e-88
NDUFB9	1.4811e-136	-0.365166	0.479	0.768	2.7424e-132
BASP1	2.95537e-70	-0.365721	0.272	0.446	5.47216e-66
PNRC1	1.38115e-100	-0.366692	0.46	0.708	2.55734e-96
COX17	6.21763e-135	-0.366958	0.467	0.749	1.15126e-130
PLIN2	1.44019e-70	-0.36756	0.969	0.961	2.66665e-66
SERPINB1	1.87236e-78	-0.367641	0.294	0.481	3.46686e-74
RPS5	7.12901e-104	-0.367657	0.652	0.844	1.32001e-99
ENO1	5.17393e-94	-0.368006	0.854	0.924	9.58004e-90
PGAM1	3.48978e-101	-0.368174	0.233	0.447	6.46168e-97
SNX3	3.45497e-113	-0.372051	0.208	0.433	6.39723e-109
RACK1	7.38674e-99	-0.372476	0.837	0.93	1.36773e-94
PRDX3	3.66991e-111	-0.374082	0.174	0.389	6.79521e-107
PDAP1	2.93483e-112	-0.374261	0.247	0.48	5.43412e-108
SSB	4.61717e-108	-0.374571	0.302	0.538	8.54915e-104
TALDO1	8.44496e-111	-0.375256	0.215	0.437	1.56367e-106
RPL13	4.52248e-136	-0.37528	0.984	0.995	8.37383e-132
GABARAPL2	8.02374e-113	-0.375602	0.2	0.425	1.48568e-108
TIMM8B	5.79678e-136	-0.37676	0.496	0.775	1.07333e-131
SLC25A3	3.27171e-136	-0.377246	0.413	0.702	6.05789e-132
SNU13	1.95462e-115	-0.377403	0.23	0.463	3.61917e-111
ARF1	1.9534e-132	-0.377783	0.313	0.586	3.61691e-128
SSR3	2.87939e-136	-0.379496	0.337	0.615	5.33147e-132
SRI	1.73114e-114	-0.380639	0.257	0.492	3.20538e-110
C19orf70	1.18938e-153	-0.380804	0.404	0.717	2.20225e-149
RPS25	4.1453e-154	-0.381166	0.94	0.983	7.67543e-150
PSMA7	7.83163e-138	-0.381231	0.786	0.935	1.4501e-133
TXNDC17	2.44019e-134	-0.381589	0.582	0.83	4.51825e-130
UXT	5.43135e-143	-0.381722	0.459	0.759	1.00567e-138
HSPB1	7.45534e-120	-0.383062	0.848	0.945	1.38043e-115
RPL21	2.91258e-143	-0.384108	0.9	0.967	5.39293e-139
ATP5F1D	6.54387e-128	-0.38427	0.744	0.911	1.21166e-123
DRAP1	1.6017e-146	-0.385391	0.287	0.579	2.96571e-142
PRDX5	1.21343e-129	-0.385538	0.62	0.849	2.24678e-125
ERH	2.35256e-120	-0.386738	0.181	0.408	4.356e-116
HSPD1	2.75777e-105	-0.386779	0.764	0.898	5.10629e-101
RTRAF	2.42193e-122	-0.386858	0.203	0.441	4.48444e-118
RPLP0	3.05157e-105	-0.387303	0.754	0.891	5.65028e-101
ETFB	2.90685e-134	-0.38749	0.445	0.73	5.38232e-130
ATP5MC1	2.43712e-130	-0.387499	0.295	0.56	4.51257e-126
EDF1	3.73426e-165	-0.38795	0.43	0.754	6.91435e-161
WDR83OS	8.41983e-167	-0.388707	0.389	0.713	1.55902e-162
IGFBP2	2.22122e-102	-0.388726	0.508	0.754	4.11282e-98
FUNDC2	4.74401e-134	-0.388882	0.342	0.622	8.78401e-130
EID1	9.22789e-132	-0.389451	0.668	0.88	1.70864e-127
UBE2L3	6.03118e-119	-0.389769	0.209	0.441	1.11673e-114
ATP5MG	1.38889e-142	-0.389794	0.554	0.818	2.57168e-138
RPL26	2.25007e-152	-0.390283	0.904	0.966	4.16622e-148
RBX1	4.78119e-149	-0.39062	0.558	0.822	8.85285e-145
BNIP3L	9.57266e-141	-0.391301	0.412	0.703	1.77247e-136
PPIA	2.96405e-117	-0.391539	0.784	0.911	5.48824e-113
CHCHD10	1.13802e-98	-0.394197	0.262	0.476	2.10715e-94
MZT2B	1.07292e-151	-0.394928	0.562	0.837	1.98662e-147
COX6B1	1.34957e-144	-0.395621	0.687	0.885	2.49886e-140
AURKAIP1	3.21753e-159	-0.397126	0.356	0.67	5.95758e-155
RPL36AL	5.97244e-152	-0.397556	0.817	0.944	1.10586e-147
ELOB	8.30699e-166	-0.397667	0.928	0.972	1.53812e-161
RPL31	1.4891e-130	-0.397692	0.774	0.905	2.75722e-126
NDUFB10	9.26599e-130	-0.398122	0.255	0.512	1.71569e-125
ECH1	2.59246e-106	-0.398223	0.288	0.512	4.80021e-102
MRPS6	5.80042e-96	-0.398349	0.217	0.421	1.07401e-91
RNF7	1.71963e-118	-0.398891	0.273	0.509	3.18406e-114
TMED10	5.45031e-164	-0.398914	0.384	0.699	1.00918e-159
VPS28	1.59359e-146	-0.39962	0.297	0.582	2.95069e-142
VIM	1.3978e-60	-0.399688	0.796	0.869	2.58816e-56
UBA52	1.11454e-156	-0.400557	0.898	0.966	2.06369e-152
CNN3	3.95823e-99	-0.400859	0.3	0.517	7.32906e-95
NDUFB4	5.42323e-107	-0.401532	0.273	0.493	1.00416e-102
TIMM13	2.8359e-155	-0.402499	0.331	0.636	5.25094e-151
ARL6IP1	6.32309e-132	-0.402549	0.62	0.852	1.17078e-127
ATF3	1.83078e-112	-0.404339	0.361	0.619	3.38987e-108
UBL5	2.26195e-147	-0.404461	0.784	0.927	4.18823e-143
UQCR10	3.84123e-145	-0.404571	0.729	0.903	7.11241e-141
UQCR11	3.28594e-148	-0.404576	0.815	0.936	6.08424e-144
PA2G4	4.32432e-160	-0.404747	0.335	0.641	8.00692e-156
UQCRB	7.25161e-160	-0.407968	0.526	0.812	1.34271e-155
ATP5ME	2.05008e-161	-0.408463	0.909	0.966	3.79593e-157
NDUFB2	9.23641e-154	-0.409208	0.776	0.925	1.71021e-149
APRT	2.26956e-152	-0.410086	0.318	0.612	4.20231e-148
COX20	2.52255e-124	-0.410156	0.703	0.881	4.67076e-120
COX4I1	1.75772e-170	-0.411332	0.86	0.963	3.2546e-166
SF3B6	1.12426e-124	-0.411855	0.242	0.484	2.08167e-120
COX8A	1.56886e-151	-0.412487	0.599	0.844	2.9049e-147
ST13	2.52603e-172	-0.414996	0.484	0.794	4.6772e-168
RPL9	9.1377e-180	-0.415886	0.88	0.964	1.69194e-175
EMP3	4.15764e-114	-0.416267	0.756	0.889	7.69828e-110
PPDPF	9.82531e-165	-0.417493	0.408	0.721	1.81926e-160
RPS19	9.77683e-174	-0.417671	0.908	0.971	1.81028e-169
TMEM258	3.54747e-158	-0.417906	0.587	0.843	6.56849e-154
PTGES3	8.49375e-173	-0.41896	0.385	0.708	1.5727e-168
SOD1	1.80816e-185	-0.419944	0.384	0.716	3.34799e-181
COX5B	8.76667e-181	-0.420014	0.895	0.966	1.62324e-176
LSM7	1.8304e-172	-0.421211	0.505	0.812	3.38917e-168
VDAC1	5.2153e-161	-0.421643	0.593	0.858	9.65665e-157
MRPS21	8.17167e-184	-0.421914	0.398	0.734	1.51307e-179
EIF2S2	8.79117e-180	-0.422098	0.449	0.774	1.62777e-175
MGST3	3.82666e-102	-0.422654	0.243	0.455	7.08544e-98
SLC25A6	8.82483e-164	-0.424195	0.409	0.719	1.634e-159
HNRNPK	1.27513e-172	-0.424312	0.428	0.743	2.36104e-168
COX7C	4.20105e-172	-0.424352	0.836	0.953	7.77867e-168
ATP5MPL	2.58342e-171	-0.424496	0.552	0.831	4.78345e-167
RABAC1	6.37157e-179	-0.426214	0.483	0.796	1.17976e-174
NDUFA13	3.9008e-191	-0.426249	0.38	0.716	7.22272e-187
RPL23A	1.92717e-147	-0.426672	0.751	0.904	3.56835e-143
PRDX1	1.09213e-174	-0.427315	0.336	0.652	2.02219e-170
TUBA1C	1.05107e-126	-0.427431	0.608	0.829	1.94617e-122
RPL22L1	5.90539e-118	-0.427701	0.702	0.858	1.09344e-113
TCEAL9	2.34537e-151	-0.430295	0.42	0.718	4.34269e-147
ATP5PD	2.23978e-165	-0.431019	0.44	0.748	4.14719e-161
RPS18	8.58137e-200	-0.433161	0.945	0.984	1.58893e-195
FAM96B	2.69192e-192	-0.433197	0.409	0.747	4.98437e-188
SRSF9	7.48818e-183	-0.433217	0.323	0.645	1.38651e-178
NDUFA4	1.39532e-140	-0.43375	0.692	0.87	2.58357e-136
COMMD6	9.91359e-159	-0.433947	0.613	0.856	1.8356e-154
ATP5F1C	2.52535e-130	-0.434317	0.322	0.576	4.67594e-126
TOMM7	4.61297e-175	-0.434972	0.615	0.87	8.54137e-171
EEF1B2	4.15452e-162	-0.435383	0.594	0.842	7.6925e-158
MINOS1	1.45571e-172	-0.435396	0.302	0.607	2.6954e-168
GPX4	6.07276e-167	-0.435919	0.494	0.787	1.12443e-162
SEC61B	1.55382e-161	-0.436266	0.783	0.924	2.87705e-157
ATOX1	5.28595e-165	-0.43638	0.606	0.853	9.78747e-161
EIF3K	6.6611e-196	-0.437047	0.39	0.731	1.23337e-191
NEDD8	9.88803e-186	-0.437136	0.583	0.858	1.83087e-181
LDHA	7.22943e-105	-0.437911	0.71	0.851	1.3386e-100
PGLS	2.4481e-181	-0.439405	0.489	0.796	4.53291e-177
RAC1	2.60441e-190	-0.440004	0.613	0.885	4.82232e-186
SUB1	5.66006e-187	-0.440502	0.426	0.752	1.04802e-182
COX6C	9.39561e-159	-0.440819	0.658	0.867	1.73969e-154
RHOA	5.7457e-199	-0.441522	0.421	0.759	1.06387e-194
SELENOW	7.35373e-199	-0.442139	0.396	0.743	1.36162e-194
SEC62	1.22851e-166	-0.442193	0.649	0.881	2.2747e-162
PPP1R14B	6.77981e-182	-0.443815	0.456	0.772	1.25535e-177
ATP5PF	1.22461e-184	-0.444596	0.559	0.836	2.26748e-180
RPS10	2.68698e-143	-0.444795	0.589	0.828	4.97522e-139
CAMTA1	1.36382e-188	-0.445722	0.496	0.804	2.52526e-184
PSME1	1.40028e-187	-0.446697	0.415	0.742	2.59275e-183
PAIP2	5.15346e-187	-0.446975	0.355	0.685	9.54215e-183
THOC7	1.32973e-176	-0.450033	0.307	0.616	2.46212e-172
PRDX6	1.28525e-148	-0.450228	0.619	0.837	2.37977e-144
NDUFA1	5.92592e-179	-0.450963	0.758	0.922	1.09724e-174
H2AFZ	1.35054e-103	-0.451046	0.244	0.456	2.50066e-99
NPM1	1.51128e-162	-0.451738	0.521	0.799	2.79828e-158
BEX3	4.02642e-177	-0.45221	0.778	0.934	7.45531e-173
HSD17B1	3.17674e-86	-0.454585	0.344	0.546	5.88205e-82
FIS1	1.36649e-194	-0.455621	0.498	0.809	2.53019e-190
MRPL33	3.53674e-164	-0.455664	0.33	0.625	6.54863e-160
FKBP2	2.42397e-189	-0.455775	0.714	0.917	4.48821e-185
LAMTOR5	6.21877e-197	-0.455938	0.341	0.671	1.15147e-192
BNIP3	5.29148e-98	-0.457625	0.841	0.912	9.79771e-94
SEPT7	4.00007e-148	-0.457707	0.791	0.922	7.40653e-144
RPL24	3.53331e-230	-0.458197	0.95	0.989	6.54228e-226
NDUFS5	1.16556e-206	-0.459546	0.92	0.972	2.15816e-202
PRKAR2B	5.82573e-126	-0.460579	0.92	0.954	1.07869e-121
SNRPG	7.74804e-178	-0.460909	0.567	0.833	1.43463e-173
TCEAL4	1.67112e-154	-0.461041	0.878	0.951	3.09424e-150
ATP5F1E	2.7772e-262	-0.462865	0.992	0.999	5.14226e-258
REEP5	2.04589e-218	-0.462899	0.355	0.708	3.78817e-214
NDUFAB1	2.40241e-215	-0.463936	0.385	0.742	4.4483e-211
CMAS	5.59665e-140	-0.463954	0.368	0.646	1.03628e-135
RPS14	1.80806e-274	-0.465844	0.99	0.999	3.34781e-270
STAR	7.62548e-27	-0.467549	0.869	0.853	1.41193e-22
DNAJA1	5.02715e-126	-0.467918	0.519	0.772	9.30828e-122
SUMO2	3.39256e-202	-0.469158	0.328	0.658	6.28167e-198
PTX3	5.03342e-31	-0.469283	0.195	0.289	9.31988e-27
C4orf3	1.26654e-213	-0.470508	0.411	0.763	2.34512e-209
DDT	4.12182e-185	-0.471508	0.599	0.852	7.63196e-181
H3F3B	9.14029e-203	-0.471907	0.947	0.987	1.69242e-198
RBM8A	1.35502e-207	-0.473065	0.588	0.868	2.50896e-203
CFL1	2.09569e-202	-0.473466	0.777	0.935	3.88037e-198
RPS2	4.06205e-197	-0.473712	0.955	0.989	7.52129e-193
SPCS2	2.905e-227	-0.47568	0.378	0.74	5.37889e-223
RPL12	1.51937e-287	-0.476228	0.991	0.999	2.81326e-283
RPS6	5.23734e-215	-0.478316	0.924	0.978	9.69745e-211
CHCHD2	8.70232e-211	-0.47832	0.597	0.869	1.61132e-206
PARK7	9.55789e-203	-0.478596	0.528	0.824	1.76974e-198
CTSC	1.60539e-57	-0.479311	0.222	0.364	2.97254e-53
CD9	2.54165e-98	-0.479911	0.199	0.398	4.70611e-94
ELOC	5.91973e-199	-0.481535	0.295	0.623	1.0961e-194
EEF1A1	1.95038e-231	-0.48287	0.986	0.998	3.61133e-227
SET	2.69607e-212	-0.484142	0.446	0.779	4.99204e-208
HMGN3	3.72045e-126	-0.484406	0.774	0.891	6.88879e-122
RPS15	2.10408e-268	-0.484591	0.977	0.997	3.89591e-264
PSMD8	1.71098e-182	-0.486471	0.56	0.824	3.16805e-178
POMP	2.32339e-190	-0.487025	0.856	0.95	4.30199e-186
TCEAL3	1.9804e-136	-0.488183	0.666	0.855	3.66692e-132
RHOC	1.94237e-195	-0.488222	0.494	0.796	3.59649e-191
NOP10	7.06162e-227	-0.488276	0.359	0.711	1.30753e-222
NDUFV2	1.33905e-201	-0.49033	0.317	0.649	2.47938e-197
PDCD5	8.4043e-183	-0.490566	0.556	0.819	1.55614e-178
KRT10	6.47999e-179	-0.491593	0.286	0.591	1.19984e-174
PSMB6	1.59513e-238	-0.492408	0.394	0.759	2.95354e-234
C19orf53	5.50648e-238	-0.492447	0.41	0.771	1.01958e-233
RPL37A	8.10836e-276	-0.492946	0.976	0.996	1.50134e-271
IFITM3	7.75423e-189	-0.493186	0.589	0.852	1.43577e-184
RPL35	1.30717e-267	-0.493753	0.981	0.996	2.42035e-263
NDUFC2	1.98271e-232	-0.494331	0.489	0.822	3.67118e-228
DCXR	5.01022e-207	-0.494858	0.393	0.73	9.27692e-203
HINT1	9.0396e-207	-0.495172	0.616	0.865	1.67377e-202
HIGD2A	1.18103e-248	-0.495248	0.376	0.751	2.1868e-244
MT1M	8.49045e-38	-0.496769	0.218	0.327	1.57209e-33
ATP5MD	1.97227e-200	-0.497473	0.838	0.949	3.65185e-196
COX7A2	3.03735e-226	-0.497946	0.866	0.96	5.62396e-222
MGARP	1.25786e-138	-0.499525	0.288	0.543	2.32906e-134
PRDX4	5.495e-190	-0.500048	0.584	0.842	1.01745e-185
UQCRQ	2.31479e-198	-0.500283	0.863	0.952	4.28606e-194
OSTC	3.05735e-159	-0.505543	0.263	0.534	5.661e-155
COX5A	5.56613e-226	-0.505906	0.3	0.653	1.03062e-221
NDUFA3	8.78751e-175	-0.506721	0.76	0.912	1.6271e-170
RPL36	2.30319e-288	-0.50709	0.981	0.996	4.26458e-284
PSMB1	2.21839e-237	-0.507124	0.405	0.766	4.10757e-233
NDUFB8	5.60526e-258	-0.508161	0.431	0.801	1.03787e-253
ATP5MC3	8.43227e-227	-0.508293	0.39	0.735	1.56132e-222
OST4	7.94062e-193	-0.509031	0.766	0.916	1.47029e-188
SEM1	1.73049e-233	-0.510841	0.836	0.958	3.20418e-229
CLIC1	1.89295e-195	-0.511272	0.852	0.944	3.50498e-191
SELENOK	5.25631e-217	-0.512392	0.32	0.668	9.73259e-213
TMBIM6	4.35736e-227	-0.514541	0.842	0.957	8.06808e-223
RPL7	2.31563e-269	-0.517945	0.901	0.973	4.28762e-265
CITED1	2.81418e-54	-0.518303	0.711	0.787	5.21073e-50
GTF3C6	4.04091e-213	-0.518529	0.716	0.907	7.48215e-209
ATP5MF	1.85034e-211	-0.520793	0.841	0.95	3.42608e-207
YWHAE	5.88852e-208	-0.520855	0.852	0.953	1.09032e-203
TPT1	6.77512e-300	-0.522308	0.981	0.998	1.25448e-295
MIF	3.91562e-151	-0.522688	0.921	0.906	7.25016e-147
FAM83A-AS1	4.82519e-154	-0.52794	0.445	0.726	8.93432e-150
RPL36A	2.49094e-220	-0.528376	0.313	0.658	4.61223e-216
RPL15	7.46928e-257	-0.529392	0.878	0.963	1.38301e-252
TM4SF1	7.79548e-133	-0.530829	0.559	0.786	1.44341e-128
IFI27	3.49382e-192	-0.530992	0.566	0.827	6.46916e-188
MAP1LC3B	4.36779e-194	-0.53184	0.693	0.889	8.08739e-190
RAN	1.11381e-205	-0.53434	0.657	0.871	2.06233e-201
NDUFC1	1.6498e-230	-0.535148	0.823	0.948	3.05477e-226
SAP18	1.96421e-257	-0.535295	0.415	0.782	3.63693e-253
JPT1	5.85539e-227	-0.535948	0.511	0.822	1.08418e-222
SEC61G	4.70512e-228	-0.535995	0.87	0.95	8.712e-224
CDC42	6.69862e-237	-0.536024	0.482	0.809	1.24032e-232
S100A16	8.05861e-220	-0.540399	0.468	0.786	1.49213e-215
LAPTM4A	4.41661e-191	-0.543164	0.288	0.6	8.1778e-187
TRMT112	2.37655e-274	-0.543378	0.457	0.815	4.40042e-270
HSPE1	8.39368e-186	-0.545311	0.634	0.856	1.55417e-181
HSBP1	1.84972e-266	-0.545721	0.478	0.824	3.42493e-262
PPIB	1.49638e-202	-0.547261	0.836	0.943	2.7707e-198
TXN	1.23744e-169	-0.549049	0.669	0.859	2.29125e-165
APOC1	1.51467e-101	-0.550217	0.958	0.948	2.80455e-97
RPS26	0	-0.550317	0.995	1	0
LDHB	6.8435e-233	-0.551195	0.544	0.833	1.26714e-228
JUND	2.84377e-240	-0.553146	0.926	0.982	5.26553e-236
CLU	2.0107e-129	-0.553445	0.426	0.688	3.72301e-125
RPS27	0	-0.553895	0.971	0.994	0
EIF5A	1.45722e-221	-0.554517	0.273	0.611	2.69819e-217
NDUFA6	2.83163e-273	-0.554629	0.307	0.689	5.24305e-269
ATP6V0E1	2.53822e-259	-0.558417	0.36	0.729	4.69976e-255
CBX3	7.79943e-153	-0.564277	0.63	0.833	1.44414e-148
H3F3A	0	-0.566581	0.93	0.986	0
FDX1	2.9806e-115	-0.566891	0.902	0.92	5.51889e-111
RPLP2	0	-0.567216	0.984	0.998	0
PEBP1	8.12214e-296	-0.567937	0.401	0.791	1.50389e-291
RPL14	0	-0.573548	0.977	0.997	0
RPL6	0	-0.574576	0.985	0.999	0
PTTG1IP	1.1638e-281	-0.574857	0.932	0.981	2.15489e-277
RPL29	0	-0.577389	0.969	0.995	0
PTMA	4.76418e-265	-0.580132	0.924	0.975	8.82135e-261
RPS29	6.13515e-254	-0.582141	0.98	0.991	1.13598e-249
TMA7	1.18635e-293	-0.583716	0.897	0.972	2.19665e-289
RPL32	0	-0.587867	0.994	1	0
TMSB10	0	-0.587913	1	1	0
RPL22	0	-0.588326	0.967	0.997	0
RPL35A	0	-0.59023	0.989	0.999	0
DAD1	5.01984e-272	-0.592404	0.431	0.785	9.29474e-268
RPS23	0	-0.593167	0.978	0.998	0
PRDX2	3.22358e-242	-0.595174	0.761	0.92	5.96879e-238
ATP6V1G1	8.62156e-275	-0.595784	0.398	0.76	1.59637e-270
FAU	0	-0.597129	0.984	0.998	0
PFN1	1.17272e-288	-0.599518	0.846	0.954	2.1714e-284
RPS15A	0	-0.599979	0.983	0.998	0
SPCS1	3.49332e-294	-0.600137	0.39	0.775	6.46823e-290
RPS3	0	-0.601	0.95	0.992	0
RPS24	0	-0.603602	0.998	1	0
SERF2	0	-0.604433	0.999	1	0
ATP5MC2	0	-0.604516	0.904	0.981	0
TNFRSF12A	6.32335e-200	-0.604741	0.542	0.802	1.17083e-195
RPL19	0	-0.605776	0.991	0.999	0
TBCA	1.00437e-283	-0.60843	0.857	0.959	1.8597e-279
MGST1	4.87395e-201	-0.609226	0.613	0.843	9.02461e-197
MYL12A	7.56205e-256	-0.610574	0.914	0.961	1.40019e-251
MT1E	5.86671e-97	-0.611941	0.81	0.854	1.08628e-92
CD63	0	-0.612863	0.97	0.996	0
RPS12	0	-0.613357	0.998	1	0
SKP1	1.23026e-264	-0.613543	0.815	0.951	2.27795e-260
RPS3A	0	-0.614126	0.986	0.999	0
DYNLT1	5.34664e-262	-0.619149	0.307	0.673	9.89984e-258
CSTB	7.34075e-249	-0.619506	0.534	0.827	1.35921e-244
MYL12B	1.08655e-296	-0.619583	0.892	0.964	2.01186e-292
ADI1	2.97476e-255	-0.62142	0.269	0.632	5.50807e-251
EIF1	0	-0.621661	0.965	0.997	0
ARPC3	2.33117e-245	-0.621888	0.684	0.878	4.31639e-241
RPS7	0	-0.622682	0.997	1	0
RPS4X	0	-0.62332	0.953	0.994	0
RPL28	0	-0.627586	0.994	1	0
GSTP1	0	-0.638425	0.953	0.99	0
RPL34	0	-0.638495	0.993	1	0
DSTN	0	-0.638877	0.907	0.978	0
BTF3	1.30783e-249	-0.640354	0.691	0.88	2.42158e-245
MYL6	0	-0.640547	0.993	0.999	0
SRP14	0	-0.641244	0.925	0.986	0
RPS27A	0	-0.64133	0.993	1	0
LGALS3	4.8467e-196	-0.641749	0.639	0.838	8.97415e-192
CALM1	0	-0.642982	0.981	0.997	0
SLC25A5	6.00512e-280	-0.648102	0.368	0.732	1.11191e-275
RPL18	0	-0.650294	0.986	0.999	0
RPS28	0	-0.654583	0.995	1	0
MDH1	9.32838e-208	-0.658108	0.736	0.879	1.72724e-203
MT1X	5.6354e-132	-0.658704	0.586	0.773	1.04345e-127
APOE	6.56728e-162	-0.658912	0.948	0.95	1.216e-157
C11orf96	2.14486e-188	-0.663504	0.859	0.921	3.97143e-184
RPLP1	0	-0.663626	0.998	1	0
DBI	8.76199e-194	-0.670564	0.822	0.911	1.62237e-189
FKBP11	1.4853e-88	-0.678761	0.714	0.797	2.75019e-84
RPS8	0	-0.683129	1	1	0
RPL8	0	-0.683168	0.994	1	0
RPL41	0	-0.683367	0.998	1	0
RPL37	0	-0.684329	0.995	0.999	0
RPL39	0	-0.695009	0.997	1	0
RPL30	0	-0.695216	0.99	1	0
ACTG1	0	-0.69858	0.996	0.999	0
SH3BGRL3	1.01881e-299	-0.699472	0.859	0.947	1.88643e-295
NACA	0	-0.708692	0.937	0.986	0
RPL10	0	-0.711022	0.997	1	0
CST3	0	-0.725944	0.955	0.991	0
HSP90AB1	0	-0.749542	0.979	0.996	0
CYB5A	9.93869e-182	-0.749841	0.831	0.887	1.84025e-177
S100A6	2.09487e-285	-0.766433	0.958	0.972	3.87887e-281
RPL7A	0	-0.766503	0.99	1	0
GNG5	0	-0.785724	0.947	0.983	0
RPS13	0	-0.78627	0.993	1	0
TIMP1	0	-0.801025	1	1	0
RPL5	0	-0.808045	0.984	0.997	0
RBP1	0	-0.812421	0.999	1	0
S100A11	0	-0.837085	0.941	0.978	0
B2M	0	-0.846855	0.987	0.998	0
TPI1	0	-0.848504	0.983	0.997	0
CD99	0	-0.872153	1	1	0
ACTB	0	-0.880012	0.996	1	0
RPL11	0	-0.902628	0.997	1	0
S100A10	0	-0.912973	1	1	0
MT2A	0	-0.922922	1	1	0
GAPDH	0	-0.962019	0.999	1	0
FTH1	0	-0.973189	1	1	0

## Sheet: cluster5vs1,2,3,4,0,8,12
Supplementary Data 5. List of the marker genes per granulosa cell (GC) cluster (FDR<0.05) by comparing each GC cluster to all other GC clusters.
List of the marker genes per granulosa cell cluster found by the FindMarkers function (FDR<0.05) by comparing cluster 5 to all others.
p-value is the result of Wald test for estimating which gene would be statistically significant.
avg_log2FoldChange is the log-ratio of the average gene expression values between compared clusters.
pct.1 is the percentage of cells in the cluster where the gene is detected.
pct.2 is the percentage of cells on average in all the other clusters where the gene is detected.
p_val_adj is the adjusted p value, based on Bonferroni correction using all genes in the dataset.
The data list is organized by avg_log2FC values.
Gene name	p_val	avg_log2FC	pct.1	pct.2	p_val_adj
SEMA3A	2.98954e-101	0.715339	0.665	0.396	5.53543e-97
SMARCA1	6.10631e-58	0.670296	0.963	0.938	1.13064e-53
UGP2	4.18072e-100	0.499686	0.999	0.988	7.74101e-96
NREP	2.17401e-41	0.485479	0.708	0.609	4.0254e-37
TECRL	6.73516e-69	0.476861	0.469	0.237	1.24708e-64
PLP1	1.00375e-40	0.467757	0.474	0.281	1.85854e-36
SMC6	1.48728e-44	0.457597	0.632	0.423	2.75386e-40
INHBA	4.02522e-42	0.422427	0.489	0.295	7.45309e-38
SLC6A6	1.56822e-68	0.422408	0.53	0.278	2.90372e-64
IFI16	3.4702e-61	0.416568	0.716	0.449	6.42541e-57
ATAD2	3.30769e-45	0.394915	0.559	0.336	6.12451e-41
GLDN	1.91237e-37	0.382931	0.561	0.371	3.54095e-33
AHNAK	1.65819e-50	0.377688	0.513	0.296	3.07031e-46
NEBL	5.58002e-57	0.362945	0.473	0.25	1.0332e-52
MALAT1	8.4147e-58	0.361509	1	1	1.55807e-53
ARID5B	2.341e-47	0.360137	0.688	0.454	4.3346e-43
TES	1.53256e-62	0.35951	0.643	0.365	2.83769e-58
ELOVL5	8.61007e-50	0.358791	0.568	0.337	1.59424e-45
CPEB4	5.66846e-45	0.355764	0.594	0.379	1.04957e-40
TAB3	1.27108e-51	0.354884	0.492	0.28	2.35353e-47
ATF7IP2	6.71774e-73	0.354326	0.498	0.237	1.24386e-68
SEC62	1.44443e-28	0.345534	0.849	0.85	2.6745e-24
TCAF1	1.62252e-39	0.3409	0.609	0.396	3.00426e-35
ADAMTS1	6.2312e-41	0.340216	0.494	0.29	1.15377e-36
XIST	2.74477e-49	0.339705	0.551	0.331	5.08221e-45
SORBS2	1.47077e-38	0.336758	0.485	0.298	2.72327e-34
KIFAP3	1.60124e-62	0.33576	0.629	0.357	2.96485e-58
CCDC6	1.0447e-14	0.335098	0.707	0.688	1.93437e-10
ITGA2	1.91619e-40	0.331681	0.448	0.264	3.54801e-36
CPM	2.79435e-29	0.322309	0.588	0.416	5.17401e-25
WSB1	3.40973e-45	0.3223	0.487	0.284	6.31347e-41
ZEB2	1.3485e-38	0.322129	0.604	0.406	2.49688e-34
NEAT1	2.3585e-38	0.321503	0.959	0.968	4.367e-34
VMP1	2.17306e-35	0.320051	0.568	0.385	4.02363e-31
BCAT1	1.58002e-33	0.318026	0.535	0.354	2.92556e-29
HIF1A	4.01189e-32	0.31753	0.99	0.997	7.42842e-28
ACSL4	7.6914e-29	0.313919	0.684	0.548	1.42414e-24
RNMT	3.43654e-41	0.313392	0.568	0.357	6.3631e-37
ATP2B1	3.71146e-36	0.303216	0.473	0.289	6.87213e-32
ASCC3	2.92602e-38	0.299612	0.616	0.404	5.41781e-34
ADAMTS9	1.3959e-29	0.295103	0.472	0.307	2.58464e-25
DST	3.35933e-29	0.294615	0.516	0.354	6.22014e-25
AAK1	4.15257e-45	0.292328	0.691	0.447	7.6889e-41
ITGB1	8.72374e-44	0.291633	0.979	0.946	1.61529e-39
ATP2B4	7.47236e-40	0.289063	0.41	0.229	1.38358e-35
NR4A1	1.67737e-34	0.288433	0.631	0.42	3.10581e-30
VCAN	1.58185e-29	0.287307	0.373	0.216	2.92896e-25
TSHZ2	7.33305e-28	0.287161	0.648	0.493	1.35779e-23
NTS	5.82307e-07	0.285012	0.252	0.191	0.010782
VCL	1.3435e-28	0.283594	0.551	0.376	2.48763e-24
GSTM3	5.30547e-09	0.283587	0.783	0.799	9.82361e-05
AFF4	7.66406e-37	0.28037	0.57	0.365	1.41908e-32
NSRP1	3.33357e-52	0.277754	0.544	0.303	6.17244e-48
IQGAP1	7.91923e-39	0.274872	0.592	0.377	1.46633e-34
MBNL2	2.8005e-37	0.274485	0.474	0.286	5.18541e-33
PRSS23	2.74777e-29	0.274165	0.46	0.292	5.08778e-25
KLHL4	1.01223e-34	0.272389	0.51	0.319	1.87424e-30
GPAT3	3.51792e-28	0.271002	0.427	0.271	6.51378e-24
MAML2	2.31543e-32	0.268832	0.509	0.329	4.28726e-28
IL6ST	4.49252e-14	0.268456	0.879	0.955	8.31835e-10
DYNC1I2	2.53419e-32	0.267041	0.729	0.547	4.69231e-28
KIF13B	6.42965e-27	0.266359	0.548	0.376	1.19051e-22
CFH	4.32443e-43	0.265649	0.328	0.159	8.00711e-39
MAP3K5	2.1359e-42	0.262504	0.349	0.178	3.95483e-38
NR5A2	6.43903e-24	0.26178	0.477	0.324	1.19225e-19
RPS29	4.06692e-18	0.25789	0.989	0.989	7.53031e-14
MGST3	5.57527e-12	0.257697	0.527	0.422	1.03232e-07
SNHG9	4.34539e-43	0.257645	0.433	0.236	8.04592e-39
WDR45B	6.41753e-34	0.257222	0.517	0.324	1.18827e-29
DIRAS3	3.39388e-28	0.256855	0.493	0.315	6.28412e-24
SNRPB2	1.46514e-31	0.255683	0.563	0.377	2.71285e-27
LPP	2.82908e-24	0.251555	0.556	0.39	5.23833e-20
PXYLP1	4.3709e-37	0.250421	0.401	0.227	8.09316e-33
EGR1	2.41352e-22	0.250219	0.568	0.402	4.46888e-18
AMOTL1	7.39528e-32	0.250102	0.395	0.233	1.36931e-27
TDG	1.64905e-25	0.250071	0.767	0.64	3.05339e-21
RPL32	2.17302e-24	-0.250224	1	0.999	4.02357e-20
ANXA5	7.55712e-13	-0.250784	0.825	0.879	1.39928e-08
VDAC2	9.7474e-14	-0.25262	0.512	0.585	1.80483e-09
SSR4	7.9637e-16	-0.254227	0.764	0.833	1.47456e-11
RPL13A	1.60354e-15	-0.259033	0.81	0.857	2.96911e-11
NFKBIA	3.80619e-07	-0.259731	0.407	0.462	0.00704755
ETFB	6.6374e-16	-0.260743	0.61	0.695	1.22898e-11
NDUFS8	4.00844e-13	-0.263088	0.53	0.589	7.42203e-09
TMSB10	2.60209e-43	-0.263447	1	1	4.81803e-39
RPL6	1.31936e-28	-0.266261	0.997	0.997	2.44293e-24
RPL14	1.85139e-28	-0.267491	0.993	0.995	3.42803e-24
EEF1B2	1.7363e-16	-0.267815	0.732	0.812	3.21494e-12
IGFBP2	3.52293e-20	-0.271747	0.579	0.727	6.52307e-16
TNFRSF12A	4.23417e-17	-0.272691	0.629	0.773	7.83999e-13
ATP6V0B	3.51477e-22	-0.273079	0.478	0.607	6.50794e-18
ARPC2	3.30553e-23	-0.27324	0.595	0.707	6.12051e-19
STAR	5.81702e-08	-0.276124	0.772	0.859	0.00107708
TPT1	3.69201e-28	-0.2774	0.995	0.995	6.83612e-24
RPL8	7.09858e-41	-0.281168	1	0.999	1.31437e-36
PRDX5	1.06745e-24	-0.288445	0.714	0.823	1.97649e-20
TIMP1	1.68421e-16	-0.289398	0.999	1	3.11849e-12
HSPA8	3.62541e-16	-0.300387	0.647	0.74	6.7128e-12
UBB	6.28061e-23	-0.301412	0.635	0.761	1.16292e-18
RPL13	6.14682e-32	-0.303221	0.994	0.994	1.13815e-27
MT2A	1.27455e-10	-0.303578	1	1	2.35995e-06
SAT1	1.16908e-21	-0.31122	0.904	0.939	2.16467e-17
ACTB	1.5882e-24	-0.315196	1	0.999	2.94072e-20
PPDPF	1.94843e-26	-0.31568	0.566	0.684	3.60772e-22
HSD17B1	5.57624e-12	-0.319096	0.439	0.523	1.0325e-07
S100A16	5.39459e-25	-0.319448	0.636	0.748	9.98862e-21
PNRC1	5.60783e-24	-0.324853	0.539	0.681	1.03835e-19
RPS4X	5.276e-44	-0.326957	0.985	0.989	9.76905e-40
TMEM141	7.67986e-28	-0.327788	0.564	0.689	1.422e-23
EEF1D	1.02634e-36	-0.330637	0.647	0.828	1.90036e-32
ACTG1	8.33959e-34	-0.341217	0.998	0.999	1.54416e-29
RPL10A	1.53883e-31	-0.344668	0.826	0.898	2.84929e-27
RAN	1.53925e-27	-0.346967	0.757	0.846	2.85007e-23
NPM1	3.09888e-29	-0.34718	0.655	0.766	5.73789e-25
RPSA	5.34211e-34	-0.350894	0.594	0.741	9.89145e-30
RHOC	5.66792e-36	-0.351502	0.599	0.762	1.04947e-31
SLC25A6	7.81846e-39	-0.36031	0.494	0.686	1.44767e-34
S100A10	5.44921e-49	-0.363084	1	1	1.00898e-44
TUBA1C	2.61093e-30	-0.364702	0.694	0.804	4.8344e-26
CLIC1	1.579e-34	-0.364847	0.881	0.935	2.92367e-30
RBP1	1.02237e-55	-0.370522	1	1	1.89302e-51
RPS3	1.4876e-50	-0.373169	0.975	0.987	2.75444e-46
RPS10	2.32304e-33	-0.379904	0.691	0.801	4.30134e-29
FOS	4.47478e-11	-0.385079	0.65	0.747	8.2855e-07
PSMD8	3.90648e-38	-0.393471	0.659	0.795	7.23324e-34
LDHA	1.02923e-30	-0.394567	0.735	0.837	1.90573e-26
OAZ1	1.00784e-45	-0.401322	0.714	0.845	1.86612e-41
RPL18A	9.70906e-54	-0.402898	0.943	0.974	1.79773e-49
RPS5	3.03958e-44	-0.416363	0.685	0.824	5.62808e-40
FTH1	9.16276e-74	-0.423459	1	1	1.69658e-69
FTL	7.13561e-47	-0.427218	0.738	0.886	1.32123e-42
RPS2	2.97793e-61	-0.433991	0.967	0.985	5.51394e-57
PRDX6	1.37324e-44	-0.434661	0.677	0.814	2.54268e-40
PLCG2	5.68411e-30	-0.449812	0.553	0.715	1.05247e-25
RPL29	4.21606e-76	-0.46784	0.974	0.992	7.80645e-72
RPLP0	1.07712e-59	-0.469312	0.725	0.88	1.9944e-55
YBX1	1.03931e-56	-0.497391	0.482	0.708	1.92439e-52
RACK1	9.48397e-68	-0.509023	0.81	0.923	1.75605e-63
GAPDH	3.13725e-92	-0.587473	1	1	5.80893e-88
MTRNR2L12	2.4411e-59	-0.766064	0.673	0.825	4.51994e-55

## Sheet: cluster8vs1,2,3,4,5,0,12
Supplementary Data 5. List of the marker genes per granulosa cell (GC) cluster (FDR<0.05) by comparing each GC cluster to all other GC clusters.
List of the marker genes per granulosa cell cluster found by the FindMarkers function (FDR<0.05) by comparing cluster 8 to all others.
p-value is the result of Wald test for estimating which gene would be statistically significant.
avg_log2FoldChange is the log-ratio of the average gene expression values between compared clusters.
pct.1 is the percentage of cells in the cluster where the gene is detected.
pct.2 is the percentage of cells on average in all the other clusters where the gene is detected.
p_val_adj is the adjusted p value, based on Bonferroni correction using all genes in the dataset.
The data list is organized by avg_log2FC values.
Gene name	p_val	avg_log2FC	pct.1	pct.2	p_val_adj
FOS	6.95423e-300	1.94443	0.974	0.734	1.28764e-295
JUN	0	1.50133	0.87	0.306	0
KLF6	1.03144e-244	1.34432	0.966	0.792	1.90982e-240
DNAJB1	9.65369e-162	1.21176	0.764	0.364	1.78748e-157
NFKBIA	2.80005e-144	1.1525	0.803	0.446	5.18456e-140
HSPH1	2.89293e-161	1.14664	0.597	0.222	5.35655e-157
EGR1	1.05947e-145	0.88077	0.782	0.396	1.96171e-141
DNAJA1	2.80299e-71	0.838542	0.852	0.733	5.19002e-67
IER2	4.4198e-133	0.836922	0.718	0.349	8.1837e-129
HSPA1A	2.0047e-151	0.776391	0.454	0.135	3.7119e-147
CCNL1	1.01832e-126	0.774371	0.741	0.366	1.88553e-122
FOSB	1.1783e-114	0.769095	0.827	0.53	2.18175e-110
ATF3	7.09096e-78	0.739041	0.787	0.576	1.31296e-73
PTGS2	7.03831e-110	0.732848	0.536	0.217	1.30321e-105
TAF1D	1.93414e-64	0.721994	0.798	0.633	3.58126e-60
BTG2	2.28675e-138	0.719275	0.544	0.194	4.23414e-134
HSP90AA1	7.16865e-84	0.709835	0.937	0.876	1.32735e-79
PPP1R15A	7.32925e-131	0.700231	0.689	0.313	1.35708e-126
HSPA1B	6.96812e-181	0.698903	0.367	0.078	1.29022e-176
SGK1	3.85327e-84	0.681775	0.932	0.883	7.13471e-80
RHOB	5.72317e-115	0.675688	0.714	0.359	1.0597e-110
DNAJB4	1.49217e-106	0.669114	0.509	0.199	2.7629e-102
CEBPD	4.81138e-48	0.659163	0.741	0.609	8.90875e-44
IRF1	4.65037e-89	0.656518	0.423	0.161	8.61063e-85
MALAT1	4.22963e-113	0.651361	1	1	7.83158e-109
NEAT1	2.62856e-85	0.636944	0.99	0.967	4.86704e-81
JUNB	1.89578e-128	0.624139	0.546	0.205	3.51022e-124
TNFAIP3	7.8139e-130	0.61346	0.452	0.143	1.44682e-125
DUSP1	1.77883e-88	0.575126	0.51	0.223	3.29369e-84
ZFP36L1	9.55942e-74	0.574116	0.576	0.295	1.77002e-69
ZFP36	1.65855e-152	0.564502	0.504	0.154	3.07097e-148
PNRC1	5.25302e-55	0.556432	0.814	0.669	9.72649e-51
C11orf96	5.06376e-34	0.522703	0.938	0.911	9.37605e-30
FUS	4.20647e-78	0.518142	0.628	0.329	7.78869e-74
SLC38A2	3.70136e-56	0.509696	0.64	0.389	6.85344e-52
ARGLU1	1.81089e-51	0.501756	0.919	0.85	3.35304e-47
NR4A1	4.44441e-63	0.493214	0.7	0.42	8.22928e-59
RBBP6	7.609e-82	0.484895	0.518	0.232	1.40888e-77
TRA2B	8.61605e-67	0.481564	0.571	0.301	1.59535e-62
HSPA8	3.21356e-39	0.479519	0.831	0.732	5.95024e-35
AMD1	3.75984e-42	0.479398	0.602	0.373	6.96172e-38
RBM39	2.43841e-62	0.479252	0.7	0.433	4.51497e-58
SOX4	4.20301e-33	0.473218	0.295	0.146	7.7823e-29
HNRNPU	2.39763e-43	0.4701	0.826	0.754	4.43945e-39
TSC22D1	1.09049e-39	0.467016	0.62	0.406	2.01916e-35
CHORDC1	1.4009e-68	0.463708	0.447	0.201	2.59391e-64
ZFP36L2	7.62328e-55	0.45	0.481	0.246	1.41153e-50
JUND	4.9682e-62	0.447929	0.99	0.974	9.19912e-58
MT-CO1	6.17132e-65	0.422897	0.999	1	1.14268e-60
MT-CYB	1.02809e-50	0.422153	0.997	0.985	1.90362e-46
IFRD1	1.46491e-114	0.420221	0.393	0.119	2.71242e-110
RGS2	4.05475e-38	0.395603	0.46	0.262	7.50778e-34
ABCA1	1.21321e-55	0.382416	0.418	0.195	2.24639e-51
CEBPB	1.07513e-35	0.382412	0.519	0.316	1.99072e-31
RASD1	9.22963e-47	0.381942	0.289	0.118	1.70896e-42
STAT3	5.75695e-49	0.378076	0.584	0.332	1.06596e-44
PAXBP1	9.93965e-51	0.37711	0.496	0.255	1.84043e-46
CLK1	1.59624e-75	0.375665	0.384	0.147	2.9556e-71
MT-ND2	7.82801e-35	0.372386	0.988	0.972	1.44943e-30
TIPARP	1.3715e-48	0.365409	0.432	0.218	2.53947e-44
PLCG2	8.51612e-14	0.363017	0.78	0.705	1.57685e-09
GADD45B	2.31536e-30	0.352224	0.398	0.226	4.28712e-26
GADD45A	1.41181e-22	0.352071	0.59	0.427	2.6141e-18
MT-ATP6	1.67904e-34	0.346859	0.995	0.985	3.10891e-30
RSRC2	8.35593e-40	0.345703	0.497	0.29	1.54718e-35
ANKRD28	1.08091e-35	0.344999	0.5	0.302	2.00142e-31
DDX3X	5.97551e-47	0.343296	0.527	0.289	1.10643e-42
ING2	2.59232e-34	0.341295	0.381	0.207	4.79993e-30
HSPG2	1.05134e-25	0.339404	0.528	0.347	1.94666e-21
MT-ND4	5.70787e-32	0.338509	0.996	0.985	1.05687e-27
KLF2	1.03244e-110	0.330097	0.258	0.058	1.91166e-106
ZNF451	1.14518e-42	0.327604	0.423	0.219	2.12042e-38
IER3	5.01375e-24	0.32473	0.5	0.334	9.28346e-20
SRRM2	1.81688e-29	0.319517	0.852	0.821	3.36414e-25
PPP1R15B	4.52483e-42	0.318075	0.393	0.198	8.37817e-38
ABHD5	1.79193e-43	0.316204	0.411	0.208	3.31794e-39
MT-ND1	2.43076e-25	0.316122	0.982	0.948	4.5008e-21
HS3ST1	9.08879e-44	0.30901	0.289	0.121	1.68288e-39
MCL1	1.44718e-20	0.305193	0.755	0.707	2.67959e-16
MT-CO3	4.36673e-23	0.30488	0.995	0.982	8.08543e-19
MT-CO2	1.5974e-33	0.302886	0.997	0.999	2.95775e-29
DUSP6	2.23627e-28	0.302268	0.37	0.208	4.14067e-24
SF1	3.79466e-34	0.300897	0.495	0.296	7.0262e-30
LDLR	7.19758e-41	0.299844	0.378	0.188	1.3327e-36
MT-ND5	1.74462e-19	0.299311	0.844	0.807	3.23035e-15
TRA2A	7.62821e-42	0.298805	0.384	0.191	1.41244e-37
UPF2	5.77522e-32	0.296753	0.488	0.294	1.06934e-27
EIF2B2	3.05572e-32	0.295626	0.33	0.17	5.65796e-28
ZC3HAV1	4.00934e-39	0.293729	0.316	0.148	7.4237e-35
SQSTM1	8.12452e-25	0.287434	0.564	0.382	1.50434e-20
FAM104A	6.3586e-23	0.286319	0.42	0.265	1.17736e-18
REL	7.7778e-26	0.283742	0.433	0.269	1.44014e-21
JMJD1C	7.84914e-26	0.283032	0.491	0.316	1.45335e-21
ZFAND5	5.8724e-23	0.281171	0.933	0.912	1.08733e-18
SON	1.81048e-29	0.277302	0.943	0.941	3.35228e-25
HERPUD1	9.37045e-32	0.276878	0.358	0.192	1.73503e-27
WNK3	1.37954e-25	0.275932	0.497	0.319	2.55436e-21
WDR60	5.52893e-24	0.270126	0.521	0.346	1.02374e-19
RGCC	5.33969e-11	0.270032	0.265	0.178	9.88697e-07
YTHDC1	3.95722e-26	0.268545	0.42	0.257	7.32719e-22
EIF4A2	6.31515e-42	0.267914	0.303	0.135	1.16931e-37
MBNL2	3.1871e-26	0.266371	0.463	0.288	5.90124e-22
BCLAF1	8.4094e-30	0.265907	0.418	0.242	1.55708e-25
RBM6	3.08328e-34	0.261762	0.387	0.205	5.709e-30
AFF4	1.25705e-25	0.25869	0.558	0.367	2.32756e-21
KIAA1551	4.28488e-28	0.257404	0.343	0.187	7.93388e-24
ATAD2	1.86157e-18	0.254983	0.497	0.341	3.44689e-14
SOD2	2.63936e-16	0.253681	0.348	0.229	4.88704e-12
GRB14	2.49157e-34	0.253212	0.381	0.2	4.6134e-30
ID2	1.47012e-32	0.251523	0.281	0.133	2.72207e-28
DNAJB6	8.5801e-28	0.250266	0.394	0.229	1.58869e-23
RACK1	9.38082e-14	-0.25068	0.856	0.92	1.73695e-09
ATP5ME	3.2383e-18	-0.251067	0.934	0.959	5.99604e-14
SLC25A5	1.3708e-13	-0.251275	0.576	0.687	2.53818e-09
NDUFA1	6.13308e-16	-0.25181	0.814	0.904	1.1356e-11
RPS21	2.53786e-15	-0.251971	0.936	0.962	4.69909e-11
MT1E	5.945e-10	-0.252675	0.774	0.851	1.10078e-05
ELOB	1.79026e-18	-0.25304	0.918	0.968	3.31484e-14
COX6B1	5.34261e-17	-0.253732	0.753	0.863	9.89239e-13
RPS27	1.40916e-20	-0.253985	0.977	0.991	2.6092e-16
UBA52	2.90616e-18	-0.255204	0.915	0.958	5.38104e-14
NDUFA6	9.72587e-18	-0.255606	0.497	0.643	1.80084e-13
COX6C	8.91113e-15	-0.255932	0.738	0.842	1.64998e-10
LAMTOR5	3.36375e-19	-0.258552	0.481	0.632	6.22832e-15
ATP5PD	4.11413e-16	-0.258697	0.591	0.711	7.61773e-12
LGALS1	2.8782e-09	-0.258753	0.679	0.766	5.32928e-05
RPL13	1.55327e-19	-0.260171	0.981	0.994	2.87604e-15
NDUFS5	2.62448e-18	-0.260408	0.919	0.967	4.85948e-14
ATP5PF	1.76804e-17	-0.260518	0.662	0.804	3.2737e-13
MGST1	8.96497e-17	-0.263758	0.657	0.818	1.65995e-12
ARPC2	3.78591e-19	-0.263785	0.559	0.708	7.00998e-15
RPSA	3.44353e-18	-0.264229	0.598	0.74	6.37604e-14
RPL10A	1.16823e-16	-0.264882	0.791	0.899	2.16309e-12
RPL22	4.768e-27	-0.266534	0.986	0.993	8.82842e-23
FAU	6.62079e-29	-0.267387	0.991	0.996	1.22591e-24
RPS28	3.98435e-29	-0.268375	0.997	0.999	7.37743e-25
TPT1	3.84964e-23	-0.268509	0.992	0.996	7.128e-19
PSMB6	1.10209e-19	-0.270076	0.563	0.715	2.04063e-15
RPS24	7.96916e-36	-0.270596	1	1	1.47557e-31
SLC25A3	7.21585e-20	-0.270729	0.518	0.668	1.33609e-15
CSTB	1.92954e-16	-0.272184	0.657	0.793	3.57274e-12
TIMP1	1.55025e-22	-0.273015	0.997	1	2.87044e-18
RPLP0	3.01689e-16	-0.273597	0.769	0.877	5.58608e-12
RBX1	5.11953e-21	-0.273645	0.625	0.792	9.47932e-17
PSMD8	7.34108e-16	-0.274782	0.678	0.793	1.35928e-11
ATP5MC2	9.51921e-24	-0.275024	0.938	0.972	1.76258e-19
NDUFV2	8.33792e-17	-0.275868	0.479	0.609	1.54385e-12
THOC7	2.10255e-17	-0.276407	0.442	0.579	3.89309e-13
ATP5MPL	5.40043e-22	-0.276561	0.651	0.799	9.99944e-18
NDUFA3	1.14357e-15	-0.276973	0.809	0.895	2.11744e-11
RPS25	1.01413e-21	-0.277916	0.948	0.978	1.87776e-17
PGK1	1.00309e-18	-0.281492	0.434	0.592	1.85732e-14
NDUFC1	9.73028e-19	-0.282059	0.858	0.934	1.80166e-14
FKBP11	5.94417e-14	-0.283416	0.686	0.79	1.10062e-09
CLIC1	7.05914e-18	-0.283436	0.876	0.934	1.30707e-13
LGALS3	6.19089e-15	-0.284655	0.688	0.816	1.1463e-10
SKP1	9.31797e-17	-0.284728	0.863	0.935	1.72532e-12
NDUFA4	8.10242e-18	-0.285171	0.735	0.85	1.50024e-13
RPL26	8.0345e-22	-0.285183	0.921	0.959	1.48767e-17
TM4SF1	1.5631e-13	-0.28534	0.619	0.761	2.89423e-09
UQCR11	2.74389e-20	-0.285655	0.825	0.923	5.08058e-16
CYB5A	2.73567e-16	-0.28742	0.803	0.883	5.06536e-12
UGP2	3.40517e-17	-0.288626	0.981	0.989	6.30501e-13
PARK7	5.87054e-21	-0.289069	0.642	0.789	1.08699e-16
NEDD8	4.53552e-25	-0.290044	0.659	0.827	8.39797e-21
RPS16	3.58644e-21	-0.290709	0.805	0.903	6.64066e-17
RAN	2.51176e-18	-0.291542	0.729	0.847	4.65077e-14
LDHB	6.38913e-21	-0.292204	0.647	0.8	1.18301e-16
TXNDC17	2.64241e-23	-0.29364	0.629	0.803	4.89268e-19
ATP5F1E	2.22756e-33	-0.294684	0.996	0.998	4.12455e-29
EEF1B2	1.65955e-19	-0.295571	0.687	0.813	3.07281e-15
RPS29	1.17133e-17	-0.295905	0.99	0.989	2.16884e-13
RPL22L1	1.62842e-17	-0.296233	0.709	0.842	3.01519e-13
RPS26	7.13844e-39	-0.297356	0.997	0.999	1.32175e-34
COX5B	2.25903e-24	-0.297384	0.898	0.958	4.18282e-20
FAM162A	3.1246e-13	-0.297554	0.287	0.393	5.78552e-09
TCEAL3	6.75482e-16	-0.298036	0.711	0.833	1.25072e-11
PRDX4	7.08279e-22	-0.298405	0.67	0.812	1.31145e-17
SRP14	2.61171e-27	-0.301352	0.948	0.979	4.83585e-23
RPL37	5.6895e-36	-0.302101	0.997	0.999	1.05347e-31
COMMD6	2.7268e-22	-0.302655	0.688	0.828	5.04895e-18
RPS15	8.76717e-32	-0.303519	0.986	0.995	1.62333e-27
TMA7	1.2434e-25	-0.304109	0.925	0.963	2.30228e-21
RPS18	1.73395e-28	-0.304926	0.938	0.981	3.21059e-24
INHBA	2.00855e-08	-0.305437	0.226	0.307	0.000371903
OST4	1.92569e-21	-0.306191	0.798	0.899	3.5656e-17
FDX1	2.41526e-11	-0.306643	0.853	0.92	4.47209e-07
UQCRQ	1.17145e-23	-0.307319	0.885	0.942	2.16905e-19
C4orf3	1.8819e-26	-0.307869	0.546	0.722	3.48453e-22
AREG	2.69413e-20	-0.309528	0.961	0.98	4.98846e-16
DDT	7.05954e-24	-0.309866	0.668	0.823	1.30715e-19
PSMB1	2.17554e-26	-0.31126	0.548	0.723	4.02823e-22
NDUFB8	3.33224e-29	-0.313469	0.568	0.758	6.16998e-25
RPLP2	2.02001e-36	-0.313471	0.994	0.996	3.74024e-32
RPL36	7.96377e-34	-0.313607	0.988	0.994	1.47457e-29
ATP5F1C	3.3125e-16	-0.314655	0.436	0.545	6.13343e-12
RPS2	3.35268e-28	-0.315258	0.96	0.985	6.20783e-24
C19orf53	4.71851e-27	-0.315358	0.552	0.728	8.73679e-23
LDHA	4.49096e-19	-0.315799	0.718	0.837	8.31547e-15
TIMM8B	9.53511e-24	-0.315976	0.593	0.742	1.76552e-19
RPL9	2.55707e-28	-0.316483	0.893	0.955	4.73467e-24
STAR	1.16926e-12	-0.316686	0.75	0.859	2.16501e-08
POMP	4.77067e-24	-0.317341	0.867	0.94	8.83336e-20
ATP5MD	7.09448e-24	-0.318651	0.865	0.936	1.31361e-19
RPL18	9.44293e-47	-0.319143	0.994	0.998	1.74845e-42
RPL28	3.22466e-44	-0.320562	0.994	0.999	5.97078e-40
RPL34	1.43375e-45	-0.320816	0.997	0.999	2.65473e-41
VDAC1	6.99409e-28	-0.321488	0.648	0.829	1.29503e-23
DYNLT1	3.26546e-22	-0.321646	0.469	0.629	6.04632e-18
RDX	1.71913e-10	-0.32225	0.764	0.881	3.18315e-06
HINT1	2.22433e-25	-0.322387	0.669	0.838	4.11857e-21
JPT1	5.60205e-24	-0.323363	0.631	0.786	1.03728e-19
SNRPG	6.36167e-26	-0.324199	0.646	0.803	1.17793e-21
RPLP1	9.09438e-45	-0.324448	0.996	1	1.68392e-40
MDH1	3.61337e-18	-0.324671	0.749	0.864	6.69051e-14
COX7A2	2.02005e-29	-0.327102	0.87	0.951	3.74033e-25
PPP1R14B	2.00625e-27	-0.327134	0.554	0.736	3.71478e-23
RBP1	6.38995e-36	-0.32779	0.999	1	1.18316e-31
B2M	1.52459e-28	-0.328241	0.992	0.996	2.82294e-24
RPL27	5.21234e-23	-0.332276	0.796	0.898	9.65118e-19
RPL23A	1.261e-25	-0.332344	0.774	0.888	2.33487e-21
RPS6	1.4631e-30	-0.333334	0.927	0.973	2.70908e-26
PRDX2	3.56693e-27	-0.333791	0.774	0.904	6.60453e-23
RPL12	7.7533e-41	-0.333913	0.994	0.998	1.4356e-36
ATP5MF	1.3676e-27	-0.336431	0.852	0.938	2.53225e-23
ATP5MC3	8.8793e-28	-0.336861	0.512	0.696	1.64409e-23
CD63	6.64831e-36	-0.337648	0.986	0.993	1.231e-31
RPS23	8.14457e-44	-0.338583	0.987	0.995	1.50805e-39
RPL24	2.22188e-35	-0.339783	0.948	0.985	4.11404e-31
RPL35	7.63367e-37	-0.34027	0.987	0.994	1.41345e-32
RPL8	6.03038e-48	-0.341454	0.996	0.999	1.11658e-43
RPL6	9.9351e-41	-0.343109	0.994	0.997	1.83958e-36
RPL41	1.12827e-68	-0.344011	0.999	1	2.08911e-64
SERF2	2.80129e-56	-0.344309	1	1	5.18687e-52
RPS5	8.81151e-25	-0.345188	0.668	0.824	1.63154e-20
MYL6	2.84791e-52	-0.346432	0.992	0.999	5.27318e-48
RPS10	4.63381e-25	-0.349482	0.66	0.801	8.57996e-21
RPL35A	2.16521e-50	-0.349751	0.996	0.998	4.00911e-46
RPS27A	1.05055e-51	-0.351508	0.996	0.999	1.94519e-47
DBI	1.03016e-20	-0.353848	0.822	0.902	1.90745e-16
RPS8	2.70105e-62	-0.354294	0.999	1	5.00127e-58
S100A16	1.65114e-29	-0.360177	0.577	0.749	3.05725e-25
MIF	1.15108e-21	-0.362284	0.865	0.91	2.13134e-17
RPL14	4.57775e-45	-0.362505	0.986	0.995	8.47616e-41
MYL12A	2.39667e-26	-0.365846	0.923	0.956	4.43767e-22
FTH1	1.44422e-44	-0.366839	1	1	2.67412e-40
RPL39	6.51474e-54	-0.368151	0.999	0.999	1.20627e-49
RPS7	7.80363e-52	-0.370418	0.996	1	1.44492e-47
RPS14	4.84879e-52	-0.370831	0.996	0.998	8.97802e-48
RPL15	2.43234e-36	-0.370855	0.887	0.954	4.50373e-32
PFN1	9.64449e-33	-0.371671	0.888	0.941	1.78577e-28
BTF3	4.1477e-25	-0.372414	0.736	0.859	7.67988e-21
RPL30	1.24295e-58	-0.373386	0.992	0.998	2.30145e-54
GSTP1	7.77915e-40	-0.373707	0.96	0.986	1.44039e-35
RPS3	6.95023e-42	-0.373993	0.959	0.987	1.2869e-37
S100A6	1.46296e-21	-0.376619	0.954	0.971	2.70882e-17
NACA	2.12858e-35	-0.378311	0.954	0.98	3.94127e-31
RPL11	5.31144e-68	-0.379988	0.999	1	9.83467e-64
RPL7	1.95301e-39	-0.382149	0.902	0.966	3.61619e-35
RPS15A	4.83218e-51	-0.388554	0.994	0.996	8.94726e-47
RPL29	1.39453e-44	-0.392089	0.983	0.992	2.58211e-40
TMSB10	2.62284e-72	-0.394388	1	1	4.85645e-68
SEC61G	1.7849e-34	-0.394867	0.86	0.942	3.30492e-30
RPS4X	4.08486e-50	-0.399226	0.96	0.989	7.56352e-46
RPL19	9.63721e-69	-0.403667	0.997	0.998	1.78443e-64
RPS12	4.32438e-66	-0.407246	0.997	1	8.00702e-62
ARPC3	6.89524e-31	-0.413734	0.719	0.857	1.27672e-26
ENO1	2.43437e-35	-0.414832	0.805	0.919	4.50749e-31
RPL32	2.55158e-64	-0.415689	0.999	0.999	4.72451e-60
GNG5	2.58769e-36	-0.423569	0.954	0.979	4.79137e-32
RPS3A	4.41089e-67	-0.4287	0.986	0.997	8.1672e-63
BNIP3	9.31461e-34	-0.434623	0.772	0.907	1.72469e-29
PDCD5	5.57812e-42	-0.437311	0.591	0.791	1.03284e-37
RPL7A	4.57388e-79	-0.456716	0.997	0.998	8.46899e-75
RPL10	1.51731e-80	-0.464756	0.997	0.999	2.80944e-76
SH3BGRL3	3.07919e-43	-0.482502	0.852	0.938	5.70142e-39
ACTB	1.63221e-58	-0.504527	0.997	0.999	3.0222e-54
RPS13	1.54792e-87	-0.508261	1	0.999	2.86613e-83
RPL5	5.27775e-59	-0.509498	0.986	0.996	9.77228e-55
ACTG1	4.64455e-68	-0.533357	0.994	0.999	8.59986e-64
S100A10	5.36217e-79	-0.556383	1	1	9.92859e-75
S100A11	5.28714e-54	-0.557873	0.947	0.974	9.78966e-50
MT2A	2.20623e-49	-0.606851	1	1	4.08505e-45
TPI1	7.24382e-83	-0.606979	0.974	0.995	1.34127e-78
GAPDH	1.49918e-95	-0.676389	1	1	2.77588e-91

## Sheet: cluster12vs1,2,3,4,5,8,0
Supplementary Data 5. List of the marker genes per granulosa cell (GC) cluster (FDR<0.05) by comparing each GC cluster to all other GC clusters.
List of the marker genes per granulosa cell cluster found by the FindMarkers function (FDR<0.05) by comparing cluster 12 to all others.
p-value is the result of Wald test for estimating which gene would be statistically significant.
avg_log2FoldChange is the log-ratio of the average gene expression values between compared clusters.
pct.1 is the percentage of cells in the cluster where the gene is detected.
pct.2 is the percentage of cells on average in all the other clusters where the gene is detected.
p_val_adj is the adjusted p value, based on Bonferroni correction using all genes in the dataset.
The data list is organized by avg_log2FC values.
Gene name	p_val	avg_log2FC	pct.1	pct.2	p_val_adj
H2AFZ	2.74286e-14	1.44742	0.772	0.426	5.07868e-10
HMGB1	1.77547e-17	1.3479	0.965	0.681	3.28747e-13
STMN1	2.10896e-18	1.24383	0.544	0.165	3.90496e-14
TOP2A	0	1.05872	0.491	0.002	0
CENPF	5.82881e-120	1.03081	0.544	0.028	1.07926e-115
UBE2C	0	0.931747	0.456	0.002	0
HMGB2	3.30875e-37	0.90207	0.491	0.071	6.12649e-33
NUSAP1	3.88169e-166	0.889512	0.421	0.012	7.18733e-162
HIST1H4C	1.07636e-08	0.792393	0.509	0.223	0.0001993
TPX2	2.44933e-124	0.737013	0.456	0.019	4.53518e-120
BIRC5	0	0.734577	0.491	0.002	0
HMGN2	4.22196e-09	0.67939	0.561	0.267	7.81739e-05
ASPM	1.26709e-189	0.665375	0.333	0.006	2.34614e-185
MKI67	0	0.625791	0.333	0	0
NUCKS1	2.79378e-07	0.586989	0.632	0.358	0.00517296
TMPO	1.46428e-28	0.565524	0.368	0.05	2.71125e-24
NUDT1	8.03538e-10	0.561693	0.404	0.141	1.48783e-05
JPT1	3.77654e-07	0.532849	0.947	0.78	0.00699264
DIAPH3	1.09356e-45	0.513255	0.351	0.029	2.02483e-41
TUBA1B	1.12457e-07	0.512044	0.544	0.252	0.00208226
H2AFV	1.53656e-06	0.505454	0.649	0.386	0.0284509
CDK1	1.22895e-304	0.502119	0.316	0.003	2.27552e-300
PTTG1	9.10031e-29	0.494985	0.281	0.03	1.68501e-24
PTMA	2.37713e-06	0.493148	1	0.968	0.044015
RFC3	6.68923e-16	0.487851	0.333	0.068	1.23858e-11
CDKN3	1.76266e-80	0.485673	0.316	0.014	3.26375e-76
LSM5	4.54622e-08	0.480928	0.526	0.242	0.000841779
DLGAP5	0	0.452034	0.263	0	0
CCNB1	1.63994e-76	0.437024	0.263	0.01	3.03652e-72
EXOSC8	1.41526e-06	0.413554	0.386	0.16	0.0262049
SMC4	6.95875e-20	0.411913	0.316	0.051	1.28848e-15
CENPW	4.53143e-19	0.377201	0.298	0.047	8.3904e-15
MIS18BP1	1.00443e-26	0.353664	0.263	0.028	1.85979e-22
NASP	9.56554e-07	0.321131	0.263	0.085	0.0177116
ARL16	1.55689e-08	0.306367	0.316	0.096	0.000288274
ECT2	2.27283e-21	0.305546	0.263	0.034	4.20837e-17
CKAP2	2.23944e-07	0.271235	0.263	0.079	0.00414655
BUB3	1.92591e-09	0.26597	0.281	0.073	3.56602e-05
