# Supplementary material for: Single-cell RNA-seq analysis and cell-cluster deconvolution of the human preovulatory follicular fluid cells provide insights into the pathophysiology of ovarian hyporesponse
Source: Front Endocrinol (Lausanne). 2022 Oct 21;13:945347. doi: 10.3389/fendo.2022.945347 (PMC9635625; doi:10.3389/fendo.2022.945347)
Supplement: Supplementary file 8 [file Table_6.xlsx]

## Sheet: cluster0vs1,2,3,4,5,8,12
Supplementary Table 6: Reactome enrichment analysis of differentially expressed genes between each granulosa cell clusters compared to the pool of remaining granulosa cells (the FindMarkers function).
Column C contains the names of biological Reactome pathways that are significantly enriched.
Column D contains the term identifiers.
Columns E-F contain the enrichment pathways FDR values. FDR is the adjusted p-value by the Benjamini-Hochberg method.
Columns G-J contain meta-data describing the terms.
Column K lists the genes associated with each enriched term.
The data list is organized according to increasing FDR values.
	source	Description	Term	FDR	negative Log(FDR)	Term size	Query size	Intersection size	Effective domain size	Gene Symbol
1	REAC	Peptide chain elongation	REAC:R-HSA-156902	3.14208e-81	80.5028	90	397	70	10760	RPS29,RPL32,RPL29,RPS5,RPS21,RPS14,RPL27,RPS15A,RPL38,RPLP0,RPL18A,RPL39,RPL26,RPL12,RPL5,RPS18,RPS2,RPL10A,RPS25,RPL13,RPL6,EEF1A1,RPL31,RPS3A,RPS10,RPSA,RPL24,RPL35A,RPS12,RPS3,RPL14,RPL9,RPL23A,RPL22L1,RPS7,RPL37,RPS6,UBA52,RPL19,RPS23,RPL13A,RPS27,RPS11,RPL27A,RPL37A,RPL15,RPL7,RPS4X,RPS13,RPL36,RPS26,RPLP1,RPL34,RPL41,RPS15,RPS16,RPL35,RPS24,RPL7A,RPL23,RPL3,RPS9,RPL10,RPS27L,RPL28,RPS19,RPL…
2	REAC	Eukaryotic Translation Elongation	REAC:R-HSA-156842	4.26047e-81	80.3705	94	397	71	10760	RPS29,RPL32,RPL29,RPS5,RPS21,RPS14,RPL27,RPS15A,RPL38,RPLP0,RPL18A,RPL39,RPL26,RPL12,RPL5,RPS18,RPS2,RPL10A,RPS25,RPL13,RPL6,EEF1A1,RPL31,RPS3A,RPS10,RPSA,RPL24,RPL35A,RPS12,RPS3,RPL14,RPL9,RPL23A,RPL22L1,RPS7,RPL37,RPS6,UBA52,RPL19,RPS23,RPL13A,RPS27,RPS11,RPL27A,RPL37A,RPL15,RPL7,RPS4X,EEF1B2,RPS13,RPL36,RPS26,RPLP1,RPL34,RPL41,RPS15,RPS16,RPL35,RPS24,RPL7A,RPL23,RPL3,RPS9,RPL10,RPS27L,RPL28,RP…
3	REAC	Viral mRNA Translation	REAC:R-HSA-192823	1.10158e-79	78.958	90	397	69	10760	RPS29,RPL32,RPL29,RPS5,RPS21,RPS14,RPL27,RPS15A,RPL38,RPLP0,RPL18A,RPL39,RPL26,RPL12,RPL5,RPS18,RPS2,RPL10A,RPS25,RPL13,RPL6,RPL31,RPS3A,RPS10,RPSA,RPL24,RPL35A,RPS12,RPS3,RPL14,RPL9,RPL23A,RPL22L1,RPS7,RPL37,RPS6,UBA52,RPL19,RPS23,RPL13A,RPS27,RPS11,RPL27A,RPL37A,RPL15,RPL7,RPS4X,RPS13,RPL36,RPS26,RPLP1,RPL34,RPL41,RPS15,RPS16,RPL35,RPS24,RPL7A,RPL23,RPL3,RPS9,RPL10,RPS27L,RPL28,RPS19,RPL21,RPS8…
4	REAC	Eukaryotic Translation Termination	REAC:R-HSA-72764	1.40881e-77	76.8511	94	397	69	10760	RPS29,RPL32,RPL29,RPS5,RPS21,RPS14,RPL27,RPS15A,RPL38,RPLP0,RPL18A,RPL39,RPL26,RPL12,RPL5,RPS18,RPS2,RPL10A,RPS25,RPL13,RPL6,RPL31,RPS3A,RPS10,RPSA,RPL24,RPL35A,RPS12,RPS3,RPL14,RPL9,RPL23A,RPL22L1,RPS7,RPL37,RPS6,UBA52,RPL19,RPS23,RPL13A,RPS27,RPS11,RPL27A,RPL37A,RPL15,RPL7,RPS4X,RPS13,RPL36,RPS26,RPLP1,RPL34,RPL41,RPS15,RPS16,RPL35,RPS24,RPL7A,RPL23,RPL3,RPS9,RPL10,RPS27L,RPL28,RPS19,RPL21,RPS8…
5	REAC	Selenocysteine synthesis	REAC:R-HSA-2408557	1.40881e-77	76.8511	94	397	69	10760	RPS29,RPL32,RPL29,RPS5,RPS21,RPS14,RPL27,RPS15A,RPL38,RPLP0,RPL18A,RPL39,RPL26,RPL12,RPL5,RPS18,RPS2,RPL10A,RPS25,RPL13,RPL6,RPL31,RPS3A,RPS10,RPSA,RPL24,RPL35A,RPS12,RPS3,RPL14,RPL9,RPL23A,RPL22L1,RPS7,RPL37,RPS6,UBA52,RPL19,RPS23,RPL13A,RPS27,RPS11,RPL27A,RPL37A,RPL15,RPL7,RPS4X,RPS13,RPL36,RPS26,RPLP1,RPL34,RPL41,RPS15,RPS16,RPL35,RPS24,RPL7A,RPL23,RPL3,RPS9,RPL10,RPS27L,RPL28,RPS19,RPL21,RPS8…
6	REAC	Nonsense Mediated Decay (NMD) independent of the Exon Junction Complex (EJC)	REAC:R-HSA-975956	1.43416e-76	75.8434	96	397	69	10760	RPS29,RPL32,RPL29,RPS5,RPS21,RPS14,RPL27,RPS15A,RPL38,RPLP0,RPL18A,RPL39,RPL26,RPL12,RPL5,RPS18,RPS2,RPL10A,RPS25,RPL13,RPL6,RPL31,RPS3A,RPS10,RPSA,RPL24,RPL35A,RPS12,RPS3,RPL14,RPL9,RPL23A,RPL22L1,RPS7,RPL37,RPS6,UBA52,RPL19,RPS23,RPL13A,RPS27,RPS11,RPL27A,RPL37A,RPL15,RPL7,RPS4X,RPS13,RPL36,RPS26,RPLP1,RPL34,RPL41,RPS15,RPS16,RPL35,RPS24,RPL7A,RPL23,RPL3,RPS9,RPL10,RPS27L,RPL28,RPS19,RPL21,RPS8…
7	REAC	Formation of a pool of free 40S subunits	REAC:R-HSA-72689	1.8583e-75	74.7309	102	397	70	10760	RPS29,RPL32,RPL29,RPS5,RPS21,RPS14,RPL27,RPS15A,RPL38,RPLP0,RPL18A,RPL39,RPL26,RPL12,RPL5,RPS18,RPS2,RPL10A,RPS25,RPL13,RPL6,RPL31,RPS3A,RPS10,RPSA,RPL24,RPL35A,RPS12,RPS3,RPL14,RPL9,RPL23A,RPL22L1,RPS7,RPL37,RPS6,UBA52,RPL19,RPS23,RPL13A,RPS27,RPS11,RPL27A,RPL37A,RPL15,RPL7,RPS4X,RPS13,RPL36,RPS26,RPLP1,RPL34,RPL41,RPS15,RPS16,RPL35,RPS24,RPL7A,RPL23,RPL3,RPS9,RPL10,RPS27L,RPL28,RPS19,RPL21,RPS8…
8	REAC	Response of EIF2AK4 (GCN2) to amino acid deficiency	REAC:R-HSA-9633012	1.08714e-73	72.9637	102	397	69	10760	RPS29,RPL32,RPL29,RPS5,RPS21,RPS14,RPL27,RPS15A,RPL38,RPLP0,RPL18A,RPL39,RPL26,RPL12,RPL5,RPS18,RPS2,RPL10A,RPS25,RPL13,RPL6,RPL31,RPS3A,RPS10,RPSA,RPL24,RPL35A,RPS12,RPS3,RPL14,RPL9,RPL23A,RPL22L1,RPS7,RPL37,RPS6,UBA52,RPL19,RPS23,RPL13A,RPS27,RPS11,RPL27A,RPL37A,RPL15,RPL7,RPS4X,RPS13,RPL36,RPS26,RPLP1,RPL34,RPL41,RPS15,RPS16,RPL35,RPS24,RPL7A,RPL23,RPL3,RPS9,RPL10,RPS27L,RPL28,RPS19,RPL21,RPS8…
9	REAC	SRP-dependent cotranslational protein targeting to membrane	REAC:R-HSA-1799339	1.79797e-72	71.7452	113	397	71	10760	RPS29,RPL32,RPL29,RPS5,RPS21,RPS14,RPL27,RPS15A,RPL38,RPLP0,RPL18A,RPL39,RPL26,RPL12,RPL5,RPS18,RPS2,RPL10A,RPS25,RPL13,RPL6,RPL31,RPS3A,RPS10,RPSA,RPL24,RPL35A,RPS12,RPS3,RPL14,RPL9,RPL23A,RPL22L1,RPS7,RPL37,RPS6,UBA52,RPL19,RPS23,RPL13A,RPS27,RPS11,RPL27A,RPL37A,RPL15,RPL7,RPS4X,RPS13,RPL36,RPS26,SSR4,RPLP1,RPL34,RPL41,RPS15,RPS16,RPL35,RPS24,RPL7A,RPL23,RPL3,RPS9,SEC61G,RPL10,RPS27L,RPL28,RPS1…
10	REAC	GTP hydrolysis and joining of the 60S ribosomal subunit	REAC:R-HSA-72706	1.79797e-72	71.7452	113	397	71	10760	RPS29,RPL32,RPL29,RPS5,RPS21,RPS14,RPL27,RPS15A,RPL38,RPLP0,RPL18A,RPL39,RPL26,RPL12,RPL5,RPS18,RPS2,RPL10A,RPS25,RPL13,RPL6,RPL31,RPS3A,RPS10,RPSA,RPL24,RPL35A,RPS12,RPS3,RPL14,RPL9,RPL23A,RPL22L1,RPS7,RPL37,RPS6,UBA52,RPL19,RPS23,RPL13A,RPS27,RPS11,RPL27A,RPL37A,RPL15,RPL7,RPS4X,RPS13,RPL36,RPS26,RPLP1,RPL34,RPL41,RPS15,RPS16,RPL35,RPS24,RPL7A,RPL23,RPL3,RPS9,RPL10,RPS27L,RPL28,RPS19,RPL21,RPS8…
11	REAC	Nonsense-Mediated Decay (NMD)	REAC:R-HSA-927802	2.44114e-71	70.6124	116	397	71	10760	RPS29,RPL32,RPL29,RPS5,RPS21,RPS14,RPL27,RPS15A,RPL38,RPLP0,RPL18A,RPL39,RPL26,RPL12,RPL5,RPS18,RPS2,RPL10A,RPS25,RPL13,RPL6,RPL31,RPS3A,RPS10,RPSA,RPL24,RPL35A,RPS12,RPS3,RPL14,RPL9,RPL23A,RPL22L1,RPS7,RPL37,RPS6,UBA52,RPL19,RPS23,RPL13A,RPS27,RPS11,RPL27A,RPL37A,RPL15,RPL7,RPS4X,RPS13,RPL36,RPS26,RPLP1,RPL34,RPL41,RPS15,RPS16,RPL35,RPS24,RPL7A,RPL23,RPL3,RPS9,RPL10,RPS27L,RPL28,RPS19,RPL21,RPS8…
12	REAC	Nonsense Mediated Decay (NMD) enhanced by the Exon Junction Complex (EJC)	REAC:R-HSA-975957	2.44114e-71	70.6124	116	397	71	10760	RPS29,RPL32,RPL29,RPS5,RPS21,RPS14,RPL27,RPS15A,RPL38,RPLP0,RPL18A,RPL39,RPL26,RPL12,RPL5,RPS18,RPS2,RPL10A,RPS25,RPL13,RPL6,RPL31,RPS3A,RPS10,RPSA,RPL24,RPL35A,RPS12,RPS3,RPL14,RPL9,RPL23A,RPL22L1,RPS7,RPL37,RPS6,UBA52,RPL19,RPS23,RPL13A,RPS27,RPS11,RPL27A,RPL37A,RPL15,RPL7,RPS4X,RPS13,RPL36,RPS26,RPLP1,RPL34,RPL41,RPS15,RPS16,RPL35,RPS24,RPL7A,RPL23,RPL3,RPS9,RPL10,RPS27L,RPL28,RPS19,RPL21,RPS8…
13	REAC	L13a-mediated translational silencing of Ceruloplasmin expression	REAC:R-HSA-156827	2.8306e-71	70.5481	112	397	70	10760	RPS29,RPL32,RPL29,RPS5,RPS21,RPS14,RPL27,RPS15A,RPL38,RPLP0,RPL18A,RPL39,RPL26,RPL12,RPL5,RPS18,RPS2,RPL10A,RPS25,RPL13,RPL6,RPL31,RPS3A,RPS10,RPSA,RPL24,RPL35A,RPS12,RPS3,RPL14,RPL9,RPL23A,RPL22L1,RPS7,RPL37,RPS6,UBA52,RPL19,RPS23,RPL13A,RPS27,RPS11,RPL27A,RPL37A,RPL15,RPL7,RPS4X,RPS13,RPL36,RPS26,RPLP1,RPL34,RPL41,RPS15,RPS16,RPL35,RPS24,RPL7A,RPL23,RPL3,RPS9,RPL10,RPS27L,RPL28,RPS19,RPL21,RPS8…
14	REAC	Cap-dependent Translation Initiation	REAC:R-HSA-72737	6.69763e-70	69.1741	120	397	71	10760	RPS29,RPL32,RPL29,RPS5,RPS21,RPS14,RPL27,RPS15A,RPL38,RPLP0,RPL18A,RPL39,RPL26,RPL12,RPL5,RPS18,RPS2,RPL10A,RPS25,RPL13,RPL6,RPL31,RPS3A,RPS10,RPSA,RPL24,RPL35A,RPS12,RPS3,RPL14,RPL9,RPL23A,RPL22L1,RPS7,RPL37,RPS6,UBA52,RPL19,RPS23,RPL13A,RPS27,RPS11,RPL27A,RPL37A,RPL15,RPL7,RPS4X,RPS13,RPL36,RPS26,RPLP1,RPL34,RPL41,RPS15,RPS16,RPL35,RPS24,RPL7A,RPL23,RPL3,RPS9,RPL10,RPS27L,RPL28,RPS19,RPL21,RPS8…
15	REAC	Eukaryotic Translation Initiation	REAC:R-HSA-72613	6.69763e-70	69.1741	120	397	71	10760	RPS29,RPL32,RPL29,RPS5,RPS21,RPS14,RPL27,RPS15A,RPL38,RPLP0,RPL18A,RPL39,RPL26,RPL12,RPL5,RPS18,RPS2,RPL10A,RPS25,RPL13,RPL6,RPL31,RPS3A,RPS10,RPSA,RPL24,RPL35A,RPS12,RPS3,RPL14,RPL9,RPL23A,RPL22L1,RPS7,RPL37,RPS6,UBA52,RPL19,RPS23,RPL13A,RPS27,RPS11,RPL27A,RPL37A,RPL15,RPL7,RPS4X,RPS13,RPL36,RPS26,RPLP1,RPL34,RPL41,RPS15,RPS16,RPL35,RPS24,RPL7A,RPL23,RPL3,RPS9,RPL10,RPS27L,RPL28,RPS19,RPL21,RPS8…
16	REAC	Selenoamino acid metabolism	REAC:R-HSA-2408522	2.1542e-69	68.6667	117	397	70	10760	RPS29,RPL32,RPL29,RPS5,RPS21,RPS14,RPL27,RPS15A,RPL38,RPLP0,RPL18A,RPL39,RPL26,RPL12,RPL5,RPS18,RPS2,RPL10A,RPS25,RPL13,RPL6,RPL31,RPS3A,RPS10,RPSA,RPL24,RPL35A,RPS12,RPS3,RPL14,RPL9,RPL23A,RPL22L1,RPS7,RPL37,RPS6,UBA52,RPL19,RPS23,RPL13A,RPS27,RPS11,RPL27A,RPL37A,RPL15,RPL7,RPS4X,RPS13,RPL36,RPS26,RPLP1,RPL34,RPL41,RPS15,RPS16,RPL35,RPS24,RPL7A,RPL23,RPL3,RPS9,RPL10,RPS27L,RPL28,RPS19,RPL21,RPS8…
17	REAC	Regulation of expression of SLITs and ROBOs	REAC:R-HSA-9010553	3.54976e-68	67.4498	171	397	80	10760	RPS29,RPL32,RPL29,RPS5,RPS21,RPS14,RPL27,RPS15A,RPL38,RPLP0,RPL18A,UBB,RPL39,RPL26,RPL12,RPL5,RPS18,RPS2,RPL10A,RPS25,RPL13,RPL6,RPL31,RPS3A,RPS10,RPSA,RPL24,RPL35A,RPS12,RPS3,RPL14,RPL9,RPL23A,RPL22L1,RPS7,RPL37,RPS6,UBA52,RPL19,RPS23,RPL13A,RPS27,RPS11,PSMD8,RPL27A,RPL37A,RPL15,RPL7,RPS4X,RPS13,RPL36,RPS26,RPLP1,PSME1,RPL34,RPL41,RPS15,RPS16,RPL35,RPS24,RPL7A,UBC,ELOB,RPL23,RPL3,RPS9,PSMB1,RPL1…
18	REAC	Signaling by ROBO receptors	REAC:R-HSA-376176	5.5203e-66	65.258	217	397	86	10760	RPS29,RPL32,RPL29,RPS5,RPS21,RPS14,RPL27,RPS15A,RPL38,RPLP0,RPL18A,UBB,RPL39,RPL26,RPL12,RPL5,RPS18,RPS2,RPL10A,RPS25,RPL13,RPL6,RPL31,RPS3A,RPS10,RPSA,RPL24,RPL35A,RPS12,RPS3,RPL14,RPL9,RPL23A,RPL22L1,RPS7,RPL37,RPS6,UBA52,RPL19,RPS23,RPL13A,RPS27,RPS11,PSMD8,RPL27A,RPL37A,RPL15,RPL7,RPS4X,RPS13,RPL36,RPS26,RPLP1,PSME1,RPL34,RPL41,RPS15,RPS16,RPL35,RPS24,RPL7A,UBC,ELOB,RPL23,RPL3,RPS9,PSMB1,RPL1…
19	REAC	Influenza Infection	REAC:R-HSA-168255	5.5203e-66	65.258	152	397	75	10760	RPS29,RPL32,RPL29,RPS5,RPS21,RPS14,RPL27,RPS15A,RPL38,RPLP0,RPL18A,RPL39,RPL26,RPL12,RPL5,RPS18,RPS2,RPL10A,RPS25,RPL13,RPL6,RPL31,RPS3A,RPS10,RPSA,RPL24,RPL35A,RPS12,RPS3,RPL14,RPL9,RPL23A,RPL22L1,RPS7,RPL37,RPS6,UBA52,RPL19,RPS23,RPL13A,RPS27,RPS11,RPL27A,RPL37A,RPL15,RPL7,RPS4X,RPS13,SLC25A6,RPL36,POLR2L,RPS26,RPLP1,RPL34,RPL41,RPS15,RPS16,RPL35,RPS24,RPL7A,RPL23,RPL3,RPS9,RPL10,RPS27L,RAN,RPL…
20	REAC	Influenza Viral RNA Transcription and Replication	REAC:R-HSA-168273	1.44861e-65	64.839	133	397	71	10760	RPS29,RPL32,RPL29,RPS5,RPS21,RPS14,RPL27,RPS15A,RPL38,RPLP0,RPL18A,RPL39,RPL26,RPL12,RPL5,RPS18,RPS2,RPL10A,RPS25,RPL13,RPL6,RPL31,RPS3A,RPS10,RPSA,RPL24,RPL35A,RPS12,RPS3,RPL14,RPL9,RPL23A,RPL22L1,RPS7,RPL37,RPS6,UBA52,RPL19,RPS23,RPL13A,RPS27,RPS11,RPL27A,RPL37A,RPL15,RPL7,RPS4X,RPS13,RPL36,POLR2L,RPS26,RPLP1,RPL34,RPL41,RPS15,RPS16,RPL35,RPS24,RPL7A,RPL23,RPL3,RPS9,RPL10,RPS27L,RPL28,RPS19,RPL…
21	REAC	Cellular response to starvation	REAC:R-HSA-9711097	4.33052e-56	55.3635	157	397	69	10760	RPS29,RPL32,RPL29,RPS5,RPS21,RPS14,RPL27,RPS15A,RPL38,RPLP0,RPL18A,RPL39,RPL26,RPL12,RPL5,RPS18,RPS2,RPL10A,RPS25,RPL13,RPL6,RPL31,RPS3A,RPS10,RPSA,RPL24,RPL35A,RPS12,RPS3,RPL14,RPL9,RPL23A,RPL22L1,RPS7,RPL37,RPS6,UBA52,RPL19,RPS23,RPL13A,RPS27,RPS11,RPL27A,RPL37A,RPL15,RPL7,RPS4X,RPS13,RPL36,RPS26,RPLP1,RPL34,RPL41,RPS15,RPS16,RPL35,RPS24,RPL7A,RPL23,RPL3,RPS9,RPL10,RPS27L,RPL28,RPS19,RPL21,RPS8…
22	REAC	Major pathway of rRNA processing in the nucleolus and cytosol	REAC:R-HSA-6791226	2.31631e-53	52.6352	182	397	71	10760	RPS29,RPL32,RPL29,RPS5,RPS21,RPS14,RPL27,RPS15A,RPL38,RPLP0,RPL18A,RPL39,RPL26,RPL12,RPL5,RPS18,RPS2,RPL10A,RPS25,RPL13,RPL6,RPL31,RPS3A,RPS10,RPSA,RPL24,RPL35A,RPS12,RPS3,RPL14,RPL9,RPL23A,RPL22L1,RPS7,RPL37,RPS6,UBA52,RPL19,RPS23,RPL13A,RPS27,RPS11,RPL27A,RPL37A,RPL15,RPL7,RPS4X,RPS13,RPL36,RPS26,RPLP1,RPL34,RPL41,RPS15,RPS16,RPL35,RPS24,RPL7A,RPL23,RPL3,RPS9,RPL10,RPS27L,RPL28,RPS19,RPL21,RPS8…
23	REAC	rRNA processing in the nucleus and cytosol	REAC:R-HSA-8868773	1.0156e-52	51.9933	192	397	72	10760	RPS29,RPL32,RPL29,RPS5,RPS21,RPS14,RPL27,RPS15A,RPL38,RPLP0,RPL18A,RPL39,RPL26,RPL12,RPL5,RPS18,RPS2,RPL10A,RPS25,RPL13,RPL6,RPL31,RPS3A,RPS10,RPSA,RPL24,RPL35A,RPS12,RPS3,RPL14,RPL9,RPL23A,RPL22L1,RPS7,RPL37,RPS6,UBA52,RPL19,RPS23,RPL13A,RPS27,RPS11,RPL27A,RPL37A,RPL15,RPL7,RPS4X,RPS13,RPL36,RPS26,RPLP1,RPL34,RPL41,RPS15,RPS16,RPL35,RPS24,RPL7A,RPL23,RPL3,RPS9,RPL10,RPS27L,RPL28,RPS19,RPL21,RPS8…
24	REAC	rRNA processing	REAC:R-HSA-72312	6.675e-51	50.1755	202	397	72	10760	RPS29,RPL32,RPL29,RPS5,RPS21,RPS14,RPL27,RPS15A,RPL38,RPLP0,RPL18A,RPL39,RPL26,RPL12,RPL5,RPS18,RPS2,RPL10A,RPS25,RPL13,RPL6,RPL31,RPS3A,RPS10,RPSA,RPL24,RPL35A,RPS12,RPS3,RPL14,RPL9,RPL23A,RPL22L1,RPS7,RPL37,RPS6,UBA52,RPL19,RPS23,RPL13A,RPS27,RPS11,RPL27A,RPL37A,RPL15,RPL7,RPS4X,RPS13,RPL36,RPS26,RPLP1,RPL34,RPL41,RPS15,RPS16,RPL35,RPS24,RPL7A,RPL23,RPL3,RPS9,RPL10,RPS27L,RPL28,RPS19,RPL21,RPS8…
25	REAC	Axon guidance	REAC:R-HSA-422475	3.37785e-47	46.4714	549	397	106	10760	RPS29,RPL32,RPL29,RPS5,RPS21,RPS14,RPL27,RPS15A,RPL38,RPLP0,RPL18A,UBB,RPL39,RPL26,RPL12,RPL5,RPS18,RPS2,RPL10A,RPS25,RPL13,ACTG1,RPL6,RPL31,RPS3A,RPS10,RPSA,RPL24,RPL35A,RPS12,RPS3,RPL14,RPL9,RPL23A,RPL22L1,ACTB,RPS7,RPL37,RPS6,UBA52,RPL19,RPS23,RPL13A,RPS27,RPS11,PSMD8,RPL27A,RPL37A,RPL15,RPL7,RPS4X,RPS13,RPL36,RPS26,RPLP1,PSME1,RPL34,RPL41,TUBA1C,RPS15,RPS16,RPL35,RPS24,RPL7A,UBC,ELOB,RPL23,RP…
26	REAC	Nervous system development	REAC:R-HSA-9675108	2.95539e-45	44.5294	574	397	106	10760	RPS29,RPL32,RPL29,RPS5,RPS21,RPS14,RPL27,RPS15A,RPL38,RPLP0,RPL18A,UBB,RPL39,RPL26,RPL12,RPL5,RPS18,RPS2,RPL10A,RPS25,RPL13,ACTG1,RPL6,RPL31,RPS3A,RPS10,RPSA,RPL24,RPL35A,RPS12,RPS3,RPL14,RPL9,RPL23A,RPL22L1,ACTB,RPS7,RPL37,RPS6,UBA52,RPL19,RPS23,RPL13A,RPS27,RPS11,PSMD8,RPL27A,RPL37A,RPL15,RPL7,RPS4X,RPS13,RPL36,RPS26,RPLP1,PSME1,RPL34,RPL41,TUBA1C,RPS15,RPS16,RPL35,RPS24,RPL7A,UBC,ELOB,RPL23,RP…
27	REAC	Translation	REAC:R-HSA-72766	1.39556e-41	40.8553	292	397	75	10760	RPS29,RPL32,RPL29,RPS5,RPS21,RPS14,RPL27,RPS15A,RPL38,RPLP0,RPL18A,RPL39,RPL26,RPL12,RPL5,RPS18,RPS2,RPL10A,RPS25,RPL13,RPL6,EEF1A1,RPL31,RPS3A,RPS10,RPSA,RPL24,RPL35A,RPS12,RPS3,RPL14,RPL9,RPL23A,RPL22L1,RPS7,RPL37,RPS6,UBA52,RPL19,RPS23,RPL13A,RPS27,RPS11,RPL27A,RPL37A,RPL15,RPL7,RPS4X,EEF1B2,RPS13,RPL36,RPS26,SSR4,RPLP1,RPL34,RPL41,RPS15,RPS16,RPL35,RPS24,RPL7A,RPL23,RPL3,RPS9,SEC61G,RPL10,RPS…
28	REAC	Metabolism of RNA	REAC:R-HSA-8953854	4.58281e-40	39.3389	661	397	107	10760	RPS29,YBX1,RPL32,RPL29,RPS5,RPS21,RPS14,RPL27,RPS15A,RPL38,RPLP0,RPL18A,UBB,RPL39,RPL26,RPL12,RPL5,RPS18,RPS2,RPL10A,SNRPD2,RPS25,RPL13,RPL6,RPL31,RPS3A,RPS10,RPSA,RPL24,RPL35A,RPS12,RPS3,RPL14,RPL9,RPL23A,RPL22L1,RPS7,RPL37,RPS6,UBA52,RPL19,RPS23,RPL13A,RPS27,RPS11,PSMD8,RPL27A,RPL37A,RPL15,RPL7,RPS4X,RPS13,RPL36,POLR2L,RPS26,RPLP1,PSME1,RPL34,SNRPG,RPL41,RPS15,RPS16,RPL35,RPS24,RPL7A,UBC,RPL23,…
29	REAC	Metabolism of amino acids and derivatives	REAC:R-HSA-71291	1.73441e-39	38.7608	370	397	81	10760	RPS29,RPL32,RPL29,RPS5,RPS21,RPS14,RPL27,RPS15A,RPL38,RPLP0,RPL18A,RPL39,RPL26,RPL12,RPL5,RPS18,RPS2,RPL10A,RPS25,RPL13,RPL6,RPL31,RPS3A,RPS10,RPSA,RPL24,RPL35A,RPS12,RPS3,RPL14,RPL9,RPL23A,RPL22L1,RPS7,RPL37,RPS6,UBA52,RPL19,RPS23,RPL13A,OAZ1,RPS27,RPS11,PSMD8,RPL27A,RPL37A,RPL15,RPL7,RPS4X,RPS13,RPL36,RPS26,RPLP1,PSME1,RPL34,RPL41,RPS15,RPS16,RPL35,RPS24,RPL7A,RPL23,RPL3,RPS9,PSMB1,RPL10,RPS27L…
30	REAC	Cellular responses to stress	REAC:R-HSA-2262752	8.36792e-35	34.0774	751	397	107	10760	RPS29,RPL32,RPL29,RPS5,RPS21,RPS14,RPL27,RPS15A,RPL38,RPLP0,RPL18A,UBB,RPL39,RPL26,RPL12,RPL5,RPS18,RPS2,RPL10A,RPS25,RPL13,RPL6,EEF1A1,RPL31,RPS3A,RPS10,RPSA,RPL24,DYNLL1,RPL35A,RPS12,RPS3,RPL14,COX6C,NDUFA4,RPL9,RPL23A,RPL22L1,RPS7,RPL37,RPS6,UBA52,RPL19,RPS23,RPL13A,RPS27,RPS11,PSMD8,RPL27A,RPL37A,RPL15,RPL7,RPS4X,PRDX6,RPS13,RPL36,COX8A,RPS26,RPLP1,COX6A1,PSME1,RPL34,RPL41,TUBA1C,RPS15,RPS16,…
31	REAC	Cellular responses to stimuli	REAC:R-HSA-8953897	8.36792e-35	34.0774	765	397	108	10760	RPS29,RPL32,RPL29,RPS5,RPS21,RPS14,RPL27,RPS15A,RPL38,RPLP0,RPL18A,UBB,RPL39,RPL26,RPL12,RPL5,RPS18,RPS2,RPL10A,RPS25,RPL13,RPL6,EEF1A1,RPL31,RPS3A,RPS10,RPSA,RPL24,DYNLL1,RPL35A,RPS12,RPS3,RPL14,COX6C,NDUFA4,RPL9,RPL23A,RPL22L1,RPS7,RPL37,RPS6,UBA52,RPL19,RPS23,RPL13A,RPS27,RPS11,PSMD8,RPL27A,RPL37A,RPL15,RPL7,RPS4X,PRDX6,RPS13,RPL36,COX8A,RPS26,RPLP1,COX6A1,PSME1,RPL34,RPL41,TUBA1C,RPS15,MT2A,R…
32	REAC	Infectious disease	REAC:R-HSA-5663205	7.76252e-30	29.11	912	397	111	10760	PLCG2,RPS29,RPL32,RPL29,RPS5,RPS21,RPS14,RPL27,RPS15A,RPL38,RPLP0,RPL18A,UBB,RPL39,RPL26,RPL12,RPL5,RPS18,RPS2,RPL10A,RPS25,RPL13,ACTG1,RPL6,RPL31,RPS3A,RPS10,RPSA,RPL24,DYNLL1,RPL35A,RPS12,RPS3,RPL14,RPL9,RPL23A,RPL22L1,ACTB,RPS7,RPL37,RPS6,UBA52,RPL19,RPS23,RPL13A,RPS27,NPM1,RPS11,PSMD8,RPL27A,RPL37A,RPL15,RPL7,RPS4X,RPS13,SLC25A6,RPL36,SLC25A5,PPIA,POLR2L,RPS26,RPLP1,PSME1,RPL34,RPL41,TUBA1C,R…
33	REAC	Formation of the ternary complex, and subsequently, the 43S complex	REAC:R-HSA-72695	1.62823e-28	27.7883	52	397	30	10760	RPS29,RPS5,RPS21,RPS14,RPS15A,RPS18,RPS2,RPS25,RPS3A,RPS10,RPSA,RPS12,RPS3,RPS7,RPS6,RPS23,RPS27,RPS11,RPS4X,RPS13,RPS26,RPS15,RPS16,RPS24,RPS9,RPS27L,RPS19,RPS8,RPS27A,EIF3A
34	REAC	Ribosomal scanning and start codon recognition	REAC:R-HSA-72702	2.65031e-26	25.5767	59	397	30	10760	RPS29,RPS5,RPS21,RPS14,RPS15A,RPS18,RPS2,RPS25,RPS3A,RPS10,RPSA,RPS12,RPS3,RPS7,RPS6,RPS23,RPS27,RPS11,RPS4X,RPS13,RPS26,RPS15,RPS16,RPS24,RPS9,RPS27L,RPS19,RPS8,RPS27A,EIF3A
35	REAC	Translation initiation complex formation	REAC:R-HSA-72649	2.65031e-26	25.5767	59	397	30	10760	RPS29,RPS5,RPS21,RPS14,RPS15A,RPS18,RPS2,RPS25,RPS3A,RPS10,RPSA,RPS12,RPS3,RPS7,RPS6,RPS23,RPS27,RPS11,RPS4X,RPS13,RPS26,RPS15,RPS16,RPS24,RPS9,RPS27L,RPS19,RPS8,RPS27A,EIF3A
36	REAC	Activation of the mRNA upon binding of the cap-binding complex and eIFs, and subsequent binding to 43S	REAC:R-HSA-72662	4.98255e-26	25.3025	60	397	30	10760	RPS29,RPS5,RPS21,RPS14,RPS15A,RPS18,RPS2,RPS25,RPS3A,RPS10,RPSA,RPS12,RPS3,RPS7,RPS6,RPS23,RPS27,RPS11,RPS4X,RPS13,RPS26,RPS15,RPS16,RPS24,RPS9,RPS27L,RPS19,RPS8,RPS27A,EIF3A
37	REAC	Developmental Biology	REAC:R-HSA-1266738	4.46197e-25	24.3505	1116	397	116	10760	RPS29,RPL32,RPL29,RPS5,RPS21,RPS14,RPL27,RPS15A,RPL38,RPLP0,RPL18A,UBB,RPL39,RPL26,RPL12,RPL5,RPS18,RPS2,RPL10A,RPS25,RPL13,ACTG1,RPL6,RPL31,RPS3A,RPS10,RPSA,RPL24,RPL35A,RPS12,RPS3,RPL14,RPL9,RPL23A,RPL22L1,ACTB,RPS7,RPL37,RPS6,UBA52,RPL19,RPS23,RPL13A,RPS27,RPS11,PSMD8,RPL27A,RPL37A,RPL15,RPL7,RPS4X,RPS13,RPL36,POLR2L,RPS26,RPLP1,PSME1,RPL34,RPL41,TUBA1C,RPS15,RPS16,RPL35,RPS24,RPL7A,UBC,ELOB,R…
38	REAC	Disease	REAC:R-HSA-1643685	6.58615e-22	21.1814	1639	397	139	10760	PLCG2,RPS29,RPL32,RPL29,RPS5,RPS21,RPS14,RPL27,RPS15A,RPL38,RPLP0,RPL18A,UBB,RPL39,RPL26,RPL12,RPL5,RPS18,RPS2,RPL10A,RPS25,RPL13,ACTG1,RPL6,RPL31,RPS3A,RPS10,RPSA,RPL24,DYNLL1,RPL35A,RPS12,RPS3,RPL14,RPL9,RPL23A,RPL22L1,ACTB,RPS7,RPL37,RPS6,UBA52,RPL19,RPS23,RPL13A,RPS27,NPM1,RPS11,PSMD8,RPL27A,RPL37A,RPL15,RPL7,RPS4X,RPS13,SLC25A6,RPL36,SLC25A5,PPIA,POLR2L,RPS26,RPLP1,PSME1,RBP1,RPL34,RPL41,TUB…
39	REAC	Metabolism	REAC:R-HSA-1430728	6.77147e-18	17.1693	2075	397	152	10760	PLCG2,GAPDH,RPS29,RPL32,RPL29,RPS5,RPS21,RPS14,RPL27,RPS15A,RPL38,RPLP0,RPL18A,UBB,RPL39,RPL26,RPL12,RPL5,RPS18,RPS2,RPL10A,RPS25,RPL13,RPL6,RPL31,RPS3A,RPS10,MT-ND3,RPSA,RPL24,RPL35A,RPS12,RPS3,RPL14,COX6C,NDUFA4,RPL9,RPL23A,RPL22L1,DBI,RPS7,RPL37,ATP5PD,RPS6,UBA52,RPL19,RPS23,RPL13A,OAZ1,RPS27,RPS11,PSMD8,RPL27A,RPL37A,RPL15,RPL7,ATP5F1E,RPS4X,RPS13,RPL36,ATP5ME,NDUFB11,COX8A,RPS26,NDUFS5,RPLP1…
40	REAC	Metabolism of proteins	REAC:R-HSA-392499	2.29298e-15	14.6396	2011	397	143	10760	RPS29,RPL32,RPL29,RPS5,RPS21,RPS14,RPL27,RPS15A,RPL38,RPLP0,RPL18A,UBB,RPL39,RPL26,RPL12,RPL5,RPS18,RPS2,RPL10A,RPS25,RPL13,RPL6,EEF1A1,RPL31,RPS3A,RPS10,RPSA,RPL24,DYNLL1,RPL35A,RPS12,RPS3,RPL14,RPL9,RPL23A,RPL22L1,ACTB,RPS7,RPL37,RPS6,UBA52,RPL19,RPS23,RPL13A,RPS27,NPM1,RPS11,PSMD8,RPL27A,RPL37A,RPL15,RPL7,RPS4X,EEF1B2,RPS13,RPL36,PFDN5,RPS26,SSR4,PARK7,LGALS1,RPLP1,PSME1,RPL34,RPL41,TUBA1C,RPS…
41	REAC	Respiratory electron transport, ATP synthesis by chemiosmotic coupling, and heat production by uncoupling proteins.	REAC:R-HSA-163200	3.44536e-08	7.46277	127	397	22	10760	MT-ND3,COX6C,NDUFA4,ATP5PD,ATP5F1E,ATP5ME,NDUFB11,COX8A,NDUFS5,COX6A1,NDUFB1,NDUFB9,NDUFS8,ATP5MC3,ATP5PF,COX5B,UQCRB,COX6B1,UQCR11,UQCRQ,ETFB,COX7C
42	REAC	The citric acid (TCA) cycle and respiratory electron transport	REAC:R-HSA-1428517	4.22675e-08	7.37399	177	397	26	10760	MT-ND3,COX6C,NDUFA4,ATP5PD,ATP5F1E,ATP5ME,NDUFB11,COX8A,NDUFS5,COX6A1,NDUFB1,NDUFB9,NDUFS8,ATP5MC3,LDHA,ATP5PF,COX5B,UQCRB,COX6B1,UQCR11,UQCRQ,ETFB,COX7C,LDHB,ME2,SLC16A3
43	REAC	Cellular response to chemical stress	REAC:R-HSA-9711123	3.93371e-07	6.4052	157	397	23	10760	UBB,COX6C,NDUFA4,UBA52,PSMD8,PRDX6,COX8A,COX6A1,PSME1,COX5B,UBC,GSTP1,PSMB1,COX6B1,RBX1,PSMB6,COX7C,RPS27A,SOD1,TXNRD1,NFE2L2,PSMD1,STAT3
44	REAC	Cytoprotection by HMOX1	REAC:R-HSA-9707564	3.00899e-06	5.52158	123	397	19	10760	UBB,COX6C,NDUFA4,UBA52,PSMD8,COX8A,COX6A1,PSME1,COX5B,UBC,PSMB1,COX6B1,RBX1,PSMB6,COX7C,RPS27A,NFE2L2,PSMD1,STAT3
45	REAC	Respiratory electron transport	REAC:R-HSA-611105	5.17692e-06	5.28593	103	397	17	10760	MT-ND3,COX6C,NDUFA4,NDUFB11,COX8A,NDUFS5,COX6A1,NDUFB1,NDUFB9,NDUFS8,COX5B,UQCRB,COX6B1,UQCR11,UQCRQ,ETFB,COX7C
46	REAC	CLEC7A (Dectin-1) signaling	REAC:R-HSA-5607764	1.17247e-05	4.9309	97	397	16	10760	PLCG2,UBB,UBA52,PSMD8,PSME1,UBC,PSMB1,PSMB6,RPS27A,ITPR1,ITPR2,FBXW11,PSMD1,NFKBIA,TAB3,PPP3CA
47	REAC	Host Interactions of HIV factors	REAC:R-HSA-162909	1.78869e-05	4.74747	125	397	18	10760	UBB,UBA52,NPM1,PSMD8,SLC25A6,SLC25A5,PPIA,PSME1,UBC,ELOB,PSMB1,RBX1,RAN,PSMB6,RPS27A,PSMD1,AP2B1,TPR
48	REAC	Interleukin-1 signaling	REAC:R-HSA-9020702	1.97927e-05	4.7035	101	397	16	10760	UBB,UBA52,PSMD8,PSME1,UBC,PSMB1,RBX1,PSMB6,RPS27A,SQSTM1,IL1R1,APP,FBXW11,PSMD1,NFKBIA,TAB3
49	REAC	Downstream signaling events of B Cell Receptor (BCR)	REAC:R-HSA-1168372	2.77209e-05	4.55719	80	397	14	10760	UBB,UBA52,PSMD8,PPIA,PSME1,UBC,PSMB1,PSMB6,RPS27A,FBXW11,PSMD1,NFKBIA,PPP3CA,REL
50	REAC	Signaling by Receptor Tyrosine Kinases	REAC:R-HSA-9006934	3.77863e-05	4.42267	487	397	40	10760	UBB,ACTG1,ACTB,UBA52,POLR2L,UBC,RHOA,RPS27A,SGK1,FOSB,CLTC,HNRNPM,JUND,ITPR1,ADAM10,RPS6KA3,FOS,FLRT2,MEF2A,ITPR2,MEF2C,SPARC,WASF2,NRP1,APOE,EREG,ADAM17,AP2B1,ITGA2,INSR,PRKCA,HNRNPH1,ITGB1,IGF1R,AREG,STAT3,COL4A2,EGR1,PTPN1,ITGAV
51	REAC	Maturation of protein E	REAC:R-HSA-9694493	4.2321e-05	4.37344	4	397	4	10760	UBB,UBA52,UBC,RPS27A
52	REAC	Maturation of protein E	REAC:R-HSA-9683683	4.2321e-05	4.37344	4	397	4	10760	UBB,UBA52,UBC,RPS27A
53	REAC	Vif-mediated degradation of APOBEC3G	REAC:R-HSA-180585	6.43706e-05	4.19131	53	397	11	10760	UBB,UBA52,PSMD8,PSME1,UBC,ELOB,PSMB1,RBX1,PSMB6,RPS27A,PSMD1
54	REAC	NF-kB is activated and signals survival	REAC:R-HSA-209560	7.46492e-05	4.12697	13	397	6	10760	UBB,UBA52,UBC,RPS27A,SQSTM1,NFKBIA
55	REAC	Activation of NF-kappaB in B cells	REAC:R-HSA-1169091	0.000112688	3.94812	67	397	12	10760	UBB,UBA52,PSMD8,PSME1,UBC,PSMB1,PSMB6,RPS27A,FBXW11,PSMD1,NFKBIA,REL
56	REAC	ROS sensing by NFE2L2	REAC:R-HSA-8932339	0.000129127	3.88898	57	397	11	10760	UBB,UBA52,PSMD8,PSME1,UBC,PSMB1,RBX1,PSMB6,RPS27A,NFE2L2,PSMD1
57	REAC	PCP/CE pathway	REAC:R-HSA-4086400	0.000133015	3.8761	92	397	14	10760	UBB,UBA52,PSMD8,PSME1,UBC,PSMB1,PFN1,PSMB6,RHOA,RPS27A,CLTC,PSMD1,AP2B1,PRKCA
58	REAC	Constitutive Signaling by NOTCH1 HD Domain Mutants	REAC:R-HSA-2691232	0.000187103	3.72792	15	397	6	10760	UBB,UBA52,UBC,RPS27A,ADAM10,ADAM17
59	REAC	Signaling by NOTCH1 HD Domain Mutants in Cancer	REAC:R-HSA-2691230	0.000187103	3.72792	15	397	6	10760	UBB,UBA52,UBC,RPS27A,ADAM10,ADAM17
60	REAC	Degradation of GLI2 by the proteasome	REAC:R-HSA-5610783	0.000199315	3.70046	60	397	11	10760	UBB,UBA52,PSMD8,PSME1,UBC,PSMB1,RBX1,PSMB6,RPS27A,CSNK1A1,PSMD1
61	REAC	GLI3 is processed to GLI3R by the proteasome	REAC:R-HSA-5610785	0.000199315	3.70046	60	397	11	10760	UBB,UBA52,PSMD8,PSME1,UBC,PSMB1,RBX1,PSMB6,RPS27A,CSNK1A1,PSMD1
62	REAC	MyD88 cascade initiated on plasma membrane	REAC:R-HSA-975871	0.000206896	3.68425	84	397	13	10760	UBB,UBA52,UBC,RPS27A,RPS6KA3,FOS,APP,MEF2A,MEF2C,FBXW11,NFKBIA,TAB3,JUN
63	REAC	Toll Like Receptor 5 (TLR5) Cascade	REAC:R-HSA-168176	0.000206896	3.68425	84	397	13	10760	UBB,UBA52,UBC,RPS27A,RPS6KA3,FOS,APP,MEF2A,MEF2C,FBXW11,NFKBIA,TAB3,JUN
64	REAC	HIV Infection	REAC:R-HSA-162906	0.000206896	3.68425	227	397	23	10760	UBB,UBA52,NPM1,PSMD8,SLC25A6,SLC25A5,PPIA,POLR2L,PSME1,UBC,ELOB,PSMB1,RBX1,RAN,PSMB6,RPS27A,TAF11,PSMD1,NMT1,AP2B1,TPR,NMT2,RNMT
65	REAC	Toll Like Receptor 10 (TLR10) Cascade	REAC:R-HSA-168142	0.000206896	3.68425	84	397	13	10760	UBB,UBA52,UBC,RPS27A,RPS6KA3,FOS,APP,MEF2A,MEF2C,FBXW11,NFKBIA,TAB3,JUN
66	REAC	Interleukin-1 family signaling	REAC:R-HSA-446652	0.000248824	3.60411	139	397	17	10760	UBB,UBA52,PSMD8,PSME1,UBC,PSMB1,RBX1,PSMB6,RPS27A,SQSTM1,IL1R1,APP,FBXW11,PSMD1,NFKBIA,TAB3,STAT3
67	REAC	Assembly Of The HIV Virion	REAC:R-HSA-175474	0.000251692	3.59913	16	397	6	10760	UBB,UBA52,PPIA,UBC,RPS27A,NMT2
68	REAC	p75NTR signals via NF-kB	REAC:R-HSA-193639	0.000251692	3.59913	16	397	6	10760	UBB,UBA52,UBC,RPS27A,SQSTM1,NFKBIA
69	REAC	IRAK2 mediated activation of TAK1 complex	REAC:R-HSA-937042	0.00025176	3.59901	10	397	5	10760	UBB,UBA52,UBC,RPS27A,TAB3
70	REAC	MAP kinase activation	REAC:R-HSA-450294	0.000282544	3.54891	63	397	11	10760	UBB,UBA52,UBC,RPS27A,RPS6KA3,FOS,MEF2A,MEF2C,FBXW11,TAB3,JUN
71	REAC	Downregulation of TGF-beta receptor signaling	REAC:R-HSA-2173788	0.000300822	3.52169	24	397	7	10760	UBB,UBA52,UBC,RPS27A,PPP1R15A,PPP1CB,USP15
72	REAC	Negative regulation of NOTCH4 signaling	REAC:R-HSA-9604323	0.000327952	3.48419	53	397	10	10760	UBB,UBA52,PSMD8,PSME1,UBC,PSMB1,RBX1,PSMB6,RPS27A,PSMD1
73	REAC	Beta-catenin independent WNT signaling	REAC:R-HSA-3858494	0.000327952	3.48419	143	397	17	10760	UBB,UBA52,PSMD8,PSME1,UBC,PSMB1,PFN1,PSMB6,RHOA,RPS27A,CLTC,ITPR1,ITPR2,PSMD1,AP2B1,PPP3CA,PRKCA
74	REAC	TRAF6 mediated induction of NFkB and MAP kinases upon TLR7/8 or 9 activation	REAC:R-HSA-975138	0.000345438	3.46163	89	397	13	10760	UBB,UBA52,UBC,RPS27A,RPS6KA3,FOS,APP,MEF2A,MEF2C,FBXW11,NFKBIA,TAB3,JUN
75	REAC	Hedgehog ligand biogenesis	REAC:R-HSA-5358346	0.000354004	3.45099	65	397	11	10760	UBB,UBA52,PSMD8,PSME1,UBC,PSMB1,PSMB6,RPS27A,ERLEC1,PSMD1,ADAM17
76	REAC	Regulation of HMOX1 expression and activity	REAC:R-HSA-9707587	0.000354004	3.45099	65	397	11	10760	UBB,UBA52,PSMD8,PSME1,UBC,PSMB1,RBX1,PSMB6,RPS27A,NFE2L2,PSMD1
77	REAC	Regulation of RUNX3 expression and activity	REAC:R-HSA-8941858	0.000365271	3.43738	54	397	10	10760	UBB,UBA52,PSMD8,PSME1,UBC,PSMB1,PSMB6,RPS27A,MDM2,PSMD1
78	REAC	MyD88 dependent cascade initiated on endosome	REAC:R-HSA-975155	0.000370463	3.43126	90	397	13	10760	UBB,UBA52,UBC,RPS27A,RPS6KA3,FOS,APP,MEF2A,MEF2C,FBXW11,NFKBIA,TAB3,JUN
79	REAC	Regulation of BACH1 activity	REAC:R-HSA-9708530	0.000376303	3.42446	11	397	5	10760	UBB,UBA52,UBC,RBX1,RPS27A
80	REAC	Alpha-protein kinase 1 signaling pathway	REAC:R-HSA-9645460	0.000376303	3.42446	11	397	5	10760	UBB,UBA52,UBC,RPS27A,TAB3
81	REAC	Pexophagy	REAC:R-HSA-9664873	0.000376303	3.42446	11	397	5	10760	UBB,UBA52,UBC,RPS27A,SQSTM1
82	REAC	Oxygen-dependent proline hydroxylation of Hypoxia-inducible Factor Alpha	REAC:R-HSA-1234176	0.000376303	3.42446	66	397	11	10760	UBB,UBA52,PSMD8,PSME1,UBC,ELOB,PSMB1,RBX1,PSMB6,RPS27A,PSMD1
83	REAC	TICAM1,TRAF6-dependent induction of TAK1 complex	REAC:R-HSA-9014325	0.000376303	3.42446	11	397	5	10760	UBB,UBA52,UBC,RPS27A,TAB3
84	REAC	Toll Like Receptor 7/8 (TLR7/8) Cascade	REAC:R-HSA-168181	0.000388145	3.41101	91	397	13	10760	UBB,UBA52,UBC,RPS27A,RPS6KA3,FOS,APP,MEF2A,MEF2C,FBXW11,NFKBIA,TAB3,JUN
85	REAC	FBXL7 down-regulates AURKA during mitotic entry and in early mitosis	REAC:R-HSA-8854050	0.000391323	3.40746	55	397	10	10760	UBB,UBA52,PSMD8,PSME1,UBC,PSMB1,RBX1,PSMB6,RPS27A,PSMD1
86	REAC	Diseases of signal transduction by growth factor receptors and second messengers	REAC:R-HSA-5663202	0.000394958	3.40345	380	397	31	10760	UBB,ACTG1,ACTB,UBA52,PSMD8,POLR2L,PSME1,UBC,PSMB1,RBX1,PSMB6,RPS27A,CSNK1A1,ERLEC1,ADAM10,MDM2,FXR1,PPP1CB,PSMD1,EREG,ADAM17,TLN1,LMNA,GOLGB1,IQGAP1,VCL,AREG,AKAP9,STAT3,MAML2,NR4A1
87	REAC	Toll Like Receptor 3 (TLR3) Cascade	REAC:R-HSA-168164	0.000422089	3.3746	92	397	13	10760	UBB,UBA52,UBC,RPS27A,RPS6KA3,FOS,APP,MEF2A,MEF2C,FBXW11,NFKBIA,TAB3,JUN
88	REAC	Hh mutants are degraded by ERAD	REAC:R-HSA-5362768	0.000445249	3.3514	56	397	10	10760	UBB,UBA52,PSMD8,PSME1,UBC,PSMB1,PSMB6,RPS27A,ERLEC1,PSMD1
89	REAC	Degradation of DVL	REAC:R-HSA-4641258	0.000503684	3.29784	57	397	10	10760	UBB,UBA52,PSMD8,PSME1,UBC,PSMB1,RBX1,PSMB6,RPS27A,PSMD1
90	REAC	Stabilization of p53	REAC:R-HSA-69541	0.000503684	3.29784	57	397	10	10760	UBB,UBA52,PSMD8,PSME1,UBC,PSMB1,PSMB6,RPS27A,MDM2,PSMD1
91	REAC	Toll Like Receptor 9 (TLR9) Cascade	REAC:R-HSA-168138	0.000503684	3.29784	94	397	13	10760	UBB,UBA52,UBC,RPS27A,RPS6KA3,FOS,APP,MEF2A,MEF2C,FBXW11,NFKBIA,TAB3,JUN
92	REAC	Signaling by NOTCH4	REAC:R-HSA-9013694	0.000503684	3.29784	81	397	12	10760	UBB,UBA52,PSMD8,PSME1,UBC,PSMB1,RBX1,PSMB6,RPS27A,ADAM10,PSMD1,MAML2
93	REAC	C-type lectin receptors (CLRs)	REAC:R-HSA-5621481	0.000512784	3.29007	136	397	16	10760	PLCG2,UBB,UBA52,PSMD8,PSME1,UBC,PSMB1,PSMB6,RPS27A,ITPR1,ITPR2,FBXW11,PSMD1,NFKBIA,TAB3,PPP3CA
94	REAC	TRIF(TICAM1)-mediated TLR4 signaling	REAC:R-HSA-937061	0.000611395	3.21368	96	397	13	10760	UBB,UBA52,UBC,RPS27A,RPS6KA3,FOS,APP,MEF2A,MEF2C,FBXW11,NFKBIA,TAB3,JUN
95	REAC	MyD88-independent TLR4 cascade	REAC:R-HSA-166166	0.000611395	3.21368	96	397	13	10760	UBB,UBA52,UBC,RPS27A,RPS6KA3,FOS,APP,MEF2A,MEF2C,FBXW11,NFKBIA,TAB3,JUN
96	REAC	Interleukin-17 signaling	REAC:R-HSA-448424	0.000643865	3.19121	71	397	11	10760	UBB,UBA52,UBC,RPS27A,RPS6KA3,FOS,MEF2A,MEF2C,FBXW11,TAB3,JUN
97	REAC	Hh mutants abrogate ligand secretion	REAC:R-HSA-5387390	0.000643865	3.19121	59	397	10	10760	UBB,UBA52,PSMD8,PSME1,UBC,PSMB1,PSMB6,RPS27A,ERLEC1,PSMD1
98	REAC	NIK-->noncanonical NF-kB signaling	REAC:R-HSA-5676590	0.000643865	3.19121	59	397	10	10760	UBB,UBA52,PSMD8,PSME1,UBC,PSMB1,PSMB6,RPS27A,FBXW11,PSMD1
99	REAC	FLT3 signaling by CBL mutants	REAC:R-HSA-9706377	0.000704729	3.15198	7	397	4	10760	UBB,UBA52,UBC,RPS27A
100	REAC	Modulation by Mtb of host immune system	REAC:R-HSA-9637628	0.000704729	3.15198	7	397	4	10760	UBB,UBA52,UBC,RPS27A
101	REAC	Degradation of GLI1 by the proteasome	REAC:R-HSA-5610780	0.000713074	3.14687	60	397	10	10760	UBB,UBA52,PSMD8,PSME1,UBC,PSMB1,RBX1,PSMB6,RPS27A,PSMD1
102	REAC	Dectin-1 mediated noncanonical NF-kB signaling	REAC:R-HSA-5607761	0.000713074	3.14687	60	397	10	10760	UBB,UBA52,PSMD8,PSME1,UBC,PSMB1,PSMB6,RPS27A,FBXW11,PSMD1
103	REAC	p75NTR recruits signalling complexes	REAC:R-HSA-209543	0.000785585	3.10481	13	397	5	10760	UBB,UBA52,UBC,RPS27A,SQSTM1
104	REAC	Defective CFTR causes cystic fibrosis	REAC:R-HSA-5678895	0.000809438	3.09182	61	397	10	10760	UBB,UBA52,PSMD8,PSME1,UBC,PSMB1,PSMB6,RPS27A,ERLEC1,PSMD1
105	REAC	Toll Like Receptor TLR6:TLR2 Cascade	REAC:R-HSA-168188	0.000844657	3.07332	100	397	13	10760	UBB,UBA52,UBC,RPS27A,RPS6KA3,FOS,APP,MEF2A,MEF2C,FBXW11,NFKBIA,TAB3,JUN
106	REAC	MyD88:MAL(TIRAP) cascade initiated on plasma membrane	REAC:R-HSA-166058	0.000844657	3.07332	100	397	13	10760	UBB,UBA52,UBC,RPS27A,RPS6KA3,FOS,APP,MEF2A,MEF2C,FBXW11,NFKBIA,TAB3,JUN
107	REAC	Regulation of activated PAK-2p34 by proteasome mediated degradation	REAC:R-HSA-211733	0.00085206	3.06953	50	397	9	10760	UBB,UBA52,PSMD8,PSME1,UBC,PSMB1,PSMB6,RPS27A,PSMD1
108	REAC	TGF-beta receptor signaling activates SMADs	REAC:R-HSA-2173789	0.000960322	3.01758	30	397	7	10760	UBB,UBA52,UBC,RPS27A,PPP1R15A,PPP1CB,USP15
109	REAC	Signaling by Non-Receptor Tyrosine Kinases	REAC:R-HSA-9006927	0.000965356	3.01531	51	397	9	10760	UBB,UBA52,UBC,RHOA,RPS27A,SFPQ,EREG,STAT3,PTPN1
110	REAC	Cellular response to hypoxia	REAC:R-HSA-1234174	0.000965356	3.01531	75	397	11	10760	UBB,UBA52,PSMD8,PSME1,UBC,ELOB,PSMB1,RBX1,PSMB6,RPS27A,PSMD1
111	REAC	Signaling by PTK6	REAC:R-HSA-8848021	0.000965356	3.01531	51	397	9	10760	UBB,UBA52,UBC,RHOA,RPS27A,SFPQ,EREG,STAT3,PTPN1
112	REAC	Ubiquitin-dependent degradation of Cyclin D	REAC:R-HSA-75815	0.00103657	2.9844	52	397	9	10760	UBB,UBA52,PSMD8,PSME1,UBC,PSMB1,PSMB6,RPS27A,PSMD1
113	REAC	p53-Independent G1/S DNA damage checkpoint	REAC:R-HSA-69613	0.00103657	2.9844	52	397	9	10760	UBB,UBA52,PSMD8,PSME1,UBC,PSMB1,PSMB6,RPS27A,PSMD1
114	REAC	Vpu mediated degradation of CD4	REAC:R-HSA-180534	0.00103657	2.9844	52	397	9	10760	UBB,UBA52,PSMD8,PSME1,UBC,PSMB1,PSMB6,RPS27A,PSMD1
115	REAC	Toll Like Receptor 2 (TLR2) Cascade	REAC:R-HSA-181438	0.00103657	2.9844	103	397	13	10760	UBB,UBA52,UBC,RPS27A,RPS6KA3,FOS,APP,MEF2A,MEF2C,FBXW11,NFKBIA,TAB3,JUN
116	REAC	Membrane binding and targetting of GAG proteins	REAC:R-HSA-174490	0.00103657	2.9844	14	397	5	10760	UBB,UBA52,UBC,RPS27A,NMT2
117	REAC	p53-Independent DNA Damage Response	REAC:R-HSA-69610	0.00103657	2.9844	52	397	9	10760	UBB,UBA52,PSMD8,PSME1,UBC,PSMB1,PSMB6,RPS27A,PSMD1
118	REAC	Synthesis And Processing Of GAG, GAGPOL Polyproteins	REAC:R-HSA-174495	0.00103657	2.9844	14	397	5	10760	UBB,UBA52,UBC,RPS27A,NMT2
119	REAC	Autodegradation of the E3 ubiquitin ligase COP1	REAC:R-HSA-349425	0.00103657	2.9844	52	397	9	10760	UBB,UBA52,PSMD8,PSME1,UBC,PSMB1,PSMB6,RPS27A,PSMD1
120	REAC	Ubiquitin Mediated Degradation of Phosphorylated Cdc25A	REAC:R-HSA-69601	0.00103657	2.9844	52	397	9	10760	UBB,UBA52,PSMD8,PSME1,UBC,PSMB1,PSMB6,RPS27A,PSMD1
121	REAC	Toll Like Receptor TLR1:TLR2 Cascade	REAC:R-HSA-168179	0.00103657	2.9844	103	397	13	10760	UBB,UBA52,UBC,RPS27A,RPS6KA3,FOS,APP,MEF2A,MEF2C,FBXW11,NFKBIA,TAB3,JUN
122	REAC	Signaling by the B Cell Receptor (BCR)	REAC:R-HSA-983705	0.00104929	2.97911	163	397	17	10760	PLCG2,UBB,UBA52,PSMD8,PPIA,PSME1,UBC,PSMB1,PSMB6,RPS27A,ITPR1,ITPR2,FBXW11,PSMD1,NFKBIA,PPP3CA,REL
123	REAC	Chaperone Mediated Autophagy	REAC:R-HSA-9613829	0.00107376	2.96909	22	397	6	10760	UBB,EEF1A1,UBA52,PARK7,UBC,RPS27A
124	REAC	ABC transporter disorders	REAC:R-HSA-5619084	0.00108893	2.963	77	397	11	10760	UBB,UBA52,PSMD8,PSME1,UBC,PSMB1,PSMB6,RPS27A,ERLEC1,ABCA1,PSMD1
125	REAC	Downregulation of ERBB4 signaling	REAC:R-HSA-1253288	0.00109473	2.96069	8	397	4	10760	UBB,UBA52,UBC,RPS27A
126	REAC	Regulation of Apoptosis	REAC:R-HSA-169911	0.0011606	2.93532	53	397	9	10760	UBB,UBA52,PSMD8,PSME1,UBC,PSMB1,PSMB6,RPS27A,PSMD1
127	REAC	TNF signaling	REAC:R-HSA-75893	0.00118998	2.92446	42	397	8	10760	RACK1,UBB,UBA52,UBC,RPS27A,TAX1BP1,TAB3,ADAM17
128	REAC	Fc epsilon receptor (FCERI) signaling	REAC:R-HSA-2454202	0.00124715	2.90408	182	397	18	10760	PLCG2,UBB,UBA52,PSMD8,PSME1,UBC,PSMB1,PSMB6,RPS27A,ITPR1,FOS,ITPR2,FBXW11,PSMD1,NFKBIA,TAB3,PPP3CA,JUN
129	REAC	TAK1 activates NFkB by phosphorylation and activation of IKKs complex	REAC:R-HSA-445989	0.00124715	2.90408	32	397	7	10760	UBB,UBA52,UBC,RPS27A,APP,NFKBIA,TAB3
130	REAC	p53-Dependent G1/S DNA damage checkpoint	REAC:R-HSA-69580	0.00127575	2.89424	66	397	10	10760	UBB,UBA52,PSMD8,PSME1,UBC,PSMB1,PSMB6,RPS27A,MDM2,PSMD1
131	REAC	p53-Dependent G1 DNA Damage Response	REAC:R-HSA-69563	0.00127575	2.89424	66	397	10	10760	UBB,UBA52,PSMD8,PSME1,UBC,PSMB1,PSMB6,RPS27A,MDM2,PSMD1
132	REAC	AUF1 (hnRNP D0) binds and destabilizes mRNA	REAC:R-HSA-450408	0.0012868	2.89049	54	397	9	10760	UBB,UBA52,PSMD8,PSME1,UBC,PSMB1,PSMB6,RPS27A,PSMD1
133	REAC	Signaling by EGFR in Cancer	REAC:R-HSA-1643713	0.00129234	2.88862	23	397	6	10760	UBB,UBA52,UBC,RPS27A,EREG,AREG
134	REAC	Response of Mtb to phagocytosis	REAC:R-HSA-9637690	0.00129234	2.88862	23	397	6	10760	UBB,UBA52,UBC,RPS27A,SFPQ,RNF213
135	REAC	IRAK2 mediated activation of TAK1 complex upon TLR7/8 or 9 stimulation	REAC:R-HSA-975163	0.00129625	2.88731	15	397	5	10760	UBB,UBA52,UBC,RPS27A,TAB3
136	REAC	TRAF6-mediated induction of TAK1 complex within TLR4 complex	REAC:R-HSA-937072	0.00129625	2.88731	15	397	5	10760	UBB,UBA52,UBC,RPS27A,TAB3
137	REAC	TGF-beta receptor signaling in EMT (epithelial to mesenchymal transition)	REAC:R-HSA-2173791	0.00129625	2.88731	15	397	5	10760	UBB,UBA52,UBC,RHOA,RPS27A
138	REAC	Regulation of RAS by GAPs	REAC:R-HSA-5658442	0.00137754	2.8609	67	397	10	10760	UBB,UBA52,PSMD8,PSME1,UBC,PSMB1,RBX1,PSMB6,RPS27A,PSMD1
139	REAC	Degradation of AXIN	REAC:R-HSA-4641257	0.00140417	2.85258	55	397	9	10760	UBB,UBA52,PSMD8,PSME1,UBC,PSMB1,PSMB6,RPS27A,PSMD1
140	REAC	SCF-beta-TrCP mediated degradation of Emi1	REAC:R-HSA-174113	0.00140417	2.85258	55	397	9	10760	UBB,UBA52,PSMD8,PSME1,UBC,PSMB1,PSMB6,RPS27A,PSMD1
141	REAC	G1/S DNA Damage Checkpoints	REAC:R-HSA-69615	0.00152966	2.8154	68	397	10	10760	UBB,UBA52,PSMD8,PSME1,UBC,PSMB1,PSMB6,RPS27A,MDM2,PSMD1
142	REAC	Myoclonic epilepsy of Lafora	REAC:R-HSA-3785653	0.001638	2.78569	9	397	4	10760	UBB,UBA52,UBC,RPS27A
143	REAC	InlA-mediated entry of Listeria monocytogenes into host cells	REAC:R-HSA-8876493	0.001638	2.78569	9	397	4	10760	UBB,UBA52,UBC,RPS27A
144	REAC	Regulation of PTEN localization	REAC:R-HSA-8948747	0.001638	2.78569	9	397	4	10760	UBB,UBA52,UBC,RPS27A
145	REAC	Prevention of phagosomal-lysosomal fusion	REAC:R-HSA-9636383	0.001638	2.78569	9	397	4	10760	UBB,UBA52,UBC,RPS27A
146	REAC	PTK6 Regulates RTKs and Their Effectors AKT1 and DOK1	REAC:R-HSA-8849469	0.001638	2.78569	9	397	4	10760	UBB,UBA52,UBC,RPS27A
147	REAC	NRIF signals cell death from the nucleus	REAC:R-HSA-205043	0.00169276	2.7714	16	397	5	10760	UBB,UBA52,UBC,RPS27A,SQSTM1
148	REAC	MAP3K8 (TPL2)-dependent MAPK1/3 activation	REAC:R-HSA-5684264	0.00169276	2.7714	16	397	5	10760	UBB,UBA52,UBC,RPS27A,FBXW11
149	REAC	Degradation of beta-catenin by the destruction complex	REAC:R-HSA-195253	0.00179588	2.74572	83	397	11	10760	UBB,UBA52,PSMD8,PSME1,UBC,PSMB1,RBX1,PSMB6,RPS27A,CSNK1A1,PSMD1
150	REAC	NOTCH3 Activation and Transmission of Signal to the Nucleus	REAC:R-HSA-9013507	0.00188989	2.72356	25	397	6	10760	YBX1,UBB,UBA52,UBC,RPS27A,ADAM10
151	REAC	Inactivation of CSF3 (G-CSF) signaling	REAC:R-HSA-9705462	0.00188989	2.72356	25	397	6	10760	UBB,UBA52,UBC,ELOB,RPS27A,STAT3
152	REAC	Regulation of RUNX2 expression and activity	REAC:R-HSA-8939902	0.00202898	2.69272	71	397	10	10760	UBB,UBA52,PSMD8,PSME1,UBC,PSMB1,RBX1,PSMB6,RPS27A,PSMD1
153	REAC	Orc1 removal from chromatin	REAC:R-HSA-68949	0.00202898	2.69272	71	397	10	10760	UBB,UBA52,PSMD8,PSME1,UBC,PSMB1,RBX1,PSMB6,RPS27A,PSMD1
154	REAC	Hedgehog 'on' state	REAC:R-HSA-5632684	0.00215001	2.66756	85	397	11	10760	UBB,UBA52,PSMD8,PSME1,UBC,PSMB1,RBX1,PSMB6,RPS27A,CSNK1A1,PSMD1
155	REAC	CDT1 association with the CDC6:ORC:origin complex	REAC:R-HSA-68827	0.00220053	2.65747	59	397	9	10760	UBB,UBA52,PSMD8,PSME1,UBC,PSMB1,PSMB6,RPS27A,PSMD1
156	REAC	Regulation of mRNA stability by proteins that bind AU-rich elements	REAC:R-HSA-450531	0.00235482	2.62804	86	397	11	10760	UBB,UBA52,PSMD8,PSME1,UBC,PSMB1,PSMB6,RPS27A,PSMD1,ZFP36L1,PRKCA
157	REAC	mRNA Splicing - Major Pathway	REAC:R-HSA-72163	0.00236918	2.6254	178	397	17	10760	YBX1,SNRPD2,POLR2L,SNRPG,SNRNP70,U2SURP,HNRNPM,DDX5,DDX46,SRSF11,SRRM1,FUS,SRSF10,SRRM2,SF1,HNRNPH1,TRA2B
158	REAC	SCF(Skp2)-mediated degradation of p27/p21	REAC:R-HSA-187577	0.00245846	2.60934	60	397	9	10760	UBB,UBA52,PSMD8,PSME1,UBC,PSMB1,PSMB6,RPS27A,PSMD1
159	REAC	UCH proteinases	REAC:R-HSA-5689603	0.00247333	2.60672	101	397	12	10760	UBB,ACTB,UBA52,PSMD8,PSME1,UBC,PSMB1,PSMB6,RPS27A,ASXL1,PSMD1,USP15
160	REAC	Recycling pathway of L1	REAC:R-HSA-437239	0.00247333	2.60672	48	397	8	10760	ACTG1,ACTB,TUBA1C,SHTN1,CLTC,RPS6KA3,AP2B1,RDX
161	REAC	Signaling by EGFR	REAC:R-HSA-177929	0.00247333	2.60672	48	397	8	10760	UBB,UBA52,UBC,RPS27A,ADAM10,EREG,ADAM17,AREG
162	REAC	Toll Like Receptor 4 (TLR4) Cascade	REAC:R-HSA-166016	0.00266523	2.57427	132	397	14	10760	PLCG2,UBB,UBA52,UBC,RPS27A,RPS6KA3,FOS,APP,MEF2A,MEF2C,FBXW11,NFKBIA,TAB3,JUN
163	REAC	Infection with Mycobacterium tuberculosis	REAC:R-HSA-9635486	0.00274888	2.56084	27	397	6	10760	UBB,UBA52,UBC,RPS27A,SFPQ,RNF213
164	REAC	Formation of ATP by chemiosmotic coupling	REAC:R-HSA-163210	0.00280184	2.55256	18	397	5	10760	ATP5PD,ATP5F1E,ATP5ME,ATP5MC3,ATP5PF
165	REAC	Cell-extracellular matrix interactions	REAC:R-HSA-446353	0.00280184	2.55256	18	397	5	10760	ACTG1,ACTB,FERMT2,FLNA,ITGB1
166	REAC	MAPK6/MAPK4 signaling	REAC:R-HSA-5687128	0.00298441	2.52514	89	397	11	10760	UBB,UBA52,PSMD8,PSME1,UBC,PSMB1,PSMB6,RPS27A,PSMD1,DNAJB1,JUN
167	REAC	DNA Damage Recognition in GG-NER	REAC:R-HSA-5696394	0.00298441	2.52514	38	397	7	10760	UBB,ACTB,UBA52,UBC,RBX1,RPS27A,CUL4B
168	REAC	Antigen processing: Ubiquitination & Proteasome degradation	REAC:R-HSA-983168	0.00320897	2.49363	308	397	24	10760	UBB,UBA52,PSMD8,PSME1,UBC,ELOB,PSMB1,RBX1,PSMB6,RPS27A,UBA6,FBXO32,UBA1,TRIP12,RBBP6,HUWE1,FBXW11,PSMD1,RNF213,NPEPPS,PJA2,RNF19A,WSB1,HERC2
169	REAC	TCR signaling	REAC:R-HSA-202403	0.00335272	2.4746	120	397	13	10760	PLCG2,UBB,UBA52,PSMD8,PSME1,UBC,PSMB1,PSMB6,RPS27A,ENAH,FBXW11,PSMD1,NFKBIA
170	REAC	Formation of annular gap junctions	REAC:R-HSA-196025	0.00347348	2.45923	11	397	4	10760	ACTG1,ACTB,CLTC,GJA1
171	REAC	Regulation of TP53 Activity through Methylation	REAC:R-HSA-6804760	0.00355887	2.44869	19	397	5	10760	UBB,UBA52,UBC,RPS27A,MDM2
172	REAC	mRNA Splicing	REAC:R-HSA-72172	0.00361327	2.4421	186	397	17	10760	YBX1,SNRPD2,POLR2L,SNRPG,SNRNP70,U2SURP,HNRNPM,DDX5,DDX46,SRSF11,SRRM1,FUS,SRSF10,SRRM2,SF1,HNRNPH1,TRA2B
173	REAC	Asymmetric localization of PCP proteins	REAC:R-HSA-4608870	0.00365221	2.43744	64	397	9	10760	UBB,UBA52,PSMD8,PSME1,UBC,PSMB1,PSMB6,RPS27A,PSMD1
174	REAC	Autodegradation of Cdh1 by Cdh1:APC/C	REAC:R-HSA-174084	0.00365221	2.43744	64	397	9	10760	UBB,UBA52,PSMD8,PSME1,UBC,PSMB1,PSMB6,RPS27A,PSMD1
175	REAC	The role of GTSE1 in G2/M progression after G2 checkpoint	REAC:R-HSA-8852276	0.00425971	2.37062	79	397	10	10760	UBB,UBA52,PSMD8,PSME1,TUBA1C,UBC,PSMB1,PSMB6,RPS27A,PSMD1
176	REAC	Negative regulation of MET activity	REAC:R-HSA-6807004	0.004472	2.3495	20	397	5	10760	UBB,UBA52,UBC,RPS27A,PTPN1
177	REAC	Synthesis of active ubiquitin: roles of E1 and E2 enzymes	REAC:R-HSA-8866652	0.00449701	2.34708	30	397	6	10760	UBB,UBA52,UBC,RPS27A,UBA6,UBA1
178	REAC	Signaling by CSF3 (G-CSF)	REAC:R-HSA-9674555	0.00449701	2.34708	30	397	6	10760	UBB,UBA52,UBC,ELOB,RPS27A,STAT3
179	REAC	EGFR downregulation	REAC:R-HSA-182971	0.00449701	2.34708	30	397	6	10760	UBB,UBA52,UBC,RPS27A,EREG,AREG
180	REAC	Recognition of DNA damage by PCNA-containing replication complex	REAC:R-HSA-110314	0.00449701	2.34708	30	397	6	10760	UBB,UBA52,UBC,RBX1,RPS27A,CUL4B
181	REAC	Transcriptional regulation by RUNX3	REAC:R-HSA-8878159	0.00449701	2.34708	94	397	11	10760	UBB,UBA52,PSMD8,PSME1,UBC,PSMB1,PSMB6,RPS27A,MDM2,PSMD1,MAML2
182	REAC	TNFR1-induced NFkappaB signaling pathway	REAC:R-HSA-5357956	0.00449701	2.34708	30	397	6	10760	RACK1,UBB,UBA52,UBC,RPS27A,TAB3
183	REAC	Josephin domain DUBs	REAC:R-HSA-5689877	0.00462401	2.33498	12	397	4	10760	UBB,UBA52,UBC,RPS27A
184	REAC	TICAM1-dependent activation of IRF3/IRF7	REAC:R-HSA-9013973	0.00462401	2.33498	12	397	4	10760	UBB,UBA52,UBC,RPS27A
185	REAC	Downregulation of ERBB2:ERBB3 signaling	REAC:R-HSA-1358803	0.00462401	2.33498	12	397	4	10760	UBB,UBA52,UBC,RPS27A
186	REAC	Gap junction degradation	REAC:R-HSA-190873	0.00462401	2.33498	12	397	4	10760	ACTG1,ACTB,CLTC,GJA1
187	REAC	Signaling by ERBB4	REAC:R-HSA-1236394	0.00481589	2.31732	54	397	8	10760	UBB,UBA52,UBC,RPS27A,SPARC,APOE,EREG,ADAM17
188	REAC	Class I MHC mediated antigen processing & presentation	REAC:R-HSA-983169	0.00481589	2.31732	377	397	27	10760	UBB,UBA52,PSMD8,PSME1,UBC,ELOB,PSMB1,SEC61G,RBX1,PSMB6,RPS27A,CANX,UBA6,FBXO32,UBA1,TRIP12,RBBP6,HUWE1,FBXW11,PSMD1,RNF213,NPEPPS,PJA2,RNF19A,WSB1,ITGAV,HERC2
189	REAC	Activated NOTCH1 Transmits Signal to the Nucleus	REAC:R-HSA-2122948	0.00520499	2.28358	31	397	6	10760	UBB,UBA52,UBC,RPS27A,ADAM10,ADAM17
190	REAC	Assembly of the pre-replicative complex	REAC:R-HSA-68867	0.0052292	2.28156	68	397	9	10760	UBB,UBA52,PSMD8,PSME1,UBC,PSMB1,PSMB6,RPS27A,PSMD1
191	REAC	APC/C:Cdc20 mediated degradation of Securin	REAC:R-HSA-174154	0.0052292	2.28156	68	397	9	10760	UBB,UBA52,PSMD8,PSME1,UBC,PSMB1,PSMB6,RPS27A,PSMD1
192	REAC	Signaling by NTRK1 (TRKA)	REAC:R-HSA-187037	0.00533619	2.27277	112	397	12	10760	RHOA,SGK1,FOSB,CLTC,JUND,RPS6KA3,FOS,MEF2A,MEF2C,AP2B1,STAT3,EGR1
193	REAC	G2/M Transition	REAC:R-HSA-69275	0.00550793	2.25901	195	397	17	10760	UBB,DYNLL1,UBA52,PSMD8,PSME1,TUBA1C,UBC,PSMB1,RBX1,PSMB6,RPS27A,PCM1,PAFAH1B1,FBXW11,PPP1CB,PSMD1,AKAP9
194	REAC	Hedgehog 'off' state	REAC:R-HSA-5610787	0.00570245	2.24394	113	397	12	10760	UBB,UBA52,PSMD8,PSME1,TUBA1C,UBC,PSMB1,RBX1,PSMB6,RPS27A,CSNK1A1,PSMD1
195	REAC	Regulation of PTEN stability and activity	REAC:R-HSA-8948751	0.00570245	2.24394	69	397	9	10760	UBB,UBA52,PSMD8,PSME1,UBC,PSMB1,PSMB6,RPS27A,PSMD1
196	REAC	Downstream TCR signaling	REAC:R-HSA-202424	0.00578343	2.23781	98	397	11	10760	UBB,UBA52,PSMD8,PSME1,UBC,PSMB1,PSMB6,RPS27A,FBXW11,PSMD1,NFKBIA
197	REAC	Mitotic G2-G2/M phases	REAC:R-HSA-453274	0.00604667	2.21848	197	397	17	10760	UBB,DYNLL1,UBA52,PSMD8,PSME1,TUBA1C,UBC,PSMB1,RBX1,PSMB6,RPS27A,PCM1,PAFAH1B1,FBXW11,PPP1CB,PSMD1,AKAP9
198	REAC	TRAF6 mediated IRF7 activation in TLR7/8 or 9 signaling	REAC:R-HSA-975110	0.00606209	2.21738	13	397	4	10760	UBB,UBA52,UBC,RPS27A
199	REAC	Suppression of phagosomal maturation	REAC:R-HSA-9637687	0.00606209	2.21738	13	397	4	10760	UBB,UBA52,UBC,RPS27A
200	REAC	PINK1-PRKN Mediated Mitophagy	REAC:R-HSA-5205685	0.00619674	2.20784	22	397	5	10760	UBB,UBA52,UBC,RPS27A,SQSTM1
201	REAC	NOTCH2 Activation and Transmission of Signal to the Nucleus	REAC:R-HSA-2979096	0.00619674	2.20784	22	397	5	10760	UBB,UBA52,UBC,RPS27A,ADAM10
202	REAC	JNK (c-Jun kinases) phosphorylation and activation mediated by activated human TAK1	REAC:R-HSA-450321	0.00619674	2.20784	22	397	5	10760	UBB,UBA52,UBC,RPS27A,TAB3
203	REAC	Aggrephagy	REAC:R-HSA-9646399	0.00619674	2.20784	44	397	7	10760	UBB,DYNLL1,UBA52,PARK7,TUBA1C,UBC,RPS27A
204	REAC	Signaling by NOTCH1 HD+PEST Domain Mutants in Cancer	REAC:R-HSA-2894858	0.0062787	2.20213	57	397	8	10760	UBB,UBA52,UBC,RBX1,RPS27A,ADAM10,ADAM17,MAML2
205	REAC	Signaling by NOTCH1 in Cancer	REAC:R-HSA-2644603	0.0062787	2.20213	57	397	8	10760	UBB,UBA52,UBC,RBX1,RPS27A,ADAM10,ADAM17,MAML2
206	REAC	Constitutive Signaling by NOTCH1 PEST Domain Mutants	REAC:R-HSA-2644606	0.0062787	2.20213	57	397	8	10760	UBB,UBA52,UBC,RBX1,RPS27A,ADAM10,ADAM17,MAML2
207	REAC	Constitutive Signaling by NOTCH1 HD+PEST Domain Mutants	REAC:R-HSA-2894862	0.0062787	2.20213	57	397	8	10760	UBB,UBA52,UBC,RBX1,RPS27A,ADAM10,ADAM17,MAML2
208	REAC	Signaling by NOTCH1 PEST Domain Mutants in Cancer	REAC:R-HSA-2644602	0.0062787	2.20213	57	397	8	10760	UBB,UBA52,UBC,RBX1,RPS27A,ADAM10,ADAM17,MAML2
209	REAC	Regulation of PLK1 Activity at G2/M Transition	REAC:R-HSA-2565942	0.00636847	2.19596	85	397	10	10760	UBB,DYNLL1,UBA52,UBC,RPS27A,PCM1,PAFAH1B1,FBXW11,PPP1CB,AKAP9
210	REAC	Signaling by TGFB family members	REAC:R-HSA-9006936	0.00638937	2.19454	100	397	11	10760	UBB,UBA52,UBC,RHOA,RPS27A,BMPR1B,PPP1R15A,ZFYVE16,PPP1CB,USP15,INHBA
211	REAC	Regulation of TNFR1 signaling	REAC:R-HSA-5357905	0.0065589	2.18317	33	397	6	10760	RACK1,UBB,UBA52,UBC,RPS27A,TAX1BP1
212	REAC	Signaling by NOTCH2	REAC:R-HSA-1980145	0.0065589	2.18317	33	397	6	10760	UBB,UBA52,UBC,RPS27A,ADAM10,MAML2
213	REAC	Intracellular signaling by second messengers	REAC:R-HSA-9006925	0.00675118	2.17062	292	397	22	10760	UBB,UBA52,PSMD8,PSME1,UBC,PSMB1,PSMB6,RPS27A,CHD3,ITPR1,IER3,MDM2,ITPR2,PSMD1,EREG,PPARG,INSR,PRKCA,AREG,EGR1,JUN,NR4A1
214	REAC	Signaling by Hedgehog	REAC:R-HSA-5358351	0.00679057	2.16809	149	397	14	10760	UBB,UBA52,PSMD8,PSME1,TUBA1C,UBC,PSMB1,RBX1,PSMB6,RPS27A,CSNK1A1,ERLEC1,PSMD1,ADAM17
215	REAC	Processing of Capped Intron-Containing Pre-mRNA	REAC:R-HSA-72203	0.00693196	2.15914	237	397	19	10760	YBX1,SNRPD2,POLR2L,SNRPG,SNRNP70,U2SURP,HNRNPM,DDX5,THOC2,DDX46,SRSF11,SRRM1,FUS,SRSF10,TPR,SRRM2,SF1,HNRNPH1,TRA2B
216	REAC	activated TAK1 mediates p38 MAPK activation	REAC:R-HSA-450302	0.00718553	2.14354	23	397	5	10760	UBB,UBA52,UBC,RPS27A,TAB3
217	REAC	RHOBTB2 GTPase cycle	REAC:R-HSA-9013418	0.00718553	2.14354	23	397	5	10760	ACTG1,TMOD3,SRRM1,MSI2,TRA2B
218	REAC	Regulation of gap junction activity	REAC:R-HSA-191650	0.00735615	2.13335	2	397	2	10760	TJP1,GJA1
219	REAC	IRAK1 recruits IKK complex upon TLR7/8 or 9 stimulation	REAC:R-HSA-975144	0.00735615	2.13335	14	397	4	10760	UBB,UBA52,UBC,RPS27A
220	REAC	InlB-mediated entry of Listeria monocytogenes into host cell	REAC:R-HSA-8875360	0.00735615	2.13335	14	397	4	10760	UBB,UBA52,UBC,RPS27A
221	REAC	IRAK1 recruits IKK complex	REAC:R-HSA-937039	0.00735615	2.13335	14	397	4	10760	UBB,UBA52,UBC,RPS27A
222	REAC	Signaling by ERBB2	REAC:R-HSA-1227986	0.00735615	2.13335	46	397	7	10760	UBB,UBA52,UBC,RHOA,RPS27A,EREG,PRKCA
223	REAC	Spry regulation of FGF signaling	REAC:R-HSA-1295596	0.00735615	2.13335	14	397	4	10760	UBB,UBA52,UBC,RPS27A
224	REAC	CDK-mediated phosphorylation and removal of Cdc6	REAC:R-HSA-69017	0.00743806	2.12854	73	397	9	10760	UBB,UBA52,PSMD8,PSME1,UBC,PSMB1,PSMB6,RPS27A,PSMD1
225	REAC	Cdc20:Phospho-APC/C mediated degradation of Cyclin A	REAC:R-HSA-174184	0.00743806	2.12854	73	397	9	10760	UBB,UBA52,PSMD8,PSME1,UBC,PSMB1,PSMB6,RPS27A,PSMD1
226	REAC	ABC-family proteins mediated transport	REAC:R-HSA-382556	0.00757701	2.1205	103	397	11	10760	UBB,UBA52,PSMD8,PSME1,UBC,PSMB1,PSMB6,RPS27A,ERLEC1,ABCF1,PSMD1
227	REAC	Late Phase of HIV Life Cycle	REAC:R-HSA-162599	0.00758002	2.12033	135	397	13	10760	UBB,UBA52,PPIA,POLR2L,UBC,ELOB,RAN,RPS27A,TAF11,NMT1,TPR,NMT2,RNMT
228	REAC	L1CAM interactions	REAC:R-HSA-373760	0.00766195	2.11566	119	397	12	10760	ACTG1,ACTB,TUBA1C,SHTN1,CLTC,RPS6KA3,NRP1,AP2B1,ITGA2,ITGB1,RDX,ITGAV
229	REAC	APC:Cdc20 mediated degradation of cell cycle proteins prior to satisfation of the cell cycle checkpoint	REAC:R-HSA-179419	0.00802031	2.09581	74	397	9	10760	UBB,UBA52,PSMD8,PSME1,UBC,PSMB1,PSMB6,RPS27A,PSMD1
230	REAC	APC/C:Cdh1 mediated degradation of Cdc20 and other APC/C:Cdh1 targeted proteins in late mitosis/early G1	REAC:R-HSA-174178	0.00802031	2.09581	74	397	9	10760	UBB,UBA52,PSMD8,PSME1,UBC,PSMB1,PSMB6,RPS27A,PSMD1
231	REAC	RHOBTB GTPase Cycle	REAC:R-HSA-9706574	0.0082898	2.08146	35	397	6	10760	ACTG1,TMOD3,RBBP6,SRRM1,MSI2,TRA2B
232	REAC	Toll-like Receptor Cascades	REAC:R-HSA-168898	0.00859934	2.06554	154	397	14	10760	PLCG2,UBB,UBA52,UBC,RPS27A,RPS6KA3,FOS,APP,MEF2A,MEF2C,FBXW11,NFKBIA,TAB3,JUN
233	REAC	Nuclear Events (kinase and transcription factor activation)	REAC:R-HSA-198725	0.008788	2.05611	61	397	8	10760	SGK1,FOSB,JUND,RPS6KA3,FOS,MEF2A,MEF2C,EGR1
234	REAC	ER-Phagosome pathway	REAC:R-HSA-1236974	0.0088349	2.0538	90	397	10	10760	UBB,UBA52,PSMD8,PSME1,UBC,PSMB1,SEC61G,PSMB6,RPS27A,PSMD1
235	REAC	Signal Transduction	REAC:R-HSA-162582	0.00886553	2.0523	2514	397	118	10760	PLCG2,YBX1,RACK1,UBB,ACTG1,DYNLL1,ACTB,RPS6,UBA52,RPS27,PSMD8,POLR2L,PSME1,TUBA1C,UBC,PSMB1,RHOC,RBX1,PFN1,PSMB6,RHOA,RPS27A,TMOD3,SFPQ,CSNK1A1,SGK1,BMPR1B,TAX1BP1,PPP1R15A,CHD3,FERMT2,FOSB,DIAPH2,ERLEC1,CLTC,RHOBTB3,HNRNPM,DDX5,JUND,SQSTM1,CD55,TMED5,ARHGAP20,RHOB,ITPR1,ADAM10,LMAN1,RPS6KA3,IER3,CHD1,ABCA1,TJP1,FOS,RBBP6,FLRT2,KTN1,CTTN,APP,MDM2,MEF2A,AMOTL1,ZFYVE16,PAFAH1B1,CDC42BPB,ITPR2,RTN4,…
236	REAC	PTEN Regulation	REAC:R-HSA-6807070	0.00886553	2.0523	138	397	13	10760	UBB,UBA52,PSMD8,PSME1,UBC,PSMB1,PSMB6,RPS27A,CHD3,PSMD1,PPARG,EGR1,JUN
237	REAC	Signaling by Interleukins	REAC:R-HSA-449147	0.00886553	2.0523	460	397	30	10760	RPLP0,UBB,MIF,UBA52,PSMD8,PPIA,PSME1,UBC,PSMB1,RBX1,PSMB6,RPS27A,SOD1,CANX,SQSTM1,RPS6KA3,IL1R1,FOS,APP,MEF2A,MEF2C,FBXW11,PSMD1,NFKBIA,TAB3,PTGS2,IL6ST,ITGB1,STAT3,JUN
238	REAC	Signaling by NOTCH3	REAC:R-HSA-9012852	0.00890077	2.05057	48	397	7	10760	YBX1,UBB,UBA52,UBC,RPS27A,ADAM10,MAML2
239	REAC	Antigen processing-Cross presentation	REAC:R-HSA-1236975	0.00897472	2.04698	106	397	11	10760	UBB,UBA52,PSMD8,PSME1,UBC,PSMB1,SEC61G,PSMB6,RPS27A,PSMD1,ITGAV
240	REAC	Glycogen storage diseases	REAC:R-HSA-3229121	0.00897472	2.04698	15	397	4	10760	UBB,UBA52,UBC,RPS27A
241	REAC	Regulation of innate immune responses to cytosolic DNA	REAC:R-HSA-3134975	0.00897472	2.04698	15	397	4	10760	UBB,UBA52,UBC,RPS27A
242	REAC	Negative regulation of FLT3	REAC:R-HSA-9706369	0.00897472	2.04698	15	397	4	10760	UBB,UBA52,UBC,RPS27A
243	REAC	APC/C:Cdc20 mediated degradation of mitotic proteins	REAC:R-HSA-176409	0.00913523	2.03928	76	397	9	10760	UBB,UBA52,PSMD8,PSME1,UBC,PSMB1,PSMB6,RPS27A,PSMD1
244	REAC	Regulation of TP53 Degradation	REAC:R-HSA-6804757	0.00913523	2.03928	36	397	6	10760	UBB,UBA52,UBC,RPS27A,SGK1,MDM2
245	REAC	Switching of origins to a post-replicative state	REAC:R-HSA-69052	0.00917627	2.03733	91	397	10	10760	UBB,UBA52,PSMD8,PSME1,UBC,PSMB1,RBX1,PSMB6,RPS27A,PSMD1
246	REAC	Death Receptor Signalling	REAC:R-HSA-73887	0.00972164	2.01226	140	397	13	10760	RACK1,UBB,UBA52,UBC,RHOA,RPS27A,TAX1BP1,SQSTM1,RTN4,NFKBIA,TAB3,ADAM17,AKAP13
247	REAC	Activation of APC/C and APC/C:Cdc20 mediated degradation of mitotic proteins	REAC:R-HSA-176814	0.00989396	2.00463	77	397	9	10760	UBB,UBA52,PSMD8,PSME1,UBC,PSMB1,PSMB6,RPS27A,PSMD1
248	REAC	Cytosolic sensors of pathogen-associated DNA	REAC:R-HSA-1834949	0.0101858	1.992	63	397	8	10760	UBB,UBA52,POLR2L,UBC,RPS27A,PRKDC,NFKBIA,DHX36
249	REAC	Regulation of TP53 Expression and Degradation	REAC:R-HSA-6806003	0.0103518	1.98498	37	397	6	10760	UBB,UBA52,UBC,RPS27A,SGK1,MDM2
250	REAC	Calnexin/calreticulin cycle	REAC:R-HSA-901042	0.0110288	1.95747	26	397	5	10760	UBB,UBA52,UBC,RPS27A,CANX
251	REAC	Glycogen synthesis	REAC:R-HSA-3322077	0.0110288	1.95747	16	397	4	10760	UBB,UBA52,UBC,RPS27A
252	REAC	Semaphorin interactions	REAC:R-HSA-373755	0.0110288	1.95747	64	397	8	10760	RHOC,RHOA,RHOB,NRP1,SEMA6A,TLN1,ITGB1,SEMA3A
253	REAC	Signaling by BRAF and RAF1 fusions	REAC:R-HSA-6802952	0.0110288	1.95747	64	397	8	10760	ACTG1,ACTB,FXR1,TLN1,LMNA,IQGAP1,VCL,AKAP9
254	REAC	Activation of IRF3/IRF7 mediated by TBK1/IKK epsilon	REAC:R-HSA-936964	0.0110288	1.95747	16	397	4	10760	UBB,UBA52,UBC,RPS27A
255	REAC	Translesion synthesis by REV1	REAC:R-HSA-110312	0.0110288	1.95747	16	397	4	10760	UBB,UBA52,UBC,RPS27A
256	REAC	PIP3 activates AKT signaling	REAC:R-HSA-1257604	0.0117996	1.92813	252	397	19	10760	UBB,UBA52,PSMD8,PSME1,UBC,PSMB1,PSMB6,RPS27A,CHD3,IER3,MDM2,PSMD1,EREG,PPARG,INSR,AREG,EGR1,JUN,NR4A1
257	REAC	Clathrin-mediated endocytosis	REAC:R-HSA-8856828	0.0119531	1.92252	144	397	13	10760	UBB,ACTG1,ACTB,UBA52,UBC,RPS27A,CLTC,CTTN,EREG,SCARB2,AP2B1,AREG,AAK1
258	REAC	Downregulation of ERBB2 signaling	REAC:R-HSA-8863795	0.0127454	1.89465	27	397	5	10760	UBB,UBA52,UBC,RPS27A,EREG
259	REAC	Mitophagy	REAC:R-HSA-5205647	0.0127454	1.89465	27	397	5	10760	UBB,UBA52,UBC,RPS27A,SQSTM1
260	REAC	FLT3 signaling in disease	REAC:R-HSA-9682385	0.0127454	1.89465	27	397	5	10760	UBB,UBA52,UBC,RPS27A,GOLGB1
261	REAC	Formation of TC-NER Pre-Incision Complex	REAC:R-HSA-6781823	0.0129995	1.88607	52	397	7	10760	UBB,UBA52,POLR2L,UBC,RBX1,RPS27A,CUL4B
262	REAC	Regulation of APC/C activators between G1/S and early anaphase	REAC:R-HSA-176408	0.0132583	1.87751	81	397	9	10760	UBB,UBA52,PSMD8,PSME1,UBC,PSMB1,PSMB6,RPS27A,PSMD1
263	REAC	Translesion synthesis by POLK	REAC:R-HSA-5655862	0.0133773	1.87363	17	397	4	10760	UBB,UBA52,UBC,RPS27A
264	REAC	Protein methylation	REAC:R-HSA-8876725	0.0133773	1.87363	17	397	4	10760	RPS2,EEF1A1,ETFB,KIN
265	REAC	Signaling by Ligand-Responsive EGFR Variants in Cancer	REAC:R-HSA-5637815	0.0133773	1.87363	17	397	4	10760	UBB,UBA52,UBC,RPS27A
266	REAC	Translesion synthesis by POLI	REAC:R-HSA-5656121	0.0133773	1.87363	17	397	4	10760	UBB,UBA52,UBC,RPS27A
267	REAC	Constitutive Signaling by Ligand-Responsive EGFR Cancer Variants	REAC:R-HSA-1236382	0.0133773	1.87363	17	397	4	10760	UBB,UBA52,UBC,RPS27A
268	REAC	p75 NTR receptor-mediated signalling	REAC:R-HSA-193704	0.0135056	1.86949	97	397	10	10760	UBB,UBA52,UBC,RHOA,RPS27A,SQSTM1,RTN4,NFKBIA,ADAM17,AKAP13
269	REAC	Circadian Clock	REAC:R-HSA-400253	0.0139188	1.8564	67	397	8	10760	UBB,UBA52,UBC,RPS27A,NFIL3,MEF2C,PPP1CB,NRIP1
270	REAC	Cyclin E associated events during G1/S transition	REAC:R-HSA-69202	0.0139417	1.85568	82	397	9	10760	UBB,UBA52,PSMD8,PSME1,UBC,PSMB1,PSMB6,RPS27A,PSMD1
271	REAC	Oncogenic MAPK signaling	REAC:R-HSA-6802957	0.0139417	1.85568	82	397	9	10760	ACTG1,ACTB,FXR1,PPP1CB,TLN1,LMNA,IQGAP1,VCL,AKAP9
272	REAC	Budding and maturation of HIV virion	REAC:R-HSA-162588	0.0142848	1.84513	28	397	5	10760	UBB,UBA52,PPIA,UBC,RPS27A
273	REAC	HIV Life Cycle	REAC:R-HSA-162587	0.0142848	1.84513	148	397	13	10760	UBB,UBA52,PPIA,POLR2L,UBC,ELOB,RAN,RPS27A,TAF11,NMT1,TPR,NMT2,RNMT
274	REAC	Translation of Structural Proteins	REAC:R-HSA-9683701	0.0142848	1.84513	28	397	5	10760	UBB,UBA52,UBC,RPS27A,CANX
275	REAC	Signaling by NTRKs	REAC:R-HSA-166520	0.0143078	1.84443	131	397	12	10760	RHOA,SGK1,FOSB,CLTC,JUND,RPS6KA3,FOS,MEF2A,MEF2C,AP2B1,STAT3,EGR1
276	REAC	CHL1 interactions	REAC:R-HSA-447041	0.0154279	1.81169	9	397	3	10760	NRP1,ITGA2,ITGB1
277	REAC	RHO GTPases Activate Rhotekin and Rhophilins	REAC:R-HSA-5666185	0.0154279	1.81169	9	397	3	10760	RHOC,RHOA,RHOB
278	REAC	Dual Incision in GG-NER	REAC:R-HSA-5696400	0.0158435	1.80015	41	397	6	10760	UBB,UBA52,UBC,RBX1,RPS27A,CUL4B
279	REAC	Cyclin A:Cdk2-associated events at S phase entry	REAC:R-HSA-69656	0.0158936	1.79878	84	397	9	10760	UBB,UBA52,PSMD8,PSME1,UBC,PSMB1,PSMB6,RPS27A,PSMD1
280	REAC	TP53 Regulates Metabolic Genes	REAC:R-HSA-5628897	0.0158936	1.79878	84	397	9	10760	COX6C,NDUFA4,COX8A,COX6A1,COX5B,COX6B1,COX7C,GLS,TXNRD1
281	REAC	TNFR2 non-canonical NF-kB pathway	REAC:R-HSA-5668541	0.0160838	1.79361	100	397	10	10760	UBB,UBA52,PSMD8,PSME1,UBC,PSMB1,PSMB6,RPS27A,FBXW11,PSMD1
282	REAC	Vpr-mediated induction of apoptosis by mitochondrial outer membrane permeabilization	REAC:R-HSA-180897	0.0169824	1.77	3	397	2	10760	SLC25A6,SLC25A5
283	REAC	DNA Replication Pre-Initiation	REAC:R-HSA-69002	0.0170303	1.76878	85	397	9	10760	UBB,UBA52,PSMD8,PSME1,UBC,PSMB1,PSMB6,RPS27A,PSMD1
284	REAC	RAF/MAP kinase cascade	REAC:R-HSA-5673001	0.0177676	1.75037	264	397	19	10760	UBB,ACTG1,ACTB,UBA52,PSMD8,PSME1,UBC,PSMB1,RBX1,PSMB6,RPS27A,PPP1CB,PSMD1,EREG,TLN1,PTPRA,IQGAP1,VCL,AREG
285	REAC	Laminin interactions	REAC:R-HSA-3000157	0.018681	1.7286	30	397	5	10760	ITGA2,ITGB1,COL4A2,HSPG2,ITGAV
286	REAC	FCERI mediated NF-kB activation	REAC:R-HSA-2871837	0.018681	1.7286	136	397	12	10760	UBB,UBA52,PSMD8,PSME1,UBC,PSMB1,PSMB6,RPS27A,FBXW11,PSMD1,NFKBIA,TAB3
287	REAC	RHO GTPases activate CIT	REAC:R-HSA-5625900	0.0187278	1.72751	19	397	4	10760	RHOC,RHOA,RHOB,PPP1CB
288	REAC	Signaling by TGF-beta Receptor Complex	REAC:R-HSA-170834	0.0187278	1.72751	71	397	8	10760	UBB,UBA52,UBC,RHOA,RPS27A,PPP1R15A,PPP1CB,USP15
289	REAC	Scavenging by Class A Receptors	REAC:R-HSA-3000480	0.0187278	1.72751	19	397	4	10760	FTH1,FTL,APOE,COL4A2
290	REAC	TICAM1, RIP1-mediated IKK complex recruitment	REAC:R-HSA-168927	0.0187278	1.72751	19	397	4	10760	UBB,UBA52,UBC,RPS27A
291	REAC	RHO GTPases Activate ROCKs	REAC:R-HSA-5627117	0.0187278	1.72751	19	397	4	10760	RHOC,RHOA,RHOB,PPP1CB
292	REAC	Listeria monocytogenes entry into host cells	REAC:R-HSA-8876384	0.0187278	1.72751	19	397	4	10760	UBB,UBA52,UBC,RPS27A
293	REAC	Translesion Synthesis by POLH	REAC:R-HSA-110320	0.0187278	1.72751	19	397	4	10760	UBB,UBA52,UBC,RPS27A
294	REAC	Formation of Incision Complex in GG-NER	REAC:R-HSA-5696395	0.0190952	1.71908	43	397	6	10760	UBB,UBA52,UBC,RBX1,RPS27A,CUL4B
295	REAC	Interleukin-12 family signaling	REAC:R-HSA-447115	0.0194212	1.71172	57	397	7	10760	RPLP0,MIF,PPIA,SOD1,CANX,IL6ST,STAT3
296	REAC	Signaling by NOTCH1	REAC:R-HSA-1980143	0.0197947	1.70345	72	397	8	10760	UBB,UBA52,UBC,RBX1,RPS27A,ADAM10,ADAM17,MAML2
297	REAC	Cargo recognition for clathrin-mediated endocytosis	REAC:R-HSA-8856825	0.0201542	1.69564	104	397	10	10760	UBB,UBA52,UBC,RPS27A,CLTC,EREG,SCARB2,AP2B1,AREG,AAK1
298	REAC	Regulation of mitotic cell cycle	REAC:R-HSA-453276	0.0202435	1.69372	88	397	9	10760	UBB,UBA52,PSMD8,PSME1,UBC,PSMB1,PSMB6,RPS27A,PSMD1
299	REAC	MAPK family signaling cascades	REAC:R-HSA-5683057	0.0202435	1.69372	308	397	21	10760	UBB,ACTG1,ACTB,UBA52,PSMD8,PSME1,UBC,PSMB1,RBX1,PSMB6,RPS27A,PPP1CB,PSMD1,EREG,TLN1,DNAJB1,PTPRA,IQGAP1,VCL,AREG,JUN
300	REAC	APC/C-mediated degradation of cell cycle proteins	REAC:R-HSA-174143	0.0202435	1.69372	88	397	9	10760	UBB,UBA52,PSMD8,PSME1,UBC,PSMB1,PSMB6,RPS27A,PSMD1
301	REAC	MAPK targets/ Nuclear events mediated by MAP kinases	REAC:R-HSA-450282	0.0203995	1.69038	31	397	5	10760	RPS6KA3,FOS,MEF2A,MEF2C,JUN
302	REAC	Cristae formation	REAC:R-HSA-8949613	0.0203995	1.69038	31	397	5	10760	ATP5PD,ATP5F1E,ATP5ME,ATP5MC3,ATP5PF
303	REAC	MAPK1/MAPK3 signaling	REAC:R-HSA-5684996	0.0203995	1.69038	269	397	19	10760	UBB,ACTG1,ACTB,UBA52,PSMD8,PSME1,UBC,PSMB1,RBX1,PSMB6,RPS27A,PPP1CB,PSMD1,EREG,TLN1,PTPRA,IQGAP1,VCL,AREG
304	REAC	Metabolism of polyamines	REAC:R-HSA-351202	0.0207706	1.68255	58	397	7	10760	OAZ1,PSMD8,PSME1,PSMB1,PSMB6,PSMD1,AMD1
305	REAC	Defective B4GALT7 causes EDS, progeroid type	REAC:R-HSA-3560783	0.0217013	1.66351	20	397	4	10760	VCAN,GPC1,GPC6,HSPG2
306	REAC	Defective B3GAT3 causes JDSSDHD	REAC:R-HSA-3560801	0.0217013	1.66351	20	397	4	10760	VCAN,GPC1,GPC6,HSPG2
307	REAC	Defective B3GALT6 causes EDSP2 and SEMDJL1	REAC:R-HSA-4420332	0.0217013	1.66351	20	397	4	10760	VCAN,GPC1,GPC6,HSPG2
308	REAC	Signaling by FGFR	REAC:R-HSA-190236	0.0224788	1.64823	74	397	8	10760	UBB,UBA52,POLR2L,UBC,RPS27A,HNRNPM,FLRT2,HNRNPH1
309	REAC	ECM proteoglycans	REAC:R-HSA-3000178	0.0242971	1.61445	75	397	8	10760	APP,SPARC,VCAN,ITGA2,ITGB1,COL4A2,HSPG2,ITGAV
310	REAC	NOTCH1 Intracellular Domain Regulates Transcription	REAC:R-HSA-2122947	0.0253657	1.59575	46	397	6	10760	UBB,UBA52,UBC,RBX1,RPS27A,MAML2
311	REAC	ER Quality Control Compartment (ERQC)	REAC:R-HSA-901032	0.0253781	1.59554	21	397	4	10760	UBB,UBA52,UBC,RPS27A
312	REAC	CLEC7A (Dectin-1) induces NFAT activation	REAC:R-HSA-5607763	0.0253781	1.59554	11	397	3	10760	ITPR1,ITPR2,PPP3CA
313	REAC	Interleukin-27 signaling	REAC:R-HSA-9020956	0.0253781	1.59554	11	397	3	10760	CANX,IL6ST,STAT3
314	REAC	Regulation of FZD by ubiquitination	REAC:R-HSA-4641263	0.0253781	1.59554	21	397	4	10760	UBB,UBA52,UBC,RPS27A
315	REAC	Regulation of signaling by CBL	REAC:R-HSA-912631	0.0253781	1.59554	21	397	4	10760	UBB,UBA52,UBC,RPS27A
316	REAC	Signaling by MET	REAC:R-HSA-6806834	0.0256447	1.591	76	397	8	10760	UBB,UBA52,UBC,RPS27A,ITGA2,ITGB1,STAT3,PTPN1
317	REAC	Oncogene Induced Senescence	REAC:R-HSA-2559585	0.0256447	1.591	33	397	5	10760	UBB,UBA52,UBC,RPS27A,MDM2
318	REAC	Cytokine Signaling in Immune system	REAC:R-HSA-1280215	0.0269066	1.57014	705	397	39	10760	RPLP0,UBB,MIF,UBA52,PSMD8,PPIA,PSME1,MT2A,UBC,ELOB,PSMB1,RBX1,PSMB6,RPS27A,SOD1,CANX,SAMHD1,SQSTM1,RPS6KA3,IL1R1,FOS,APP,MEF2A,MEF2C,FBXW11,PSMD1,NFKBIA,FLNA,TAB3,ADAM17,TPR,PTGS2,IL6ST,ITGB1,FLNB,STAT3,EGR1,PTPN1,JUN
319	REAC	Negative regulators of DDX58/IFIH1 signaling	REAC:R-HSA-936440	0.0289025	1.53906	34	397	5	10760	UBB,UBA52,UBC,RPS27A,TAX1BP1
320	REAC	Late endosomal microautophagy	REAC:R-HSA-9615710	0.0289025	1.53906	34	397	5	10760	UBB,UBA52,PARK7,UBC,RPS27A
321	REAC	MECP2 regulates transcription factors	REAC:R-HSA-9022707	0.02911	1.53596	4	397	2	10760	MEF2C,PPARG
322	REAC	Protein ubiquitination	REAC:R-HSA-8852135	0.0293382	1.53257	78	397	8	10760	UBB,UBA52,UBC,RPS27A,UBA6,UBA1,PRKDC,RTF1
323	REAC	IKK complex recruitment mediated by RIP1	REAC:R-HSA-937041	0.0293382	1.53257	22	397	4	10760	UBB,UBA52,UBC,RPS27A
324	REAC	Transcriptional Regulation by TP53	REAC:R-HSA-3700989	0.0293382	1.53257	362	397	23	10760	UBB,COX6C,NDUFA4,UBA52,NPM1,POLR2L,COX8A,COX6A1,COX5B,UBC,ELOB,COX6B1,COX7C,RPS27A,SGK1,CHD3,GLS,TXNRD1,TAF11,GADD45A,FOS,MDM2,JUN
325	REAC	DNA Damage Bypass	REAC:R-HSA-73893	0.0298057	1.5257	48	397	6	10760	UBB,UBA52,UBC,RBX1,RPS27A,CUL4B
326	REAC	Gap-filling DNA repair synthesis and ligation in TC-NER	REAC:R-HSA-6782210	0.0304726	1.51609	63	397	7	10760	UBB,UBA52,POLR2L,UBC,RBX1,RPS27A,CUL4B
327	REAC	Interleukin-35 Signalling	REAC:R-HSA-8984722	0.0314934	1.50178	12	397	3	10760	CANX,IL6ST,STAT3
328	REAC	Response to elevated platelet cytosolic Ca2+	REAC:R-HSA-76005	0.0314934	1.50178	130	397	11	10760	PPIA,PFN1,SOD1,APP,SPARC,FLNA,TLN1,CD9,PRKCA,ACTN4,VCL
329	REAC	Signaling by high-kinase activity BRAF mutants	REAC:R-HSA-6802948	0.0317306	1.49852	35	397	5	10760	ACTG1,ACTB,TLN1,IQGAP1,VCL
330	REAC	N-glycan trimming in the ER and Calnexin/Calreticulin cycle	REAC:R-HSA-532668	0.0317306	1.49852	35	397	5	10760	UBB,UBA52,UBC,RPS27A,CANX
331	REAC	Signaling by FGFR2	REAC:R-HSA-5654738	0.0325622	1.48729	64	397	7	10760	UBB,UBA52,POLR2L,UBC,RPS27A,HNRNPM,HNRNPH1
332	REAC	Dual incision in TC-NER	REAC:R-HSA-6782135	0.0325622	1.48729	64	397	7	10760	UBB,UBA52,POLR2L,UBC,RBX1,RPS27A,CUL4B
333	REAC	Selective autophagy	REAC:R-HSA-9663891	0.0330575	1.48073	80	397	8	10760	UBB,DYNLL1,UBA52,PARK7,TUBA1C,UBC,RPS27A,SQSTM1
334	REAC	Downregulation of SMAD2/3:SMAD4 transcriptional activity	REAC:R-HSA-2173795	0.0333161	1.47735	23	397	4	10760	UBB,UBA52,UBC,RPS27A
335	REAC	Negative regulation of FGFR3 signaling	REAC:R-HSA-5654732	0.0333161	1.47735	23	397	4	10760	UBB,UBA52,UBC,RPS27A
336	REAC	Visual phototransduction	REAC:R-HSA-2187338	0.0338779	1.47008	97	397	9	10760	RBP1,METAP2,NMT1,APOE,GPC1,GPC6,NMT2,PRKCA,HSPG2
337	REAC	Gap junction trafficking and regulation	REAC:R-HSA-157858	0.0348103	1.45829	50	397	6	10760	ACTG1,ACTB,TUBA1C,CLTC,TJP1,GJA1
338	REAC	NOD1/2 Signaling Pathway	REAC:R-HSA-168638	0.0348103	1.45829	36	397	5	10760	UBB,UBA52,UBC,RPS27A,TAB3
339	REAC	SARS-CoV-1 Infection	REAC:R-HSA-9678108	0.0348103	1.45829	50	397	6	10760	UBB,UBA52,UBC,RPS27A,CANX,DDX5
340	REAC	Signaling by WNT	REAC:R-HSA-195721	0.035489	1.44991	328	397	21	10760	UBB,UBA52,PSMD8,PSME1,UBC,PSMB1,RBX1,PFN1,PSMB6,RHOA,RPS27A,CSNK1A1,CLTC,TMED5,ITPR1,ITPR2,PSMD1,AP2B1,PPP3CA,PRKCA,USP34
341	REAC	SUMO E3 ligases SUMOylate target proteins	REAC:R-HSA-3108232	0.0361238	1.44221	170	397	13	10760	NPM1,PARK7,CHD3,DDX5,MDM2,NFKBIA,PPARG,NRIP1,TPR,DDX17,TOP1,SMC6,HERC2
342	REAC	Mitotic Anaphase	REAC:R-HSA-68882	0.0365099	1.43759	228	397	16	10760	UBB,DYNLL1,UBA52,RPS27,PSMD8,PSME1,TUBA1C,UBC,PSMB1,RAN,PSMB6,RPS27A,PAFAH1B1,PSMD1,IST1,ANKLE2
343	REAC	APC/C:Cdc20 mediated degradation of Cyclin B	REAC:R-HSA-174048	0.0376038	1.42477	24	397	4	10760	UBB,UBA52,UBC,RPS27A
344	REAC	Mitotic Metaphase and Anaphase	REAC:R-HSA-2555396	0.0376038	1.42477	229	397	16	10760	UBB,DYNLL1,UBA52,RPS27,PSMD8,PSME1,TUBA1C,UBC,PSMB1,RAN,PSMB6,RPS27A,PAFAH1B1,PSMD1,IST1,ANKLE2
345	REAC	RAS processing	REAC:R-HSA-9648002	0.0376038	1.42477	24	397	4	10760	UBB,UBA52,UBC,RPS27A
346	REAC	Regulation of ornithine decarboxylase (ODC)	REAC:R-HSA-350562	0.0376038	1.42477	51	397	6	10760	OAZ1,PSMD8,PSME1,PSMB1,PSMB6,PSMD1
347	REAC	RHO GTPases Activate Formins	REAC:R-HSA-5663220	0.0409259	1.388	136	397	11	10760	ACTG1,DYNLL1,ACTB,RPS27,TUBA1C,RHOC,PFN1,RHOA,RHOB,PAFAH1B1,ITGB1
348	REAC	Transcriptional regulation by RUNX2	REAC:R-HSA-8878166	0.0409259	1.388	118	397	10	10760	UBB,UBA52,PSMD8,PSME1,UBC,PSMB1,RBX1,PSMB6,RPS27A,PSMD1
349	REAC	Ovarian tumor domain proteases	REAC:R-HSA-5689896	0.0424026	1.37261	38	397	5	10760	UBB,UBA52,UBC,RHOA,RPS27A
350	REAC	Gap-filling DNA repair synthesis and ligation in GG-NER	REAC:R-HSA-5696397	0.0429939	1.36659	25	397	4	10760	UBB,UBA52,UBC,RPS27A
351	REAC	Neddylation	REAC:R-HSA-8951664	0.0430244	1.36628	233	397	16	10760	UBB,UBA52,PSMD8,PSME1,UBC,ELOB,PSMB1,RBX1,COMMD6,PSMB6,RPS27A,FBXO32,FBXW11,PSMD1,CUL4B,WSB1
352	REAC	Signaling by NOTCH	REAC:R-HSA-157118	0.0430244	1.36628	233	397	16	10760	YBX1,UBB,UBA52,PSMD8,PSME1,UBC,PSMB1,RBX1,PSMB6,RPS27A,ADAM10,PSMD1,B4GALT1,ADAM17,JUN,MAML2
353	REAC	Synthesis of DNA	REAC:R-HSA-69239	0.0449783	1.347	120	397	10	10760	UBB,UBA52,PSMD8,PSME1,UBC,PSMB1,RBX1,PSMB6,RPS27A,PSMD1
354	REAC	Defective EXT2 causes exostoses 2	REAC:R-HSA-3656237	0.0450986	1.34584	14	397	3	10760	GPC1,GPC6,HSPG2
355	REAC	SEMA3A-Plexin repulsion signaling by inhibiting Integrin adhesion	REAC:R-HSA-399955	0.0450986	1.34584	14	397	3	10760	NRP1,TLN1,SEMA3A
356	REAC	Defective EXT1 causes exostoses 1, TRPS2 and CHDS	REAC:R-HSA-3656253	0.0450986	1.34584	14	397	3	10760	GPC1,GPC6,HSPG2
357	REAC	SUMOylation	REAC:R-HSA-2990846	0.0450986	1.34584	176	397	13	10760	NPM1,PARK7,CHD3,DDX5,MDM2,NFKBIA,PPARG,NRIP1,TPR,DDX17,TOP1,SMC6,HERC2
358	REAC	Apoptosis	REAC:R-HSA-109581	0.0450986	1.34584	176	397	13	10760	UBB,DYNLL1,UBA52,PSMD8,PSME1,UBC,PSMB1,PSMB6,RPS27A,TJP1,PSMD1,NMT1,STAT3
359	REAC	MAP2K and MAPK activation	REAC:R-HSA-5674135	0.0457633	1.33948	39	397	5	10760	ACTG1,ACTB,TLN1,IQGAP1,VCL
360	REAC	NGF-stimulated transcription	REAC:R-HSA-9031628	0.0457633	1.33948	39	397	5	10760	SGK1,FOSB,JUND,FOS,EGR1
361	REAC	Syndecan interactions	REAC:R-HSA-3000170	0.0474665	1.32361	26	397	4	10760	ITGA2,PRKCA,ITGB1,ITGAV
362	REAC	APC-Cdc20 mediated degradation of Nek2A	REAC:R-HSA-179409	0.0474665	1.32361	26	397	4	10760	UBB,UBA52,UBC,RPS27A
363	REAC	Negative regulation of FGFR1 signaling	REAC:R-HSA-5654726	0.0474665	1.32361	26	397	4	10760	UBB,UBA52,UBC,RPS27A
364	REAC	A tetrasaccharide linker sequence is required for GAG synthesis	REAC:R-HSA-1971475	0.0474665	1.32361	26	397	4	10760	VCAN,GPC1,GPC6,HSPG2
365	REAC	Signaling by VEGF	REAC:R-HSA-194138	0.0479426	1.31928	104	397	9	10760	ACTG1,ACTB,RHOA,ITPR1,ITPR2,WASF2,NRP1,PRKCA,ITGAV
366	REAC	Platelet activation, signaling and aggregation	REAC:R-HSA-76002	0.049388	1.30638	258	397	17	10760	PLCG2,PPIA,PFN1,RHOA,SOD1,RHOB,ITPR1,APP,ITPR2,SPARC,FLNA,TLN1,CD9,PRKCA,ACTN4,VCL,PTPN1
367	REAC	Signaling by FGFR1	REAC:R-HSA-5654736	0.0496584	1.30401	40	397	5	10760	UBB,UBA52,UBC,RPS27A,FLRT2
368	REAC	Signaling by RAF1 mutants	REAC:R-HSA-9656223	0.0496584	1.30401	40	397	5	10760	ACTG1,ACTB,TLN1,IQGAP1,VCL

## Sheet: cluster1vs0,2,3,4,5,8,12
Supplementary Data 6: Reactome enrichment analysis of differentially expressed genes between granulosa cell clusters 1 and 0,2,3,4,5,8,12 (the FindMarkers function).
Column C contains the names of biological Reactome pathways that are significantly enriched.
Column D contains the term identifiers.
Columns E-F contain the enrichment pathways FDR values. FDR is the adjusted p-value by the Benjamini-Hochberg method.
Columns G-J contain meta-data describing the terms.
Column K lists the genes associated with each enriched term.
The data list is organized here from minimal to maximal FDR values.
	source	Description	Term	FDR	negative Log(FDR)	Term size	Query size	Intersection size	Effective domain size	Gene Symbol
1	REAC	Respiratory electron transport, ATP synthesis by chemiosmotic coupling, and heat production by uncoupling proteins.	REAC:R-HSA-163200	1.36167e-05	4.86593	127	86	10	10760	MT-CYB,MT-ND5,MT-ND2,MT-CO2,MT-ATP6,MT-CO1,MT-CO3,MT-ND4,MT-ND1,MT-ND3
2	REAC	Metabolism	REAC:R-HSA-1430728	1.36167e-05	4.86593	2075	86	39	10760	FDX1,STAR,HSD3B2,TPI1,MGST1,HMGCS1,AADAC,HSP90AB1,MSMO1,GLRX,TXNRD1,CYP11A1,SQLE,UGDH,GPC1,SDC4,ENO1,SMS,PPP1CB,PPARG,GSTA4,FHL2,MDH1,MT-CYB,RBP1,MT-ND5,MT-ND2,MT-CO2,MT-ATP6,MT-CO1,MT-CO3,MT-ND4,CYB5A,PRKAR2B,MT-ND1,SAT1,HSD17B1,MT-ND3,PLCG2
3	REAC	Respiratory electron transport	REAC:R-HSA-611105	1.76254e-05	4.75386	103	86	9	10760	MT-CYB,MT-ND5,MT-ND2,MT-CO2,MT-CO1,MT-CO3,MT-ND4,MT-ND1,MT-ND3
4	REAC	The citric acid (TCA) cycle and respiratory electron transport	REAC:R-HSA-1428517	0.000151223	3.82038	177	86	10	10760	MT-CYB,MT-ND5,MT-ND2,MT-CO2,MT-ATP6,MT-CO1,MT-CO3,MT-ND4,MT-ND1,MT-ND3
5	REAC	Metabolism of steroid hormones	REAC:R-HSA-196071	0.000697035	3.15675	35	86	5	10760	FDX1,STAR,HSD3B2,CYP11A1,HSD17B1
6	REAC	Metabolism of steroids	REAC:R-HSA-8957322	0.00169355	2.7712	148	86	8	10760	FDX1,STAR,HSD3B2,HMGCS1,MSMO1,CYP11A1,SQLE,HSD17B1
7	REAC	Complex I biogenesis	REAC:R-HSA-6799198	0.00559443	2.25224	57	86	5	10760	MT-ND5,MT-ND2,MT-ND4,MT-ND1,MT-ND3
8	REAC	Pregnenolone biosynthesis	REAC:R-HSA-196108	0.00575261	2.24013	12	86	3	10760	FDX1,STAR,CYP11A1
9	REAC	Defective CYP11A1 causes AICSR	REAC:R-HSA-5579026	0.0167595	1.77574	4	86	2	10760	FDX1,CYP11A1
10	REAC	MECP2 regulates transcription factors	REAC:R-HSA-9022707	0.0167595	1.77574	4	86	2	10760	PPARG,MEF2C
11	REAC	Regulation of Insulin-like Growth Factor (IGF) transport and uptake by Insulin-like Growth Factor Binding Proteins (IGFBPs)	REAC:R-HSA-381426	0.0186827	1.72856	124	86	6	10760	PRSS23,PAPPA,KTN1,TIMP1,LGALS1,IGFBP7
12	REAC	Cholesterol biosynthesis	REAC:R-HSA-191273	0.0296173	1.52845	24	86	3	10760	HMGCS1,MSMO1,SQLE
13	REAC	Estrogen-dependent nuclear events downstream of ESR-membrane signaling	REAC:R-HSA-9634638	0.0296173	1.52845	24	86	3	10760	AREG,EREG,FOS
14	REAC	Uptake and function of diphtheria toxin	REAC:R-HSA-5336415	0.0296173	1.52845	6	86	2	10760	HSP90AB1,TXNRD1
15	REAC	Visual phototransduction	REAC:R-HSA-2187338	0.0313004	1.50445	97	86	5	10760	NMT2,GPC1,SDC4,RBP1,HSD17B1
16	REAC	Syndecan interactions	REAC:R-HSA-3000170	0.0313526	1.50373	26	86	3	10760	ITGB1,SDC4,ITGA2
17	REAC	Inhibition of Signaling by Overexpressed EGFR	REAC:R-HSA-5638303	0.0382992	1.41681	8	86	2	10760	AREG,EREG
18	REAC	Signaling by Overexpressed Wild-Type EGFR in Cancer	REAC:R-HSA-5638302	0.0382992	1.41681	8	86	2	10760	AREG,EREG
19	REAC	Post-translational protein phosphorylation	REAC:R-HSA-8957275	0.0382992	1.41681	107	86	5	10760	PRSS23,KTN1,TIMP1,LGALS1,IGFBP7
20	REAC	Biological oxidations	REAC:R-HSA-211859	0.0382992	1.41681	215	86	7	10760	FDX1,MGST1,AADAC,HSP90AB1,CYP11A1,UGDH,GSTA4
21	REAC	Gluconeogenesis	REAC:R-HSA-70263	0.0425968	1.37062	32	86	3	10760	TPI1,ENO1,MDH1
22	REAC	EGFR interacts with phospholipase C-gamma	REAC:R-HSA-212718	0.0425968	1.37062	9	86	2	10760	AREG,EREG
23	REAC	CHL1 interactions	REAC:R-HSA-447041	0.0425968	1.37062	9	86	2	10760	ITGB1,ITGA2

## Sheet: cluster2vs0,1,3,4,5,8,12 
Supplementary Data 6: Reactome enrichment analysis of differentially expressed genes between granulosa cell clusters 2 and 0,1,3,4,5,8,12 (the FindMarkers function).
Column C contains the names of biological Reactome pathways that are significantly enriched.
Column D contains the term identifiers.
Columns E-F contain the enrichment pathways FDR values. FDR is the adjusted p-value by the Benjamini-Hochberg method.
Columns G-J contain meta-data describing the terms.
Column K lists the genes associated with each enriched term.
The data list is organized here from minimal to maximal FDR values.
	source	Description	Term	FDR	negative Log(FDR)	Term size	Query size	Intersection size	Effective domain size	Gene Symbol
1	REAC	Respiratory electron transport	REAC:R-HSA-611105	8.34922e-06	5.07835	103	99	10	10760	COX20,MT-ND2,MT-ND5,MT-CYB,MT-CO2,MT-ND1,MT-ND4,MT-CO3,MT-CO1,MT-ND3
2	REAC	Respiratory electron transport, ATP synthesis by chemiosmotic coupling, and heat production by uncoupling proteins.	REAC:R-HSA-163200	8.34922e-06	5.07835	127	99	11	10760	COX20,MT-ND2,MT-ND5,MT-CYB,MT-CO2,MT-ND1,MT-ATP6,MT-ND4,MT-CO3,MT-CO1,MT-ND3
3	REAC	The citric acid (TCA) cycle and respiratory electron transport	REAC:R-HSA-1428517	1.25875e-05	4.90006	177	99	12	10760	SLC16A3,COX20,MT-ND2,MT-ND5,MT-CYB,MT-CO2,MT-ND1,MT-ATP6,MT-ND4,MT-CO3,MT-CO1,MT-ND3
4	REAC	Metabolism	REAC:R-HSA-1430728	0.000273902	3.5624	2075	99	39	10760	CYB5A,HSD17B1,APOE,RBP1,RAN,HSD11B1,NME1,PDXK,DHCR24,DBI,RPL11,HSP90AB1,SLC16A3,COX20,FDPS,PSME2,MDH1,G0S2,GNG5,AMD1,SLC25A13,TSPO,DNPH1,RPL35,GNPDA1,RPL8,VAPA,MT-ND2,MT-ND5,MT-CYB,MT-CO2,MT-ND1,MT-ATP6,MT-ND4,MT-CO3,MT-CO1,GSTM3,MT-ND3,PLCG2
5	REAC	Metallothioneins bind metals	REAC:R-HSA-5661231	0.000273902	3.5624	11	99	4	10760	MT2A,MT1E,MT1X,MT1M
6	REAC	Neutrophil degranulation	REAC:R-HSA-6798695	0.000474932	3.32337	476	99	16	10760	PTX3,CTSC,CD63,S100A11,CD59,PRDX6,PRDX4,PDXK,HSP90AB1,B2M,CAP1,SERPINB1,CST3,CSTB,FTL,VAPA
7	REAC	Response to metal ions	REAC:R-HSA-5660526	0.000474932	3.32337	14	99	4	10760	MT2A,MT1E,MT1X,MT1M
8	REAC	Scavenging by Class A Receptors	REAC:R-HSA-3000480	0.00153958	2.8126	19	99	4	10760	APOE,HSP90B1,COL4A2,FTL
9	REAC	Cellular responses to stimuli	REAC:R-HSA-8953897	0.00338814	2.47004	765	99	19	10760	MT2A,MT1E,MT1X,PDIA6,MT1M,PRDX6,HSP90B1,RPL11,HSP90AB1,COX20,MYDGF,P4HB,PSME2,RPL35,RPL8,FKBP5,MT-CO2,MT-CO3,MT-CO1
10	REAC	Regulation of Insulin-like Growth Factor (IGF) transport and uptake by Insulin-like Growth Factor Binding Proteins (IGFBPs)	REAC:R-HSA-381426	0.0073885	2.13144	124	99	7	10760	APOE,PDIA6,TIMP1,HSP90B1,P4HB,CST3,IGFBP2
11	REAC	Complex I biogenesis	REAC:R-HSA-6799198	0.00813418	2.08969	57	99	5	10760	MT-ND2,MT-ND5,MT-ND1,MT-ND4,MT-ND3
12	REAC	Post-translational protein phosphorylation	REAC:R-HSA-8957275	0.0194389	1.71133	107	99	6	10760	APOE,PDIA6,TIMP1,HSP90B1,P4HB,CST3
13	REAC	Cellular response to chemical stress	REAC:R-HSA-9711123	0.0223242	1.65122	157	99	7	10760	PRDX6,COX20,P4HB,PSME2,MT-CO2,MT-CO3,MT-CO1
14	REAC	Plasma lipoprotein assembly	REAC:R-HSA-8963898	0.0223242	1.65122	18	99	3	10760	APOE,APOC1,P4HB
15	REAC	VLDL assembly	REAC:R-HSA-8866423	0.0287519	1.54133	5	99	2	10760	APOC1,P4HB
16	REAC	Uptake and function of diphtheria toxin	REAC:R-HSA-5336415	0.0401899	1.39588	6	99	2	10760	CD9,HSP90AB1

## Sheet: cluster3vs0,1,2,4,5,8,12
Supplementary Data 6: Reactome enrichment analysis of differentially expressed genes between granulosa cell clusters 3 and 0,1,2,4,5,8,12 (the FindMarkers function).
Column C contains the names of biological Reactome pathways that are significantly enriched.
Column D contains the term identifiers.
Columns E-F contain the enrichment pathways FDR values. FDR is the adjusted p-value by the Benjamini-Hochberg method.
Columns G-J contain meta-data describing the terms.
Column K lists the genes associated with each enriched term.
The data list is organized here from minimal to maximal FDR values.
	source	Description	Term	FDR	negative Log(FDR)	Term size	Query size	Intersection size	Effective domain size	Gene Symbol
1	REAC	Respiratory electron transport	REAC:R-HSA-611105	3.94218e-05	4.40426	103	88	9	10760	MT-CO1,MT-CYB,MT-ND5,MT-CO2,MT-ND2,MT-CO3,MT-ND1,MT-ND4,MT-ND3
2	REAC	Respiratory electron transport, ATP synthesis by chemiosmotic coupling, and heat production by uncoupling proteins.	REAC:R-HSA-163200	3.94218e-05	4.40426	127	88	10	10760	MT-CO1,MT-CYB,MT-ND5,MT-CO2,MT-ATP6,MT-ND2,MT-CO3,MT-ND1,MT-ND4,MT-ND3
3	REAC	The citric acid (TCA) cycle and respiratory electron transport	REAC:R-HSA-1428517	0.000304616	3.51625	177	88	10	10760	MT-CO1,MT-CYB,MT-ND5,MT-CO2,MT-ATP6,MT-ND2,MT-CO3,MT-ND1,MT-ND4,MT-ND3
4	REAC	Complex I biogenesis	REAC:R-HSA-6799198	0.0106559	1.97241	57	88	5	10760	MT-ND5,MT-ND2,MT-ND1,MT-ND4,MT-ND3
5	REAC	Metallothioneins bind metals	REAC:R-HSA-5661231	0.0106559	1.97241	11	88	3	10760	MT1E,MT1X,MT2A
6	REAC	Response to metal ions	REAC:R-HSA-5660526	0.016375	1.78582	14	88	3	10760	MT1E,MT1X,MT2A
7	REAC	Interleukin-4 and Interleukin-13 signaling	REAC:R-HSA-6785807	0.0212764	1.6721	110	88	6	10760	FOS,CEBPD,RHOU,HIF1A,JAK1,TIMP1
8	REAC	Cellular responses to stimuli	REAC:R-HSA-8953897	0.0284338	1.54617	765	88	16	10760	FOS,YWHAE,H3F3B,FKBP5,ATP6V1D,HIF1A,RPL38,MT-CO1,RPL35,RPL27,MT-CO2,MT1E,MT-CO3,RPL22L1,MT1X,MT2A

## Sheet: cluster4vs0,1,2,3,5,8,12
Supplementary Data 6: Reactome enrichment analysis of differentially expressed genes between granulosa cell clusters 4 and 0,1,2,3,5,8,12 (the FindMarkers function).
Column C contains the names of biological Reactome pathways that are significantly enriched.
Column D contains the term identifiers.
Columns E-F contain the enrichment pathways FDR values. FDR is the adjusted p-value by the Benjamini-Hochberg method.
Columns G-J contain meta-data describing the terms.
Column K lists the genes associated with each enriched term.
The data list is organized here from minimal to maximal FDR values.
	source	Description	Term	FDR	negative Log(FDR)	Term size	Query size	Intersection size	Effective domain size	Gene Symbol
1	REAC	SRP-dependent cotranslational protein targeting to membrane	REAC:R-HSA-1799339	1.15193e-91	90.9386	113	503	87	10760	RPS9,RPL27A,SSR2,RPL26L1,RPL27,RPS17,SRP9,RPL23,SEC11A,SSR4,RPL38,RPL18A,RPS21,RPL10A,RPS16,RPS27L,RPSA,RPS5,RPL13,SSR3,RPS25,RPL21,RPLP0,RPL26,RPL36AL,RPL31,UBA52,RPL9,RPS19,RPL23A,RPL22L1,RPS18,SEC61B,RPS10,RPL24,RPS14,RPS2,SPCS2,RPL12,RPS6,RPS15,RPL37A,RPL35,RPL36,RPL7,RPL36A,RPL15,SEC61G,RPS26,RPS27,RPLP2,RPL14,RPL6,RPL29,RPS29,RPL32,RPL22,RPL35A,RPS23,FAU,RPS15A,SPCS1,RPS3,RPS24,RPL19,RPS12,…
2	REAC	Eukaryotic Translation Elongation	REAC:R-HSA-156842	4.17281e-91	90.3796	94	503	80	10760	RPS9,RPL27A,RPL26L1,RPL27,RPS17,EEF1D,RPL23,RPL38,RPL18A,RPS21,RPL10A,RPS16,RPS27L,RPSA,RPS5,RPL13,RPS25,RPL21,RPLP0,RPL26,RPL36AL,RPL31,UBA52,RPL9,RPS19,RPL23A,RPL22L1,RPS18,EEF1B2,RPS10,RPL24,RPS14,RPS2,RPL12,RPS6,EEF1A1,RPS15,RPL37A,RPL35,RPL36,RPL7,RPL36A,RPL15,RPS26,RPS27,RPLP2,RPL14,RPL6,RPL29,RPS29,RPL32,RPL22,RPL35A,RPS23,FAU,RPS15A,RPS3,RPS24,RPL19,RPS12,RPS3A,RPS7,RPS4X,RPL28,RPL34,RPS2…
3	REAC	Peptide chain elongation	REAC:R-HSA-156902	2.99225e-90	89.524	90	503	78	10760	RPS9,RPL27A,RPL26L1,RPL27,RPS17,RPL23,RPL38,RPL18A,RPS21,RPL10A,RPS16,RPS27L,RPSA,RPS5,RPL13,RPS25,RPL21,RPLP0,RPL26,RPL36AL,RPL31,UBA52,RPL9,RPS19,RPL23A,RPL22L1,RPS18,RPS10,RPL24,RPS14,RPS2,RPL12,RPS6,EEF1A1,RPS15,RPL37A,RPL35,RPL36,RPL7,RPL36A,RPL15,RPS26,RPS27,RPLP2,RPL14,RPL6,RPL29,RPS29,RPL32,RPL22,RPL35A,RPS23,FAU,RPS15A,RPS3,RPS24,RPL19,RPS12,RPS3A,RPS7,RPS4X,RPL28,RPL34,RPS27A,RPL18,RPS2…
4	REAC	Viral mRNA Translation	REAC:R-HSA-192823	3.24032e-88	87.4894	90	503	77	10760	RPS9,RPL27A,RPL26L1,RPL27,RPS17,RPL23,RPL38,RPL18A,RPS21,RPL10A,RPS16,RPS27L,RPSA,RPS5,RPL13,RPS25,RPL21,RPLP0,RPL26,RPL36AL,RPL31,UBA52,RPL9,RPS19,RPL23A,RPL22L1,RPS18,RPS10,RPL24,RPS14,RPS2,RPL12,RPS6,RPS15,RPL37A,RPL35,RPL36,RPL7,RPL36A,RPL15,RPS26,RPS27,RPLP2,RPL14,RPL6,RPL29,RPS29,RPL32,RPL22,RPL35A,RPS23,FAU,RPS15A,RPS3,RPS24,RPL19,RPS12,RPS3A,RPS7,RPS4X,RPL28,RPL34,RPS27A,RPL18,RPS28,RPLP1…
5	REAC	Eukaryotic Translation Termination	REAC:R-HSA-72764	2.56216e-87	86.5914	94	503	78	10760	RPS9,RPL27A,RPL26L1,RPL27,RPS17,RPL23,RPL38,RPL18A,RPS21,RPL10A,RPS16,RPS27L,RPSA,RPS5,RPL13,RPS25,RPL21,RPLP0,RPL26,RPL36AL,RPL31,UBA52,RPL9,RPS19,RPL23A,RPL22L1,RPS18,RPS10,RPL24,RPS14,RPS2,RPL12,RPS6,RPS15,RPL37A,RPL35,RPL36,RPL7,RPL36A,RPL15,TRMT112,RPS26,RPS27,RPLP2,RPL14,RPL6,RPL29,RPS29,RPL32,RPL22,RPL35A,RPS23,FAU,RPS15A,RPS3,RPS24,RPL19,RPS12,RPS3A,RPS7,RPS4X,RPL28,RPL34,RPS27A,RPL18,RPS…
6	REAC	Formation of a pool of free 40S subunits	REAC:R-HSA-72689	6.92861e-86	85.1594	102	503	80	10760	RPS9,RPL27A,EIF3J,RPL26L1,EIF3H,RPL27,RPS17,RPL23,RPL38,RPL18A,RPS21,RPL10A,RPS16,RPS27L,RPSA,RPS5,RPL13,RPS25,RPL21,RPLP0,RPL26,RPL36AL,RPL31,UBA52,RPL9,RPS19,RPL23A,RPL22L1,RPS18,EIF3K,RPS10,RPL24,RPS14,RPS2,RPL12,RPS6,RPS15,RPL37A,RPL35,RPL36,RPL7,RPL36A,RPL15,RPS26,RPS27,RPLP2,RPL14,RPL6,RPL29,RPS29,RPL32,RPL22,RPL35A,RPS23,FAU,RPS15A,RPS3,RPS24,RPL19,RPS12,RPS3A,RPS7,RPS4X,RPL28,RPL34,RPS27A…
7	REAC	Selenocysteine synthesis	REAC:R-HSA-2408557	2.01997e-85	84.6947	94	503	77	10760	RPS9,RPL27A,RPL26L1,RPL27,RPS17,RPL23,RPL38,RPL18A,RPS21,RPL10A,RPS16,RPS27L,RPSA,RPS5,RPL13,RPS25,RPL21,RPLP0,RPL26,RPL36AL,RPL31,UBA52,RPL9,RPS19,RPL23A,RPL22L1,RPS18,RPS10,RPL24,RPS14,RPS2,RPL12,RPS6,RPS15,RPL37A,RPL35,RPL36,RPL7,RPL36A,RPL15,RPS26,RPS27,RPLP2,RPL14,RPL6,RPL29,RPS29,RPL32,RPL22,RPL35A,RPS23,FAU,RPS15A,RPS3,RPS24,RPL19,RPS12,RPS3A,RPS7,RPS4X,RPL28,RPL34,RPS27A,RPL18,RPS28,RPLP1…
8	REAC	Nonsense Mediated Decay (NMD) independent of the Exon Junction Complex (EJC)	REAC:R-HSA-975956	3.88097e-84	83.4111	96	503	77	10760	RPS9,RPL27A,RPL26L1,RPL27,RPS17,RPL23,RPL38,RPL18A,RPS21,RPL10A,RPS16,RPS27L,RPSA,RPS5,RPL13,RPS25,RPL21,RPLP0,RPL26,RPL36AL,RPL31,UBA52,RPL9,RPS19,RPL23A,RPL22L1,RPS18,RPS10,RPL24,RPS14,RPS2,RPL12,RPS6,RPS15,RPL37A,RPL35,RPL36,RPL7,RPL36A,RPL15,RPS26,RPS27,RPLP2,RPL14,RPL6,RPL29,RPS29,RPL32,RPL22,RPL35A,RPS23,FAU,RPS15A,RPS3,RPS24,RPL19,RPS12,RPS3A,RPS7,RPS4X,RPL28,RPL34,RPS27A,RPL18,RPS28,RPLP1…
9	REAC	Response of EIF2AK4 (GCN2) to amino acid deficiency	REAC:R-HSA-9633012	3.88097e-84	83.4111	102	503	79	10760	RPS9,RPL27A,RPL26L1,RPL27,RPS17,RPL23,RPL38,RPL18A,RPS21,RPL10A,RPS16,RPS27L,RPSA,RPS5,RPL13,RPS25,RPL21,RPLP0,RPL26,RPL36AL,RPL31,UBA52,ATF3,RPL9,RPS19,EIF2S2,RPL23A,RPL22L1,RPS18,RPS10,RPL24,RPS14,RPS2,RPL12,RPS6,RPS15,RPL37A,RPL35,RPL36,RPL7,RPL36A,RPL15,RPS26,RPS27,RPLP2,RPL14,RPL6,RPL29,RPS29,RPL32,RPL22,RPL35A,RPS23,FAU,RPS15A,RPS3,RPS24,RPL19,RPS12,RPS3A,RPS7,RPS4X,RPL28,RPL34,RPS27A,RPL18…
10	REAC	L13a-mediated translational silencing of Ceruloplasmin expression	REAC:R-HSA-156827	3.99204e-82	81.3988	112	503	81	10760	RPS9,RPL27A,EIF3J,RPL26L1,EIF3H,RPL27,RPS17,RPL23,RPL38,RPL18A,RPS21,RPL10A,RPS16,RPS27L,RPSA,RPS5,RPL13,RPS25,RPL21,RPLP0,RPL26,RPL36AL,RPL31,UBA52,RPL9,RPS19,EIF2S2,RPL23A,RPL22L1,RPS18,EIF3K,RPS10,RPL24,RPS14,RPS2,RPL12,RPS6,RPS15,RPL37A,RPL35,RPL36,RPL7,RPL36A,RPL15,RPS26,RPS27,RPLP2,RPL14,RPL6,RPL29,RPS29,RPL32,RPL22,RPL35A,RPS23,FAU,RPS15A,RPS3,RPS24,RPL19,RPS12,RPS3A,RPS7,RPS4X,RPL28,RPL34…
11	REAC	GTP hydrolysis and joining of the 60S ribosomal subunit	REAC:R-HSA-72706	1.23138e-81	80.9096	113	503	81	10760	RPS9,RPL27A,EIF3J,RPL26L1,EIF3H,RPL27,RPS17,RPL23,RPL38,RPL18A,RPS21,RPL10A,RPS16,RPS27L,RPSA,RPS5,RPL13,RPS25,RPL21,RPLP0,RPL26,RPL36AL,RPL31,UBA52,RPL9,RPS19,EIF2S2,RPL23A,RPL22L1,RPS18,EIF3K,RPS10,RPL24,RPS14,RPS2,RPL12,RPS6,RPS15,RPL37A,RPL35,RPL36,RPL7,RPL36A,RPL15,RPS26,RPS27,RPLP2,RPL14,RPL6,RPL29,RPS29,RPL32,RPL22,RPL35A,RPS23,FAU,RPS15A,RPS3,RPS24,RPL19,RPS12,RPS3A,RPS7,RPS4X,RPL28,RPL34…
12	REAC	Regulation of expression of SLITs and ROBOs	REAC:R-HSA-9010553	1.70479e-80	79.7683	171	503	95	10760	UPF2,RPS9,RPL27A,MAGOH,RPL26L1,RPL27,RPS17,PSMB2,UBC,PSMB3,PSMB5,RPL23,PSME2,UBB,RPL38,RPL18A,RPS21,RPL10A,RPS16,RPS27L,RPSA,RPS5,RPL13,RPS25,PSMA7,RPL21,RPLP0,RPL26,RBX1,RPL36AL,ELOB,RPL31,UBA52,RPL9,RPS19,RPL23A,RPL22L1,RPS18,RPS10,PSME1,RPL24,RPS14,RBM8A,RPS2,RPL12,RPS6,ELOC,RPS15,PSMD8,PSMB6,RPL37A,RPL35,RPL36,PSMB1,SEM1,RPL7,RPL36A,RPL15,RPS26,RPS27,RPLP2,RPL14,RPL6,RPL29,RPS29,RPL32,RPL22,R…
13	REAC	Nonsense-Mediated Decay (NMD)	REAC:R-HSA-927802	1.80862e-78	77.7427	116	503	80	10760	UPF2,RPS9,RPL27A,MAGOH,RPL26L1,RPL27,RPS17,RPL23,RPL38,RPL18A,RPS21,RPL10A,RPS16,RPS27L,RPSA,RPS5,RPL13,RPS25,RPL21,RPLP0,RPL26,RPL36AL,RPL31,UBA52,RPL9,RPS19,RPL23A,RPL22L1,RPS18,RPS10,RPL24,RPS14,RBM8A,RPS2,RPL12,RPS6,RPS15,RPL37A,RPL35,RPL36,RPL7,RPL36A,RPL15,RPS26,RPS27,RPLP2,RPL14,RPL6,RPL29,RPS29,RPL32,RPL22,RPL35A,RPS23,FAU,RPS15A,RPS3,RPS24,RPL19,RPS12,RPS3A,RPS7,RPS4X,RPL28,RPL34,RPS27A,…
14	REAC	Nonsense Mediated Decay (NMD) enhanced by the Exon Junction Complex (EJC)	REAC:R-HSA-975957	1.80862e-78	77.7427	116	503	80	10760	UPF2,RPS9,RPL27A,MAGOH,RPL26L1,RPL27,RPS17,RPL23,RPL38,RPL18A,RPS21,RPL10A,RPS16,RPS27L,RPSA,RPS5,RPL13,RPS25,RPL21,RPLP0,RPL26,RPL36AL,RPL31,UBA52,RPL9,RPS19,RPL23A,RPL22L1,RPS18,RPS10,RPL24,RPS14,RBM8A,RPS2,RPL12,RPS6,RPS15,RPL37A,RPL35,RPL36,RPL7,RPL36A,RPL15,RPS26,RPS27,RPLP2,RPL14,RPL6,RPL29,RPS29,RPL32,RPL22,RPL35A,RPS23,FAU,RPS15A,RPS3,RPS24,RPL19,RPS12,RPS3A,RPS7,RPS4X,RPL28,RPL34,RPS27A,…
15	REAC	Cap-dependent Translation Initiation	REAC:R-HSA-72737	2.47563e-78	77.6063	120	503	81	10760	RPS9,RPL27A,EIF3J,RPL26L1,EIF3H,RPL27,RPS17,RPL23,RPL38,RPL18A,RPS21,RPL10A,RPS16,RPS27L,RPSA,RPS5,RPL13,RPS25,RPL21,RPLP0,RPL26,RPL36AL,RPL31,UBA52,RPL9,RPS19,EIF2S2,RPL23A,RPL22L1,RPS18,EIF3K,RPS10,RPL24,RPS14,RPS2,RPL12,RPS6,RPS15,RPL37A,RPL35,RPL36,RPL7,RPL36A,RPL15,RPS26,RPS27,RPLP2,RPL14,RPL6,RPL29,RPS29,RPL32,RPL22,RPL35A,RPS23,FAU,RPS15A,RPS3,RPS24,RPL19,RPS12,RPS3A,RPS7,RPS4X,RPL28,RPL34…
16	REAC	Eukaryotic Translation Initiation	REAC:R-HSA-72613	2.47563e-78	77.6063	120	503	81	10760	RPS9,RPL27A,EIF3J,RPL26L1,EIF3H,RPL27,RPS17,RPL23,RPL38,RPL18A,RPS21,RPL10A,RPS16,RPS27L,RPSA,RPS5,RPL13,RPS25,RPL21,RPLP0,RPL26,RPL36AL,RPL31,UBA52,RPL9,RPS19,EIF2S2,RPL23A,RPL22L1,RPS18,EIF3K,RPS10,RPL24,RPS14,RPS2,RPL12,RPS6,RPS15,RPL37A,RPL35,RPL36,RPL7,RPL36A,RPL15,RPS26,RPS27,RPLP2,RPL14,RPL6,RPL29,RPS29,RPL32,RPL22,RPL35A,RPS23,FAU,RPS15A,RPS3,RPS24,RPL19,RPS12,RPS3A,RPS7,RPS4X,RPL28,RPL34…
17	REAC	Cellular response to starvation	REAC:R-HSA-9711097	6.85578e-75	74.1639	157	503	88	10760	RPS9,RPL27A,RPL26L1,RPL27,ATP6V1D,LAMTOR4,RPS17,ATP6V1F,LAMTOR1,RPL23,ATP6V0B,RPL38,RHEB,RPL18A,RPS21,RPL10A,RPS16,RPS27L,RPSA,RPS5,RPL13,RPS25,RPL21,RPLP0,RPL26,RPL36AL,RPL31,UBA52,ATF3,RPL9,RPS19,EIF2S2,RPL23A,RPL22L1,RPS18,RPS10,LAMTOR5,RPL24,RPS14,RPS2,RPL12,RPS6,RPS15,RPL37A,RPL35,RPL36,RPL7,RPL36A,RPL15,RPS26,RPS27,ATP6V0E1,RPLP2,RPL14,RPL6,RPL29,RPS29,RPL32,RPL22,RPL35A,RPS23,ATP6V1G1,FAU,…
18	REAC	Signaling by ROBO receptors	REAC:R-HSA-376176	1.78865e-74	73.7475	217	503	100	10760	PRKCA,UPF2,RPS9,RPL27A,MAGOH,RPL26L1,RPL27,RPS17,PSMB2,UBC,PSMB3,PSMB5,RPL23,PSME2,UBB,RPL38,RPL18A,RPS21,RPL10A,RPS16,RPS27L,RPSA,RPS5,RPL13,RPS25,PSMA7,RPL21,RPLP0,RPL26,RBX1,RPL36AL,ELOB,RPL31,UBA52,RPL9,RPS19,RPL23A,RPL22L1,RPS18,RAC1,RHOA,RPS10,PSME1,RPL24,RPS14,RBM8A,RPS2,RPL12,RPS6,ELOC,RPS15,PSMD8,PSMB6,RPL37A,RPL35,RPL36,PSMB1,SEM1,RPL7,RPL36A,RPL15,CDC42,RPS26,RPS27,RPLP2,RPL14,RPL6,RPL…
19	REAC	Selenoamino acid metabolism	REAC:R-HSA-2408522	4.69224e-73	72.3286	117	503	77	10760	RPS9,RPL27A,RPL26L1,RPL27,RPS17,RPL23,RPL38,RPL18A,RPS21,RPL10A,RPS16,RPS27L,RPSA,RPS5,RPL13,RPS25,RPL21,RPLP0,RPL26,RPL36AL,RPL31,UBA52,RPL9,RPS19,RPL23A,RPL22L1,RPS18,RPS10,RPL24,RPS14,RPS2,RPL12,RPS6,RPS15,RPL37A,RPL35,RPL36,RPL7,RPL36A,RPL15,RPS26,RPS27,RPLP2,RPL14,RPL6,RPL29,RPS29,RPL32,RPL22,RPL35A,RPS23,FAU,RPS15A,RPS3,RPS24,RPL19,RPS12,RPS3A,RPS7,RPS4X,RPL28,RPL34,RPS27A,RPL18,RPS28,RPLP1…
20	REAC	Influenza Viral RNA Transcription and Replication	REAC:R-HSA-168273	8.7219e-70	69.0594	133	503	79	10760	RPS9,RPL27A,POLR2K,RPL26L1,RPL27,RPS17,POLR2L,RPL23,RPL38,RPL18A,RPS21,RPL10A,RPS16,RPS27L,RPSA,RPS5,RPL13,RPS25,RPL21,RPLP0,RPL26,RPL36AL,RPL31,UBA52,RPL9,RPS19,RPL23A,RPL22L1,RPS18,RPS10,RPL24,RPS14,RPS2,RPL12,RPS6,RPS15,RPL37A,RPL35,RPL36,RPL7,RPL36A,RPL15,RPS26,RPS27,RPLP2,RPL14,RPL6,RPL29,RPS29,RPL32,RPL22,RPL35A,RPS23,FAU,RPS15A,RPS3,RPS24,RPL19,RPS12,RPS3A,RPS7,RPS4X,RPL28,RPL34,RPS27A,RPL…
21	REAC	Influenza Infection	REAC:R-HSA-168255	8.83202e-68	67.0539	152	503	82	10760	RPS9,RPL27A,POLR2K,RPL26L1,RPL27,CLTA,RPS17,POLR2L,RPL23,RPL38,RPL18A,RPS21,RPL10A,RPS16,RPS27L,RPSA,RPS5,RPL13,RPS25,RPL21,RPLP0,RPL26,RPL36AL,RPL31,UBA52,RPL9,RPS19,SLC25A6,RPL23A,RPL22L1,RPS18,RPS10,RPL24,RPS14,RPS2,RPL12,RPS6,RPS15,RPL37A,RPL35,RPL36,RPL7,RPL36A,RPL15,RAN,RPS26,RPS27,RPLP2,RPL14,RPL6,RPL29,RPS29,RPL32,RPL22,RPL35A,RPS23,FAU,RPS15A,RPS3,RPS24,RPL19,RPS12,RPS3A,RPS7,RPS4X,RPL28…
22	REAC	Translation	REAC:R-HSA-72766	3.1381e-66	65.5033	292	503	106	10760	MRPS26,RPS9,RPL27A,SSR2,EIF3J,MRPL52,RPL26L1,EIF3H,RPL27,MRPL57,MRPS36,RPS17,EEF1D,SRP9,RPL23,SEC11A,SSR4,RPL38,RPL18A,PPA1,MRPL41,RPS21,RPL10A,RPS16,RPS27L,MRPL51,RPSA,RPS5,RPL13,SSR3,RPS25,RPL21,RPLP0,RPL26,AURKAIP1,RPL36AL,RPL31,MRPS6,UBA52,RPL9,RPS19,MRPS21,EIF2S2,RPL23A,RPL22L1,RPS18,EEF1B2,SEC61B,EIF3K,RPS10,MRPL33,RPL24,RPS14,RPS2,SPCS2,RPL12,RPS6,EEF1A1,RPS15,RPL37A,RPL35,RPL36,RPL7,RPL36…
23	REAC	Cellular responses to stimuli	REAC:R-HSA-8953897	1.91466e-58	57.7179	765	503	154	10760	MT-CO1,MT-CO2,MT-CO3,STAT3,SERP1,COX6A1,RPS9,RPL27A,MT1F,ANAPC16,MYDGF,CSNK2B,RPL26L1,RPL27,ATP6V1D,LAMTOR4,RPS17,PSMB2,UBC,ATP6V1F,PSMB3,PSMB5,LAMTOR1,RPL23,PSME2,UBB,COX7A2L,ATP6V0B,RPL38,RHEB,YIF1A,RPL18A,PDIA6,IGFBP7,RPS21,RPL10A,H2AFJ,COX7B,DNAJB1,RPS16,DYNLL1,RPS27L,HSPA8,FOS,RPSA,RPS5,PRDX3,RPL13,RPS25,PSMA7,RPL21,RPLP0,RPL26,RBX1,COX6B1,RPL36AL,ELOB,RPL31,UBA52,ATF3,COX20,COX4I1,COX8A,ST1…
24	REAC	rRNA processing in the nucleus and cytosol	REAC:R-HSA-8868773	5.65601e-56	55.2475	192	503	81	10760	RPS9,NHP2,RPL27A,RPL26L1,RPL27,RPS17,RPL23,RPL38,RPL18A,RPS21,RPL10A,RPS16,RPS27L,RPSA,RPS5,RPL13,SNU13,RPS25,RPL21,RPLP0,RPL26,RPL36AL,RPL31,UBA52,RPL9,RPS19,RPL23A,RPL22L1,RPS18,RPS10,RPL24,RPS14,RPS2,RPL12,RPS6,RPS15,NOP10,RPL37A,RPL35,RPL36,RPL7,RPL36A,RPL15,TRMT112,RPS26,RPS27,RPLP2,RPL14,RPL6,RPL29,RPS29,RPL32,RPL22,RPL35A,RPS23,FAU,RPS15A,RPS3,RPS24,RPL19,RPS12,RPS3A,RPS7,RPS4X,RPL28,RPL34…
25	REAC	Cellular responses to stress	REAC:R-HSA-2262752	1.9694e-55	54.7057	751	503	149	10760	MT-CO1,MT-CO2,MT-CO3,STAT3,SERP1,COX6A1,RPS9,RPL27A,ANAPC16,MYDGF,CSNK2B,RPL26L1,RPL27,ATP6V1D,LAMTOR4,RPS17,PSMB2,UBC,ATP6V1F,PSMB3,PSMB5,LAMTOR1,RPL23,PSME2,UBB,COX7A2L,ATP6V0B,RPL38,RHEB,YIF1A,RPL18A,PDIA6,IGFBP7,RPS21,RPL10A,H2AFJ,COX7B,DNAJB1,RPS16,DYNLL1,RPS27L,HSPA8,FOS,RPSA,RPS5,PRDX3,RPL13,RPS25,PSMA7,RPL21,RPLP0,RPL26,RBX1,COX6B1,RPL36AL,ELOB,RPL31,UBA52,ATF3,COX20,COX4I1,COX8A,ST13,RPL…
26	REAC	Major pathway of rRNA processing in the nucleolus and cytosol	REAC:R-HSA-6791226	1.75862e-54	53.7548	182	503	78	10760	RPS9,RPL27A,RPL26L1,RPL27,RPS17,RPL23,RPL38,RPL18A,RPS21,RPL10A,RPS16,RPS27L,RPSA,RPS5,RPL13,SNU13,RPS25,RPL21,RPLP0,RPL26,RPL36AL,RPL31,UBA52,RPL9,RPS19,RPL23A,RPL22L1,RPS18,RPS10,RPL24,RPS14,RPS2,RPL12,RPS6,RPS15,RPL37A,RPL35,RPL36,RPL7,RPL36A,RPL15,RPS26,RPS27,RPLP2,RPL14,RPL6,RPL29,RPS29,RPL32,RPL22,RPL35A,RPS23,FAU,RPS15A,RPS3,RPS24,RPL19,RPS12,RPS3A,RPS7,RPS4X,RPL28,RPL34,RPS27A,RPL18,RPS28…
27	REAC	rRNA processing	REAC:R-HSA-72312	6.60597e-54	53.1801	202	503	81	10760	RPS9,NHP2,RPL27A,RPL26L1,RPL27,RPS17,RPL23,RPL38,RPL18A,RPS21,RPL10A,RPS16,RPS27L,RPSA,RPS5,RPL13,SNU13,RPS25,RPL21,RPLP0,RPL26,RPL36AL,RPL31,UBA52,RPL9,RPS19,RPL23A,RPL22L1,RPS18,RPS10,RPL24,RPS14,RPS2,RPL12,RPS6,RPS15,NOP10,RPL37A,RPL35,RPL36,RPL7,RPL36A,RPL15,TRMT112,RPS26,RPS27,RPLP2,RPL14,RPL6,RPL29,RPS29,RPL32,RPL22,RPL35A,RPS23,FAU,RPS15A,RPS3,RPS24,RPL19,RPS12,RPS3A,RPS7,RPS4X,RPL28,RPL34…
28	REAC	Respiratory electron transport, ATP synthesis by chemiosmotic coupling, and heat production by uncoupling proteins.	REAC:R-HSA-163200	8.93448e-53	52.0489	127	503	66	10760	MT-CO1,MT-ND4,MT-CO2,MT-CO3,MT-CYB,MT-ND5,MT-ATP6,MT-ND1,MT-ND2,MT-ND3,MT-ATP8,COX6A1,NDUFB11,NDUFB7,NDUFA2,UQCRFS1,ATP5PO,NDUFB5,NDUFA11,COX7A2L,NDUFA12,UQCRH,NDUFS8,COX7B,NDUFAF3,NDUFB3,NDUFB1,NDUFB9,ATP5F1D,ETFB,ATP5MC1,ATP5MG,COX6B1,NDUFB10,NDUFB4,UQCR10,UQCR11,UQCRB,ATP5ME,NDUFB2,COX20,COX4I1,COX8A,COX5B,COX7C,NDUFA13,ATP5PD,NDUFA4,ATP5F1C,COX6C,ATP5PF,NDUFA1,NDUFS5,ATP5F1E,NDUFAB1,NDUFV2,ND…
29	REAC	Axon guidance	REAC:R-HSA-422475	5.66802e-50	49.2466	549	503	122	10760	SEMA3A,ITGAV,PRKCA,UPF2,CLTB,EZR,RRAS,RPS9,ARPC2,RPL27A,MAGOH,CSNK2B,RPL26L1,RPL27,ARPC5,CLTA,RPS17,PSMB2,UBC,PSMB3,PSMB5,RPL23,CD24,PSME2,UBB,RPL38,RPL18A,RPS21,RPL10A,RPS16,RPS27L,HSPA8,AP2S1,RPSA,RPS5,RPL13,RPS25,PSMA7,RPL21,RPLP0,RPL26,RBX1,RPL36AL,ELOB,RPL31,UBA52,RPL9,RPS19,RPL23A,TUBA1C,RPL22L1,RPS18,RAC1,RHOA,RPS10,PSME1,RPL24,RPS14,RBM8A,CFL1,RPS2,RPL12,RPS6,ELOC,RPS15,PSMD8,RHOC,PSMB6,R…
30	REAC	Nervous system development	REAC:R-HSA-9675108	9.70813e-48	47.0129	574	503	122	10760	SEMA3A,ITGAV,PRKCA,UPF2,CLTB,EZR,RRAS,RPS9,ARPC2,RPL27A,MAGOH,CSNK2B,RPL26L1,RPL27,ARPC5,CLTA,RPS17,PSMB2,UBC,PSMB3,PSMB5,RPL23,CD24,PSME2,UBB,RPL38,RPL18A,RPS21,RPL10A,RPS16,RPS27L,HSPA8,AP2S1,RPSA,RPS5,RPL13,RPS25,PSMA7,RPL21,RPLP0,RPL26,RBX1,RPL36AL,ELOB,RPL31,UBA52,RPL9,RPS19,RPL23A,TUBA1C,RPL22L1,RPS18,RAC1,RHOA,RPS10,PSME1,RPL24,RPS14,RBM8A,CFL1,RPS2,RPL12,RPS6,ELOC,RPS15,PSMD8,RHOC,PSMB6,R…
31	REAC	The citric acid (TCA) cycle and respiratory electron transport	REAC:R-HSA-1428517	7.5002e-46	45.1249	177	503	70	10760	MT-CO1,MT-ND4,MT-CO2,MT-CO3,MT-CYB,MT-ND5,MT-ATP6,MT-ND1,MT-ND2,MT-ND3,MT-ATP8,COX6A1,MPC2,NDUFB11,NDUFB7,NDUFA2,UQCRFS1,ATP5PO,NDUFB5,NDUFA11,COX7A2L,NDUFA12,UQCRH,NDUFS8,COX7B,NDUFAF3,NDUFB3,NDUFB1,NDUFB9,ATP5F1D,ETFB,ATP5MC1,ATP5MG,COX6B1,NDUFB10,NDUFB4,UQCR10,UQCR11,UQCRB,ATP5ME,NDUFB2,COX20,COX4I1,COX8A,COX5B,VDAC1,COX7C,NDUFA13,ATP5PD,NDUFA4,ATP5F1C,LDHA,COX6C,ATP5PF,NDUFA1,NDUFS5,ATP5F1E,N…
32	REAC	Metabolism of RNA	REAC:R-HSA-8953854	5.70648e-44	43.2436	661	503	126	10760	SRRM2,PRKCA,SF1,RNMT,UPF2,FUS,HNRNPM,RPS9,NHP2,RPL27A,POLR2K,MAGOH,RPL26L1,RPL27,TXNL4A,RPS17,PSMB2,DNAJC8,SNRPF,UBC,PSMB3,PSMB5,POLR2L,SNRPE,RPL23,LSM3,SNRPD1,PSME2,UBB,RPL38,RPL18A,SNRPB2,HNRNPA1,YWHAB,RPS21,RPL10A,RPS16,RPS27L,SNRPD2,HSPA8,RPSA,YBX1,RPS5,RPL13,SNU13,RPS25,PSMA7,HSPB1,RPL21,RTRAF,RPLP0,RPL26,RPL36AL,RPL31,UBA52,SF3B6,RPL9,RPS19,LSM7,HNRNPK,RPL23A,RPL22L1,RPS18,SRSF9,RPS10,PSME1…
33	REAC	Metabolism of amino acids and derivatives	REAC:R-HSA-71291	3.66366e-41	40.4361	370	503	92	10760	RPS9,RPL27A,RPL26L1,RPL27,RPS17,ECHS1,PSMB2,PSMB3,PSMB5,RPL23,PSME2,TSTD1,RPL38,RPL18A,RPS21,RPL10A,RPS16,RPS27L,OAZ1,RPSA,RPS5,RPL13,RPS25,PSMA7,RPL21,RPLP0,RPL26,RPL36AL,RPL31,UBA52,RPL9,RPS19,RPL23A,RPL22L1,RPS18,RPS10,PSME1,RPL24,NDUFAB1,RPS14,RPS2,RPL12,RPS6,RPS15,PSMD8,PSMB6,RPL37A,RPL35,RPL36,PSMB1,SEM1,RPL7,RPL36A,RPL15,RPS26,RPS27,RPLP2,RPL14,RPL6,RPL29,RPS29,RPL32,RPL22,RPL35A,RPS23,FAU…
34	REAC	Respiratory electron transport	REAC:R-HSA-611105	1.67729e-40	39.7754	103	503	52	10760	MT-CO1,MT-ND4,MT-CO2,MT-CO3,MT-CYB,MT-ND5,MT-ND1,MT-ND2,MT-ND3,COX6A1,NDUFB11,NDUFB7,NDUFA2,UQCRFS1,NDUFB5,NDUFA11,COX7A2L,NDUFA12,UQCRH,NDUFS8,COX7B,NDUFAF3,NDUFB3,NDUFB1,NDUFB9,ETFB,COX6B1,NDUFB10,NDUFB4,UQCR10,UQCR11,UQCRB,NDUFB2,COX20,COX4I1,COX8A,COX5B,COX7C,NDUFA13,NDUFA4,COX6C,NDUFA1,NDUFS5,NDUFAB1,NDUFV2,NDUFC2,UQCRQ,COX5A,NDUFA3,NDUFB8,NDUFC1,NDUFA6
35	REAC	Infectious disease	REAC:R-HSA-5663205	5.98264e-38	37.2231	912	503	140	10760	PLCG2,PRKX,RNMT,SFPQ,SNF8,RPS9,ARPC2,RPL27A,GNAS,POLR2K,PGK1,BANF1,BRK1,RPL26L1,RPL27,ARPC5,CLTA,TAF10,RPS17,PSMB2,UBC,PSMB3,CEBPD,PSMB5,POLR2L,RPL23,FKBP1A,PSME2,UBB,TCEA1,RPL38,GTF2A2,RPL18A,CHMP2A,RPS21,RPL10A,RPS16,DYNLL1,RPS27L,AP2S1,RPSA,RPS5,ENO1,RPL13,ARF1,RPS25,PSMA7,RPL21,RPLP0,RPL26,RBX1,PPIA,RPL36AL,ELOB,RPL31,VPS28,UBA52,RPL9,RPS19,PTGES3,SLC25A6,HNRNPK,RPL23A,TUBA1C,RPL22L1,RPS18,RA…
36	REAC	Metabolism	REAC:R-HSA-1430728	6.78879e-36	35.1682	2075	503	219	10760	MT-CO1,MT-ND4,MT-CO2,MT-CO3,MT-CYB,MT-ND5,MT-ATP6,MT-ND1,MT-ND2,MT-ND3,PLCG2,PRKCA,SLC25A37,HSPG2,GPC6,IQGAP1,MT-ATP8,DNPH1,COX6A1,RPS9,MPC2,RPL27A,GNAS,PGK1,NDUFB11,NDUFB7,AK6,NDUFA2,CSNK2B,RPL26L1,DGUOK,RPL27,RPS17,UQCRFS1,ECHS1,PSMB2,ATP5PO,UBC,PSMB3,PSMB5,NME4,NDUFB5,PTS,NDUFA11,RPL23,GNPDA1,PSME2,UBB,TSPO,FDPS,COX7A2L,TSTD1,DCN,HSD3B2,NDUFA12,NME1,UQCRH,RPL38,RPL18A,PPA1,GUK1,HSD11B1,NDUFS8,…
37	REAC	Formation of the ternary complex, and subsequently, the 43S complex	REAC:R-HSA-72695	3.10367e-33	32.5081	52	503	35	10760	RPS9,EIF3J,EIF3H,RPS17,RPS21,RPS16,RPS27L,RPSA,RPS5,RPS25,RPS19,EIF2S2,RPS18,EIF3K,RPS10,RPS14,RPS2,RPS6,RPS15,RPS26,RPS27,RPS29,RPS23,FAU,RPS15A,RPS3,RPS24,RPS12,RPS3A,RPS7,RPS4X,RPS27A,RPS28,RPS8,RPS13
38	REAC	Ribosomal scanning and start codon recognition	REAC:R-HSA-72702	2.14197e-30	29.6692	59	503	35	10760	RPS9,EIF3J,EIF3H,RPS17,RPS21,RPS16,RPS27L,RPSA,RPS5,RPS25,RPS19,EIF2S2,RPS18,EIF3K,RPS10,RPS14,RPS2,RPS6,RPS15,RPS26,RPS27,RPS29,RPS23,FAU,RPS15A,RPS3,RPS24,RPS12,RPS3A,RPS7,RPS4X,RPS27A,RPS28,RPS8,RPS13
39	REAC	Translation initiation complex formation	REAC:R-HSA-72649	2.14197e-30	29.6692	59	503	35	10760	RPS9,EIF3J,EIF3H,RPS17,RPS21,RPS16,RPS27L,RPSA,RPS5,RPS25,RPS19,EIF2S2,RPS18,EIF3K,RPS10,RPS14,RPS2,RPS6,RPS15,RPS26,RPS27,RPS29,RPS23,FAU,RPS15A,RPS3,RPS24,RPS12,RPS3A,RPS7,RPS4X,RPS27A,RPS28,RPS8,RPS13
40	REAC	Activation of the mRNA upon binding of the cap-binding complex and eIFs, and subsequent binding to 43S	REAC:R-HSA-72662	4.79928e-30	29.3188	60	503	35	10760	RPS9,EIF3J,EIF3H,RPS17,RPS21,RPS16,RPS27L,RPSA,RPS5,RPS25,RPS19,EIF2S2,RPS18,EIF3K,RPS10,RPS14,RPS2,RPS6,RPS15,RPS26,RPS27,RPS29,RPS23,FAU,RPS15A,RPS3,RPS24,RPS12,RPS3A,RPS7,RPS4X,RPS27A,RPS28,RPS8,RPS13
41	REAC	Metabolism of proteins	REAC:R-HSA-392499	7.68034e-25	24.1146	2011	503	193	10760	WSB1,ADAMTS9,ANKRD28,STAT3,DDX17,GOLGB1,USP15,HERC2,HSPG2,UHRF2,USP34,JOSD2,MRPS26,SERP1,RPS9,RPL27A,SSR2,LGALS1,EIF3J,MRPL52,UBE2N,INHA,MYDGF,RNF181,CSNK2B,BCL10,RPL26L1,EIF3H,RPL27,MSRB2,LY6E,MRPL57,MRPS36,PFDN5,TBCB,AREG,TAF10,RPS17,EEF1D,PSMB2,NFKBIA,RAB2A,UBC,PSMB3,PSMB5,COPS8,SRP9,RPL23,SEC11A,PSME2,UBB,SSR4,RPL38,YIF1A,SELENOS,PFDN2,RPL18A,PDIA6,PPA1,IGFBP7,MRPL41,PDIA3,ITM2B,RPS21,RPL10A,…
42	REAC	Developmental Biology	REAC:R-HSA-1266738	9.11036e-24	23.0405	1116	503	132	10760	SPAG9,SEMA3A,ITGAV,MAML2,STAT3,PRKCA,UPF2,CLTB,EZR,RRAS,RPS9,ARPC2,RPL27A,POLR2K,MAGOH,CSNK2B,RPL26L1,RPL27,ARPC5,CLTA,RPS17,PSMB2,UBC,PSMB3,CEBPD,PSMB5,POLR2L,RPL23,CD24,PSME2,UBB,RPL38,RPL18A,RPS21,RPL10A,H2AFJ,RPS16,RPS27L,HSPA8,AP2S1,RPSA,RPS5,RPL13,RPS25,PSMA7,RPL21,DRAP1,RPLP0,RPL26,RBX1,RPL36AL,ELOB,RPL31,UBA52,RPL9,RPS19,RPL23A,TUBA1C,RPL22L1,RPS18,RAC1,RHOA,RPS10,PSME1,RPL24,RPS14,H3F3B,…
43	REAC	Disease	REAC:R-HSA-1643685	1.35296e-23	22.8687	1639	503	167	10760	PLCG2,ADAMTS9,MAML2,STAT3,PRKX,GOLGB1,HSPG2,RNMT,LRRFIP1,AKAP9,GPC6,SFPQ,IQGAP1,SNF8,RPS9,ARPC2,RPL27A,GNAS,POLR2K,PGK1,ANAPC16,BANF1,BRK1,RPL26L1,RPL27,ARPC5,CLTA,AREG,TAF10,RPS17,PSMB2,NFKBIA,UBC,PSMB3,CEBPD,C1QBP,PSMB5,POLR2L,HMGB1,RPL23,FKBP1A,PSME2,UBB,TCEA1,DCN,RPL38,GTF2A2,RPL18A,YWHAB,CHMP2A,RPS21,RPL10A,H2AFJ,RPS16,DYNLL1,RPS27L,B4GALT1,AP2S1,RPSA,RPS5,ENO1,TALDO1,RPL13,ARF1,RPS25,PSMA7,…
44	REAC	Complex I biogenesis	REAC:R-HSA-6799198	1.5275e-22	21.816	57	503	29	10760	MT-ND4,MT-ND5,MT-ND1,MT-ND2,MT-ND3,NDUFB11,NDUFB7,NDUFA2,NDUFB5,NDUFA11,NDUFA12,NDUFS8,NDUFAF3,NDUFB3,NDUFB1,NDUFB9,NDUFB10,NDUFB4,NDUFB2,NDUFA13,NDUFA1,NDUFS5,NDUFAB1,NDUFV2,NDUFC2,NDUFA3,NDUFB8,NDUFC1,NDUFA6
45	REAC	Cellular response to chemical stress	REAC:R-HSA-9711123	1.1272e-18	17.948	157	503	41	10760	MT-CO1,MT-CO2,MT-CO3,STAT3,COX6A1,CSNK2B,PSMB2,UBC,PSMB3,PSMB5,PSME2,UBB,COX7A2L,COX7B,PRDX3,PSMA7,RBX1,COX6B1,UBA52,COX20,COX4I1,COX8A,SOD1,COX5B,COX7C,PRDX1,NDUFA4,ATOX1,COX6C,PSME1,PRDX6,PSMD8,PSMB6,COX5A,PSMB1,SEM1,TXN,PRDX2,SKP1,GSTP1,RPS27A
46	REAC	Cytoprotection by HMOX1	REAC:R-HSA-9707564	2.31897e-15	14.6347	123	503	33	10760	MT-CO1,MT-CO2,MT-CO3,STAT3,COX6A1,CSNK2B,PSMB2,UBC,PSMB3,PSMB5,PSME2,UBB,COX7A2L,COX7B,PSMA7,RBX1,COX6B1,UBA52,COX20,COX4I1,COX8A,COX5B,COX7C,NDUFA4,COX6C,PSME1,PSMD8,PSMB6,COX5A,PSMB1,SEM1,SKP1,RPS27A
47	REAC	Formation of ATP by chemiosmotic coupling	REAC:R-HSA-163210	1.37578e-14	13.8614	18	503	14	10760	MT-ATP6,MT-ATP8,ATP5PO,ATP5F1D,ATP5MC1,ATP5MG,ATP5ME,ATP5PD,ATP5F1C,ATP5PF,ATP5F1E,ATP5MC3,ATP5MF,ATP5MC2
48	REAC	TP53 Regulates Metabolic Genes	REAC:R-HSA-5628897	8.4655e-12	11.0723	84	503	24	10760	MT-CO1,MT-CO2,MT-CO3,COX6A1,LAMTOR4,LAMTOR1,COX7A2L,RHEB,YWHAB,COX7B,COX6B1,COX20,COX4I1,COX8A,COX5B,COX7C,PRDX1,NDUFA4,COX6C,LAMTOR5,COX5A,YWHAE,TXN,PRDX2
49	REAC	Host Interactions of HIV factors	REAC:R-HSA-162909	6.45558e-11	10.1901	125	503	28	10760	BANF1,PSMB2,UBC,PSMB3,PSMB5,PSME2,UBB,AP2S1,ARF1,PSMA7,RBX1,PPIA,ELOB,UBA52,SLC25A6,RAC1,PSME1,NPM1,ELOC,PSMD8,PSMB6,PSMB1,SEM1,RAN,SKP1,RPS27A,SLC25A5,B2M
50	REAC	Cristae formation	REAC:R-HSA-8949613	6.37918e-10	9.19524	31	503	14	10760	MT-ATP6,MT-ATP8,ATP5PO,ATP5F1D,ATP5MC1,ATP5MG,ATP5ME,ATP5PD,ATP5F1C,ATP5PF,ATP5F1E,ATP5MC3,ATP5MF,ATP5MC2
51	REAC	HIV Infection	REAC:R-HSA-162906	2.15976e-09	8.66559	227	503	36	10760	RNMT,POLR2K,BANF1,TAF10,PSMB2,UBC,PSMB3,PSMB5,POLR2L,PSME2,UBB,TCEA1,GTF2A2,CHMP2A,AP2S1,ARF1,PSMA7,RBX1,PPIA,ELOB,VPS28,UBA52,SLC25A6,RAC1,PSME1,NPM1,ELOC,PSMD8,PSMB6,PSMB1,SEM1,RAN,SKP1,RPS27A,SLC25A5,B2M
52	REAC	Vif-mediated degradation of APOBEC3G	REAC:R-HSA-180585	3.04286e-09	8.51672	53	503	17	10760	PSMB2,UBC,PSMB3,PSMB5,PSME2,UBB,PSMA7,RBX1,ELOB,UBA52,PSME1,ELOC,PSMD8,PSMB6,PSMB1,SEM1,RPS27A
53	REAC	PCP/CE pathway	REAC:R-HSA-4086400	2.35379e-08	7.62823	92	503	21	10760	PRKCA,CLTB,CLTA,PSMB2,UBC,PSMB3,PSMB5,PSME2,UBB,AP2S1,PSMA7,UBA52,RAC1,RHOA,PSME1,PSMD8,PSMB6,PSMB1,SEM1,PFN1,RPS27A
54	REAC	Negative regulation of NOTCH4 signaling	REAC:R-HSA-9604323	2.85211e-08	7.54483	53	503	16	10760	PSMB2,UBC,PSMB3,PSMB5,PSME2,UBB,PSMA7,RBX1,UBA52,PSME1,PSMD8,PSMB6,PSMB1,SEM1,SKP1,RPS27A
55	REAC	AUF1 (hnRNP D0) binds and destabilizes mRNA	REAC:R-HSA-450408	3.81006e-08	7.41907	54	503	16	10760	PSMB2,UBC,PSMB3,PSMB5,PSME2,UBB,HSPA8,PSMA7,HSPB1,UBA52,PSME1,PSMD8,PSMB6,PSMB1,SEM1,RPS27A
56	REAC	FBXL7 down-regulates AURKA during mitotic entry and in early mitosis	REAC:R-HSA-8854050	5.05278e-08	7.29647	55	503	16	10760	PSMB2,UBC,PSMB3,PSMB5,PSME2,UBB,PSMA7,RBX1,UBA52,PSME1,PSMD8,PSMB6,PSMB1,SEM1,SKP1,RPS27A
57	REAC	Downstream signaling events of B Cell Receptor (BCR)	REAC:R-HSA-1168372	6.80003e-08	7.16749	80	503	19	10760	BCL10,PSMB2,NFKBIA,UBC,PSMB3,PSMB5,FKBP1A,PSME2,UBB,PSMA7,PPIA,UBA52,PSME1,PSMD8,PSMB6,PSMB1,SEM1,SKP1,RPS27A
58	REAC	ROS sensing by NFE2L2	REAC:R-HSA-8932339	8.70496e-08	7.06023	57	503	16	10760	CSNK2B,PSMB2,UBC,PSMB3,PSMB5,PSME2,UBB,PSMA7,RBX1,UBA52,PSME1,PSMD8,PSMB6,PSMB1,SEM1,RPS27A
59	REAC	Regulation of HMOX1 expression and activity	REAC:R-HSA-9707587	9.19441e-08	7.03648	65	503	17	10760	CSNK2B,PSMB2,UBC,PSMB3,PSMB5,PSME2,UBB,PSMA7,RBX1,UBA52,PSME1,PSMD8,PSMB6,PSMB1,SEM1,SKP1,RPS27A
60	REAC	Oxygen-dependent proline hydroxylation of Hypoxia-inducible Factor Alpha	REAC:R-HSA-1234176	1.16593e-07	6.93333	66	503	17	10760	PSMB2,UBC,PSMB3,PSMB5,PSME2,UBB,PSMA7,RBX1,ELOB,UBA52,PSME1,ELOC,PSMD8,PSMB6,PSMB1,SEM1,RPS27A
61	REAC	Activation of NF-kappaB in B cells	REAC:R-HSA-1169091	1.47129e-07	6.8323	67	503	17	10760	BCL10,PSMB2,NFKBIA,UBC,PSMB3,PSMB5,PSME2,UBB,PSMA7,UBA52,PSME1,PSMD8,PSMB6,PSMB1,SEM1,SKP1,RPS27A
62	REAC	Vpu mediated degradation of CD4	REAC:R-HSA-180534	1.65758e-07	6.78053	52	503	15	10760	PSMB2,UBC,PSMB3,PSMB5,PSME2,UBB,PSMA7,UBA52,PSME1,PSMD8,PSMB6,PSMB1,SEM1,SKP1,RPS27A
63	REAC	Degradation of GLI1 by the proteasome	REAC:R-HSA-5610780	1.76175e-07	6.75406	60	503	16	10760	PSMB2,UBC,PSMB3,PSMB5,PSME2,UBB,PSMA7,RBX1,UBA52,PSME1,PSMD8,PSMB6,PSMB1,SEM1,SKP1,RPS27A
64	REAC	Degradation of GLI2 by the proteasome	REAC:R-HSA-5610783	1.76175e-07	6.75406	60	503	16	10760	PSMB2,UBC,PSMB3,PSMB5,PSME2,UBB,PSMA7,RBX1,UBA52,PSME1,PSMD8,PSMB6,PSMB1,SEM1,SKP1,RPS27A
65	REAC	GLI3 is processed to GLI3R by the proteasome	REAC:R-HSA-5610785	1.76175e-07	6.75406	60	503	16	10760	PSMB2,UBC,PSMB3,PSMB5,PSME2,UBB,PSMA7,RBX1,UBA52,PSME1,PSMD8,PSMB6,PSMB1,SEM1,SKP1,RPS27A
66	REAC	Regulation of mRNA stability by proteins that bind AU-rich elements	REAC:R-HSA-450531	2.12943e-07	6.67174	86	503	19	10760	PRKCA,PSMB2,UBC,PSMB3,PSMB5,PSME2,UBB,YWHAB,HSPA8,PSMA7,HSPB1,UBA52,PSME1,SET,PSMD8,PSMB6,PSMB1,SEM1,RPS27A
67	REAC	Chaperone Mediated Autophagy	REAC:R-HSA-9613829	3.33136e-07	6.47738	22	503	10	10760	UBC,UBB,HSPA8,PLIN2,VIM,UBA52,PARK7,EEF1A1,RPS27A,HSP90AB1
68	REAC	SCF-beta-TrCP mediated degradation of Emi1	REAC:R-HSA-174113	3.52389e-07	6.45298	55	503	15	10760	PSMB2,UBC,PSMB3,PSMB5,PSME2,UBB,PSMA7,UBA52,PSME1,PSMD8,PSMB6,PSMB1,SEM1,SKP1,RPS27A
69	REAC	MAPK6/MAPK4 signaling	REAC:R-HSA-5687128	3.70729e-07	6.43094	89	503	19	10760	PSMB2,UBC,PSMB3,PSMB5,PSME2,UBB,DNAJB1,PSMA7,HSPB1,UBA52,RAC1,PSME1,SEPT7,PSMD8,PSMB6,PSMB1,SEM1,CDC42,RPS27A
70	REAC	ER-Phagosome pathway	REAC:R-HSA-1236974	4.43454e-07	6.35315	90	503	19	10760	PSMB2,UBC,PSMB3,PSMB5,HMGB1,PSME2,UBB,PDIA3,PSMA7,UBA52,SEC61B,PSME1,PSMD8,PSMB6,PSMB1,SEM1,SEC61G,RPS27A,B2M
71	REAC	Degradation of DVL	REAC:R-HSA-4641258	5.73687e-07	6.24133	57	503	15	10760	PSMB2,UBC,PSMB3,PSMB5,PSME2,UBB,PSMA7,RBX1,UBA52,PSME1,PSMD8,PSMB6,PSMB1,SEM1,RPS27A
72	REAC	Regulation of activated PAK-2p34 by proteasome mediated degradation	REAC:R-HSA-211733	6.88755e-07	6.16194	50	503	14	10760	PSMB2,UBC,PSMB3,PSMB5,PSME2,UBB,PSMA7,UBA52,PSME1,PSMD8,PSMB6,PSMB1,SEM1,RPS27A
73	REAC	Cellular response to hypoxia	REAC:R-HSA-1234174	7.6407e-07	6.11687	75	503	17	10760	PSMB2,UBC,PSMB3,PSMB5,PSME2,UBB,PSMA7,RBX1,ELOB,UBA52,PSME1,ELOC,PSMD8,PSMB6,PSMB1,SEM1,RPS27A
74	REAC	NIK-->noncanonical NF-kB signaling	REAC:R-HSA-5676590	9.12941e-07	6.03956	59	503	15	10760	PSMB2,UBC,PSMB3,PSMB5,PSME2,UBB,PSMA7,UBA52,PSME1,PSMD8,PSMB6,PSMB1,SEM1,SKP1,RPS27A
75	REAC	Autodegradation of the E3 ubiquitin ligase COP1	REAC:R-HSA-349425	1.06494e-06	5.97268	52	503	14	10760	PSMB2,UBC,PSMB3,PSMB5,PSME2,UBB,PSMA7,UBA52,PSME1,PSMD8,PSMB6,PSMB1,SEM1,RPS27A
76	REAC	SCF(Skp2)-mediated degradation of p27/p21	REAC:R-HSA-187577	1.06494e-06	5.97268	60	503	15	10760	PSMB2,UBC,PSMB3,PSMB5,PSME2,UBB,PSMA7,UBA52,PSME1,PSMD8,PSMB6,PSMB1,SEM1,SKP1,RPS27A
77	REAC	Ubiquitin Mediated Degradation of Phosphorylated Cdc25A	REAC:R-HSA-69601	1.06494e-06	5.97268	52	503	14	10760	PSMB2,UBC,PSMB3,PSMB5,PSME2,UBB,PSMA7,UBA52,PSME1,PSMD8,PSMB6,PSMB1,SEM1,RPS27A
78	REAC	Ubiquitin-dependent degradation of Cyclin D	REAC:R-HSA-75815	1.06494e-06	5.97268	52	503	14	10760	PSMB2,UBC,PSMB3,PSMB5,PSME2,UBB,PSMA7,UBA52,PSME1,PSMD8,PSMB6,PSMB1,SEM1,RPS27A
79	REAC	Dectin-1 mediated noncanonical NF-kB signaling	REAC:R-HSA-5607761	1.06494e-06	5.97268	60	503	15	10760	PSMB2,UBC,PSMB3,PSMB5,PSME2,UBB,PSMA7,UBA52,PSME1,PSMD8,PSMB6,PSMB1,SEM1,SKP1,RPS27A
80	REAC	p53-Independent G1/S DNA damage checkpoint	REAC:R-HSA-69613	1.06494e-06	5.97268	52	503	14	10760	PSMB2,UBC,PSMB3,PSMB5,PSME2,UBB,PSMA7,UBA52,PSME1,PSMD8,PSMB6,PSMB1,SEM1,RPS27A
81	REAC	p53-Independent DNA Damage Response	REAC:R-HSA-69610	1.06494e-06	5.97268	52	503	14	10760	PSMB2,UBC,PSMB3,PSMB5,PSME2,UBB,PSMA7,UBA52,PSME1,PSMD8,PSMB6,PSMB1,SEM1,RPS27A
82	REAC	Antigen processing-Cross presentation	REAC:R-HSA-1236975	1.19634e-06	5.92215	106	503	20	10760	ITGAV,PSMB2,UBC,PSMB3,PSMB5,HMGB1,PSME2,UBB,PDIA3,PSMA7,UBA52,SEC61B,PSME1,PSMD8,PSMB6,PSMB1,SEM1,SEC61G,RPS27A,B2M
83	REAC	Regulation of Apoptosis	REAC:R-HSA-169911	1.32939e-06	5.87635	53	503	14	10760	PSMB2,UBC,PSMB3,PSMB5,PSME2,UBB,PSMA7,UBA52,PSME1,PSMD8,PSMB6,PSMB1,SEM1,RPS27A
84	REAC	CLEC7A (Dectin-1) signaling	REAC:R-HSA-5607764	1.32939e-06	5.87635	97	503	19	10760	PLCG2,UBE2N,BCL10,PSMB2,NFKBIA,UBC,PSMB3,PSMB5,PSME2,UBB,PSMA7,UBA52,PSME1,PSMD8,PSMB6,PSMB1,SEM1,SKP1,RPS27A
85	REAC	Autophagy	REAC:R-HSA-9612973	1.40965e-06	5.85089	149	503	24	10760	UBE2N,CSNK2B,LAMTOR4,UBC,LAMTOR1,UBB,RHEB,CHMP2A,DYNLL1,HSPA8,PLIN2,GABARAPL2,VPS28,VIM,UBA52,VDAC1,TUBA1C,TOMM7,LAMTOR5,PARK7,EEF1A1,MAP1LC3B,RPS27A,HSP90AB1
86	REAC	Regulation of RUNX3 expression and activity	REAC:R-HSA-8941858	1.67888e-06	5.77498	54	503	14	10760	PSMB2,UBC,PSMB3,PSMB5,PSME2,UBB,PSMA7,UBA52,PSME1,PSMD8,PSMB6,PSMB1,SEM1,RPS27A
87	REAC	Orc1 removal from chromatin	REAC:R-HSA-68949	1.72746e-06	5.76259	71	503	16	10760	PSMB2,UBC,PSMB3,PSMB5,PSME2,UBB,PSMA7,RBX1,UBA52,PSME1,PSMD8,PSMB6,PSMB1,SEM1,SKP1,RPS27A
88	REAC	Regulation of RUNX2 expression and activity	REAC:R-HSA-8939902	1.72746e-06	5.76259	71	503	16	10760	PSMB2,UBC,PSMB3,PSMB5,PSME2,UBB,PSMA7,RBX1,UBA52,PSME1,PSMD8,PSMB6,PSMB1,SEM1,SKP1,RPS27A
89	REAC	Signaling by NOTCH4	REAC:R-HSA-9013694	2.06677e-06	5.68471	81	503	17	10760	MAML2,PSMB2,UBC,PSMB3,PSMB5,PSME2,UBB,PSMA7,RBX1,UBA52,PSME1,PSMD8,PSMB6,PSMB1,SEM1,SKP1,RPS27A
90	REAC	Degradation of AXIN	REAC:R-HSA-4641257	2.06677e-06	5.68471	55	503	14	10760	PSMB2,UBC,PSMB3,PSMB5,PSME2,UBB,PSMA7,UBA52,PSME1,PSMD8,PSMB6,PSMB1,SEM1,RPS27A
91	REAC	Interleukin-1 signaling	REAC:R-HSA-9020702	2.37079e-06	5.62511	101	503	19	10760	UBE2N,PSMB2,NFKBIA,UBC,PSMB3,PSMB5,HMGB1,PSME2,UBB,PSMA7,RBX1,UBA52,PSME1,PSMD8,PSMB6,PSMB1,SEM1,SKP1,RPS27A
92	REAC	Autodegradation of Cdh1 by Cdh1:APC/C	REAC:R-HSA-174084	2.37079e-06	5.62511	64	503	15	10760	ANAPC16,PSMB2,UBC,PSMB3,PSMB5,PSME2,UBB,PSMA7,UBA52,PSME1,PSMD8,PSMB6,PSMB1,SEM1,RPS27A
93	REAC	Hh mutants are degraded by ERAD	REAC:R-HSA-5362768	2.5472e-06	5.59394	56	503	14	10760	PSMB2,UBC,PSMB3,PSMB5,PSME2,UBB,PSMA7,UBA52,PSME1,PSMD8,PSMB6,PSMB1,SEM1,RPS27A
94	REAC	Stabilization of p53	REAC:R-HSA-69541	3.19952e-06	5.49491	57	503	14	10760	PSMB2,UBC,PSMB3,PSMB5,PSME2,UBB,PSMA7,UBA52,PSME1,PSMD8,PSMB6,PSMB1,SEM1,RPS27A
95	REAC	Transcriptional Regulation by TP53	REAC:R-HSA-3700989	4.31758e-06	5.36476	362	503	40	10760	MT-CO1,MT-CO2,MT-CO3,COX6A1,BAX,POLR2K,CSNK2B,LAMTOR4,TAF10,UBC,POLR2L,PRELID1,LAMTOR1,UBB,COX7A2L,TCEA1,RHEB,YWHAB,COX7B,FOS,BNIP3L,COX6B1,ELOB,UBA52,COX20,COX4I1,COX8A,COX5B,COX7C,PRDX1,NDUFA4,COX6C,NPM1,LAMTOR5,ELOC,COX5A,YWHAE,TXN,PRDX2,RPS27A
96	REAC	Regulation of RAS by GAPs	REAC:R-HSA-5658442	4.31758e-06	5.36476	67	503	15	10760	PSMB2,UBC,PSMB3,PSMB5,PSME2,UBB,PSMA7,RBX1,UBA52,PSME1,PSMD8,PSMB6,PSMB1,SEM1,RPS27A
97	REAC	Hh mutants abrogate ligand secretion	REAC:R-HSA-5387390	4.86555e-06	5.31287	59	503	14	10760	PSMB2,UBC,PSMB3,PSMB5,PSME2,UBB,PSMA7,UBA52,PSME1,PSMD8,PSMB6,PSMB1,SEM1,RPS27A
98	REAC	CDT1 association with the CDC6:ORC:origin complex	REAC:R-HSA-68827	4.86555e-06	5.31287	59	503	14	10760	PSMB2,UBC,PSMB3,PSMB5,PSME2,UBB,PSMA7,UBA52,PSME1,PSMD8,PSMB6,PSMB1,SEM1,RPS27A
99	REAC	APC/C:Cdc20 mediated degradation of Securin	REAC:R-HSA-174154	5.14039e-06	5.289	68	503	15	10760	ANAPC16,PSMB2,UBC,PSMB3,PSMB5,PSME2,UBB,PSMA7,UBA52,PSME1,PSMD8,PSMB6,PSMB1,SEM1,RPS27A
100	REAC	Regulation of PTEN stability and activity	REAC:R-HSA-8948751	6.22738e-06	5.20569	69	503	15	10760	CSNK2B,PSMB2,UBC,PSMB3,PSMB5,PSME2,UBB,PSMA7,UBA52,PSME1,PSMD8,PSMB6,PSMB1,SEM1,RPS27A
101	REAC	Downstream TCR signaling	REAC:R-HSA-202424	6.61896e-06	5.17921	98	503	18	10760	UBE2N,BCL10,PSMB2,NFKBIA,UBC,PSMB3,PSMB5,PSME2,UBB,PSMA7,UBA52,PSME1,PSMD8,PSMB6,PSMB1,SEM1,SKP1,RPS27A
102	REAC	The role of GTSE1 in G2/M progression after G2 checkpoint	REAC:R-HSA-8852276	7.09676e-06	5.14894	79	503	16	10760	PSMB2,UBC,PSMB3,PSMB5,PSME2,UBB,PSMA7,UBA52,TUBA1C,PSME1,PSMD8,PSMB6,PSMB1,SEM1,RPS27A,HSP90AB1
103	REAC	Defective CFTR causes cystic fibrosis	REAC:R-HSA-5678895	7.18934e-06	5.14331	61	503	14	10760	PSMB2,UBC,PSMB3,PSMB5,PSME2,UBB,PSMA7,UBA52,PSME1,PSMD8,PSMB6,PSMB1,SEM1,RPS27A
104	REAC	Beta-catenin independent WNT signaling	REAC:R-HSA-3858494	8.93662e-06	5.04883	143	503	22	10760	PRKCA,CLTB,CLTA,PSMB2,UBC,PSMB3,PSMB5,PSME2,UBB,AP2S1,PSMA7,UBA52,RAC1,RHOA,PSME1,PSMD8,PSMB6,PSMB1,SEM1,PFN1,RPS27A,GNG5
105	REAC	mRNA Splicing - Major Pathway	REAC:R-HSA-72163	9.17972e-06	5.03717	178	503	25	10760	SRRM2,SF1,FUS,HNRNPM,POLR2K,MAGOH,TXNL4A,DNAJC8,SNRPF,POLR2L,SNRPE,LSM3,SNRPD1,SNRPB2,HNRNPA1,SNRPD2,HSPA8,YBX1,SNU13,SF3B6,LSM7,HNRNPK,SRSF9,SNRPG,RBM8A
106	REAC	Regulation of APC/C activators between G1/S and early anaphase	REAC:R-HSA-176408	9.75433e-06	5.0108	81	503	16	10760	ANAPC16,PSMB2,UBC,PSMB3,PSMB5,PSME2,UBB,PSMA7,UBA52,PSME1,PSMD8,PSMB6,PSMB1,SEM1,SKP1,RPS27A
107	REAC	Switching of origins to a post-replicative state	REAC:R-HSA-69052	1.00726e-05	4.99686	91	503	17	10760	ANAPC16,PSMB2,UBC,PSMB3,PSMB5,PSME2,UBB,PSMA7,RBX1,UBA52,PSME1,PSMD8,PSMB6,PSMB1,SEM1,SKP1,RPS27A
108	REAC	Macroautophagy	REAC:R-HSA-1632852	1.12599e-05	4.94846	134	503	21	10760	UBE2N,CSNK2B,LAMTOR4,UBC,LAMTOR1,UBB,RHEB,CHMP2A,DYNLL1,HSPA8,PLIN2,GABARAPL2,VIM,UBA52,VDAC1,TUBA1C,TOMM7,LAMTOR5,PARK7,MAP1LC3B,RPS27A
109	REAC	Hedgehog 'off' state	REAC:R-HSA-5610787	1.21072e-05	4.91696	113	503	19	10760	GNAS,PSMB2,UBC,PSMB3,PSMB5,PSME2,UBB,PSMA7,RBX1,UBA52,TUBA1C,PSME1,PRKAR2B,PSMD8,PSMB6,PSMB1,SEM1,SKP1,RPS27A
110	REAC	CDK-mediated phosphorylation and removal of Cdc6	REAC:R-HSA-69017	1.21072e-05	4.91696	73	503	15	10760	ANAPC16,PSMB2,UBC,PSMB3,PSMB5,PSME2,UBB,PSMA7,UBA52,PSME1,PSMD8,PSMB6,PSMB1,SEM1,RPS27A
111	REAC	Cdc20:Phospho-APC/C mediated degradation of Cyclin A	REAC:R-HSA-174184	1.21072e-05	4.91696	73	503	15	10760	ANAPC16,PSMB2,UBC,PSMB3,PSMB5,PSME2,UBB,PSMA7,UBA52,PSME1,PSMD8,PSMB6,PSMB1,SEM1,RPS27A
112	REAC	Asymmetric localization of PCP proteins	REAC:R-HSA-4608870	1.23496e-05	4.90835	64	503	14	10760	PSMB2,UBC,PSMB3,PSMB5,PSME2,UBB,PSMA7,UBA52,PSME1,PSMD8,PSMB6,PSMB1,SEM1,RPS27A
113	REAC	Degradation of beta-catenin by the destruction complex	REAC:R-HSA-195253	1.29142e-05	4.88893	83	503	16	10760	PSMB2,UBC,PSMB3,PSMB5,PSME2,UBB,PSMA7,RBX1,UBA52,PSME1,PSMD8,PSMB6,PSMB1,SEM1,SKP1,RPS27A
114	REAC	APC:Cdc20 mediated degradation of cell cycle proteins prior to satisfation of the cell cycle checkpoint	REAC:R-HSA-179419	1.40372e-05	4.85272	74	503	15	10760	ANAPC16,PSMB2,UBC,PSMB3,PSMB5,PSME2,UBB,PSMA7,UBA52,PSME1,PSMD8,PSMB6,PSMB1,SEM1,RPS27A
115	REAC	APC/C:Cdh1 mediated degradation of Cdc20 and other APC/C:Cdh1 targeted proteins in late mitosis/early G1	REAC:R-HSA-174178	1.40372e-05	4.85272	74	503	15	10760	ANAPC16,PSMB2,UBC,PSMB3,PSMB5,PSME2,UBB,PSMA7,UBA52,PSME1,PSMD8,PSMB6,PSMB1,SEM1,RPS27A
116	REAC	Hedgehog ligand biogenesis	REAC:R-HSA-5358346	1.4556e-05	4.83696	65	503	14	10760	PSMB2,UBC,PSMB3,PSMB5,PSME2,UBB,PSMA7,UBA52,PSME1,PSMD8,PSMB6,PSMB1,SEM1,RPS27A
117	REAC	p53-Dependent G1/S DNA damage checkpoint	REAC:R-HSA-69580	1.72497e-05	4.76322	66	503	14	10760	PSMB2,UBC,PSMB3,PSMB5,PSME2,UBB,PSMA7,UBA52,PSME1,PSMD8,PSMB6,PSMB1,SEM1,RPS27A
118	REAC	p53-Dependent G1 DNA Damage Response	REAC:R-HSA-69563	1.72497e-05	4.76322	66	503	14	10760	PSMB2,UBC,PSMB3,PSMB5,PSME2,UBB,PSMA7,UBA52,PSME1,PSMD8,PSMB6,PSMB1,SEM1,RPS27A
119	REAC	Iron uptake and transport	REAC:R-HSA-917937	1.72497e-05	4.76322	57	503	13	10760	ATP6V1D,FTL,UBC,ATP6V1F,UBB,ATP6V0B,UBA52,NEDD8,ATP6V0E1,ATP6V1G1,SKP1,RPS27A,FTH1
120	REAC	mRNA Splicing	REAC:R-HSA-72172	1.83969e-05	4.73526	186	503	25	10760	SRRM2,SF1,FUS,HNRNPM,POLR2K,MAGOH,TXNL4A,DNAJC8,SNRPF,POLR2L,SNRPE,LSM3,SNRPD1,SNRPB2,HNRNPA1,SNRPD2,HSPA8,YBX1,SNU13,SF3B6,LSM7,HNRNPK,SRSF9,SNRPG,RBM8A
121	REAC	APC/C:Cdc20 mediated degradation of mitotic proteins	REAC:R-HSA-176409	1.90573e-05	4.71994	76	503	15	10760	ANAPC16,PSMB2,UBC,PSMB3,PSMB5,PSME2,UBB,PSMA7,UBA52,PSME1,PSMD8,PSMB6,PSMB1,SEM1,RPS27A
122	REAC	Activation of APC/C and APC/C:Cdc20 mediated degradation of mitotic proteins	REAC:R-HSA-176814	2.22988e-05	4.65172	77	503	15	10760	ANAPC16,PSMB2,UBC,PSMB3,PSMB5,PSME2,UBB,PSMA7,UBA52,PSME1,PSMD8,PSMB6,PSMB1,SEM1,RPS27A
123	REAC	Late endosomal microautophagy	REAC:R-HSA-9615710	2.22988e-05	4.65172	34	503	10	10760	UBC,UBB,CHMP2A,HSPA8,PLIN2,VPS28,VIM,UBA52,PARK7,RPS27A
124	REAC	G1/S DNA Damage Checkpoints	REAC:R-HSA-69615	2.3984e-05	4.62008	68	503	14	10760	PSMB2,UBC,PSMB3,PSMB5,PSME2,UBB,PSMA7,UBA52,PSME1,PSMD8,PSMB6,PSMB1,SEM1,RPS27A
125	REAC	Assembly of the pre-replicative complex	REAC:R-HSA-68867	2.3984e-05	4.62008	68	503	14	10760	PSMB2,UBC,PSMB3,PSMB5,PSME2,UBB,PSMA7,UBA52,PSME1,PSMD8,PSMB6,PSMB1,SEM1,RPS27A
126	REAC	APC/C-mediated degradation of cell cycle proteins	REAC:R-HSA-174143	2.59099e-05	4.58653	88	503	16	10760	ANAPC16,PSMB2,UBC,PSMB3,PSMB5,PSME2,UBB,PSMA7,UBA52,PSME1,PSMD8,PSMB6,PSMB1,SEM1,SKP1,RPS27A
127	REAC	Regulation of mitotic cell cycle	REAC:R-HSA-453276	2.59099e-05	4.58653	88	503	16	10760	ANAPC16,PSMB2,UBC,PSMB3,PSMB5,PSME2,UBB,PSMA7,UBA52,PSME1,PSMD8,PSMB6,PSMB1,SEM1,SKP1,RPS27A
128	REAC	TCR signaling	REAC:R-HSA-202403	2.6661e-05	4.57412	120	503	19	10760	PLCG2,UBE2N,BCL10,PSMB2,NFKBIA,UBC,PSMB3,PSMB5,PSME2,UBB,PSMA7,UBA52,PSME1,PSMD8,PSMB6,PSMB1,SEM1,SKP1,RPS27A
129	REAC	Selective autophagy	REAC:R-HSA-9663891	3.5133e-05	4.45428	80	503	15	10760	UBE2N,CSNK2B,UBC,UBB,DYNLL1,HSPA8,PLIN2,VIM,UBA52,VDAC1,TUBA1C,TOMM7,PARK7,MAP1LC3B,RPS27A
130	REAC	Regulation of BACH1 activity	REAC:R-HSA-9708530	3.70294e-05	4.43145	11	503	6	10760	UBC,UBB,RBX1,UBA52,SKP1,RPS27A
131	REAC	UCH proteinases	REAC:R-HSA-5689603	3.70968e-05	4.43066	101	503	17	10760	USP15,PSMB2,UBC,PSMB3,PSMB5,PSME2,UBB,PSMA7,UBA52,NEDD8,PSME1,PSMD8,PSMB6,PSMB1,SEM1,RPS27A,ACTB
132	REAC	Modulation by Mtb of host immune system	REAC:R-HSA-9637628	4.04894e-05	4.39266	7	503	5	10760	UBC,UBB,UBA52,RPS27A,B2M
133	REAC	Maturation of protein E	REAC:R-HSA-9683683	4.42897e-05	4.3537	4	503	4	10760	UBC,UBB,UBA52,RPS27A
134	REAC	Maturation of protein E	REAC:R-HSA-9694493	4.42897e-05	4.3537	4	503	4	10760	UBC,UBB,UBA52,RPS27A
135	REAC	Cyclin E associated events during G1/S transition	REAC:R-HSA-69202	4.62552e-05	4.33484	82	503	15	10760	PSMB2,UBC,PSMB3,PSMB5,PSME2,UBB,PSMA7,UBA52,PSME1,PSMD8,PSMB6,PSMB1,SEM1,SKP1,RPS27A
136	REAC	Cyclin A:Cdk2-associated events at S phase entry	REAC:R-HSA-69656	6.21291e-05	4.2067	84	503	15	10760	PSMB2,UBC,PSMB3,PSMB5,PSME2,UBB,PSMA7,UBA52,PSME1,PSMD8,PSMB6,PSMB1,SEM1,SKP1,RPS27A
137	REAC	Interleukin-1 family signaling	REAC:R-HSA-446652	6.21291e-05	4.2067	139	503	20	10760	STAT3,UBE2N,PSMB2,NFKBIA,UBC,PSMB3,PSMB5,HMGB1,PSME2,UBB,PSMA7,RBX1,UBA52,PSME1,PSMD8,PSMB6,PSMB1,SEM1,SKP1,RPS27A
138	REAC	Apoptosis	REAC:R-HSA-109581	6.69351e-05	4.17435	176	503	23	10760	STAT3,BAX,BCAP31,PSMB2,UBC,PSMB3,C1QBP,PSMB5,HMGB1,PSME2,UBB,YWHAB,DYNLL1,PSMA7,VIM,UBA52,PSME1,PSMD8,PSMB6,PSMB1,SEM1,YWHAE,RPS27A
139	REAC	Hedgehog 'on' state	REAC:R-HSA-5632684	7.12176e-05	4.14741	85	503	15	10760	PSMB2,UBC,PSMB3,PSMB5,PSME2,UBB,PSMA7,RBX1,UBA52,PSME1,PSMD8,PSMB6,PSMB1,SEM1,RPS27A
140	REAC	Transcriptional regulation by RUNX2	REAC:R-HSA-8878166	7.63056e-05	4.11744	118	503	18	10760	BAX,PSMB2,UBC,PSMB3,PSMB5,PSME2,UBB,PSMA7,RBX1,UBA52,PSME1,PSMD8,PSMB6,PSMB1,SEM1,SKP1,RPS27A,LGALS3
141	REAC	ABC transporter disorders	REAC:R-HSA-5619084	9.83949e-05	4.00703	77	503	14	10760	PSMB2,UBC,PSMB3,PSMB5,PSME2,UBB,PSMA7,UBA52,PSME1,PSMD8,PSMB6,PSMB1,SEM1,RPS27A
142	REAC	Inactivation of CSF3 (G-CSF) signaling	REAC:R-HSA-9705462	0.000102019	3.99132	25	503	8	10760	STAT3,UBC,UBB,ELOB,RNF7,UBA52,ELOC,RPS27A
143	REAC	Protein localization	REAC:R-HSA-9609507	0.00012359	3.90802	158	503	21	10760	SERP1,DNAJC19,UBC,UBB,COX17,TIMM8B,HSPD1,ATP5MC1,CHCHD10,ECH1,UBA52,TIMM13,VDAC1,SLC25A6,TOMM7,SEC61B,FIS1,CHCHD2,NDUFB8,SEC61G,RPS27A
144	REAC	TNFR2 non-canonical NF-kB pathway	REAC:R-HSA-5668541	0.00012642	3.89818	100	503	16	10760	PSMB2,UBC,PSMB3,PSMB5,PSME2,UBB,PSMA7,UBA52,PSME1,PSMD8,PSMB6,PSMB1,SEM1,TNFRSF12A,SKP1,RPS27A
145	REAC	EPH-Ephrin signaling	REAC:R-HSA-2682334	0.000140131	3.85346	90	503	15	10760	CLTB,ARPC2,ARPC5,CLTA,AP2S1,RAC1,RHOA,CFL1,CDC42,MYL12A,MYL12B,ARPC3,MYL6,ACTG1,ACTB
146	REAC	C-type lectin receptors (CLRs)	REAC:R-HSA-5621481	0.00015139	3.8199	136	503	19	10760	PLCG2,UBE2N,BCL10,PSMB2,NFKBIA,UBC,PSMB3,PSMB5,PSME2,UBB,PSMA7,UBA52,PSME1,PSMD8,PSMB6,PSMB1,SEM1,SKP1,RPS27A
147	REAC	mRNA Splicing - Minor Pathway	REAC:R-HSA-72165	0.000154054	3.81233	51	503	11	10760	POLR2K,TXNL4A,SNRPF,POLR2L,SNRPE,SNRPD1,SNRPD2,YBX1,SNU13,SF3B6,SNRPG
148	REAC	Regulation of ornithine decarboxylase (ODC)	REAC:R-HSA-350562	0.000154054	3.81233	51	503	11	10760	PSMB2,PSMB3,PSMB5,PSME2,OAZ1,PSMA7,PSME1,PSMD8,PSMB6,PSMB1,SEM1
149	REAC	Mitochondrial biogenesis	REAC:R-HSA-1592230	0.000178984	3.74719	92	503	15	10760	MT-ATP6,MT-ATP8,SSBP1,ATP5PO,ATP5F1D,ATP5MC1,ATP5MG,ATP5ME,ATP5PD,ATP5F1C,ATP5PF,ATP5F1E,ATP5MC3,ATP5MF,ATP5MC2
150	REAC	PTEN Regulation	REAC:R-HSA-6807070	0.000180076	3.74454	138	503	19	10760	CSNK2B,LAMTOR4,PSMB2,UBC,PSMB3,PSMB5,LAMTOR1,PSME2,UBB,RHEB,PSMA7,UBA52,PSME1,LAMTOR5,PSMD8,PSMB6,PSMB1,SEM1,RPS27A
151	REAC	Mitophagy	REAC:R-HSA-5205647	0.000180076	3.74454	27	503	8	10760	CSNK2B,UBC,UBB,UBA52,VDAC1,TOMM7,MAP1LC3B,RPS27A
152	REAC	Infection with Mycobacterium tuberculosis	REAC:R-HSA-9635486	0.000180076	3.74454	27	503	8	10760	SFPQ,PGK1,UBC,UBB,ENO1,UBA52,RPS27A,B2M
153	REAC	Transcriptional regulation by RUNX3	REAC:R-HSA-8878159	0.000226874	3.64422	94	503	15	10760	MAML2,PSMB2,UBC,PSMB3,PSMB5,PSME2,UBB,PSMA7,UBA52,PSME1,PSMD8,PSMB6,PSMB1,SEM1,RPS27A
154	REAC	Programmed Cell Death	REAC:R-HSA-5357801	0.000248464	3.60474	205	503	24	10760	STAT3,BAX,BCAP31,PSMB2,UBC,PSMB3,C1QBP,PSMB5,HMGB1,PSME2,UBB,YWHAB,CHMP2A,DYNLL1,PSMA7,VIM,UBA52,PSME1,PSMD8,PSMB6,PSMB1,SEM1,YWHAE,RPS27A
155	REAC	TGF-beta receptor signaling in EMT (epithelial to mesenchymal transition)	REAC:R-HSA-2173791	0.000285289	3.54472	15	503	6	10760	UBC,FKBP1A,UBB,UBA52,RHOA,RPS27A
156	REAC	DNA Replication Pre-Initiation	REAC:R-HSA-69002	0.000285289	3.54472	85	503	14	10760	PSMB2,UBC,PSMB3,PSMB5,PSME2,UBB,PSMA7,UBA52,PSME1,PSMD8,PSMB6,PSMB1,SEM1,RPS27A
157	REAC	G2/M Transition	REAC:R-HSA-69275	0.000316032	3.50027	195	503	23	10760	AKAP9,PSMB2,UBC,PSMB3,PSMB5,PSME2,UBB,DYNLL1,PSMA7,RBX1,MZT2B,UBA52,TUBA1C,PSME1,PRKAR2B,PSMD8,PSMB6,PSMB1,SEM1,YWHAE,SKP1,RPS27A,HSP90AB1
158	REAC	Mitochondrial protein import	REAC:R-HSA-1268020	0.000317506	3.49825	65	503	12	10760	DNAJC19,COX17,TIMM8B,HSPD1,ATP5MC1,CHCHD10,TIMM13,VDAC1,SLC25A6,TOMM7,CHCHD2,NDUFB8
159	REAC	Synthesis of DNA	REAC:R-HSA-69239	0.000318811	3.49647	120	503	17	10760	ANAPC16,PSMB2,UBC,PSMB3,PSMB5,PSME2,UBB,PSMA7,RBX1,UBA52,PSME1,PSMD8,PSMB6,PSMB1,SEM1,SKP1,RPS27A
160	REAC	PINK1-PRKN Mediated Mitophagy	REAC:R-HSA-5205685	0.000339441	3.46924	22	503	7	10760	UBC,UBB,UBA52,VDAC1,TOMM7,MAP1LC3B,RPS27A
161	REAC	Processing of Capped Intron-Containing Pre-mRNA	REAC:R-HSA-72203	0.000347923	3.45852	237	503	26	10760	SRRM2,SF1,FUS,HNRNPM,POLR2K,MAGOH,TXNL4A,DNAJC8,SNRPF,POLR2L,SNRPE,LSM3,SNRPD1,SNRPB2,HNRNPA1,SNRPD2,HSPA8,YBX1,SNU13,SF3B6,LSM7,HNRNPK,SRSF9,THOC7,SNRPG,RBM8A
162	REAC	Mitotic G2-G2/M phases	REAC:R-HSA-453274	0.000360045	3.44364	197	503	23	10760	AKAP9,PSMB2,UBC,PSMB3,PSMB5,PSME2,UBB,DYNLL1,PSMA7,RBX1,MZT2B,UBA52,TUBA1C,PSME1,PRKAR2B,PSMD8,PSMB6,PSMB1,SEM1,YWHAE,SKP1,RPS27A,HSP90AB1
163	REAC	Gene and protein expression by JAK-STAT signaling after Interleukin-12 stimulation	REAC:R-HSA-8950505	0.000370113	3.43167	38	503	9	10760	PSME2,TALDO1,ARF1,RPLP0,PPIA,SOD1,CFL1,MIF,CDC42
164	REAC	Signaling by CSF3 (G-CSF)	REAC:R-HSA-9674555	0.000388655	3.41044	30	503	8	10760	STAT3,UBC,UBB,ELOB,RNF7,UBA52,ELOC,RPS27A
165	REAC	Assembly Of The HIV Virion	REAC:R-HSA-175474	0.000413639	3.38338	16	503	6	10760	UBC,UBB,PPIA,VPS28,UBA52,RPS27A
166	REAC	Response of Mtb to phagocytosis	REAC:R-HSA-9637690	0.000451505	3.34534	23	503	7	10760	SFPQ,PGK1,UBC,UBB,ENO1,UBA52,RPS27A
167	REAC	FCERI mediated NF-kB activation	REAC:R-HSA-2871837	0.000456065	3.34097	136	503	18	10760	UBE2N,BCL10,PSMB2,NFKBIA,UBC,PSMB3,PSMB5,PSME2,UBB,PSMA7,UBA52,PSME1,PSMD8,PSMB6,PSMB1,SEM1,SKP1,RPS27A
168	REAC	Signaling by Hedgehog	REAC:R-HSA-5358351	0.00047812	3.32046	149	503	19	10760	GNAS,PSMB2,UBC,PSMB3,PSMB5,PSME2,UBB,PSMA7,RBX1,UBA52,TUBA1C,PSME1,PRKAR2B,PSMD8,PSMB6,PSMB1,SEM1,SKP1,RPS27A
169	REAC	Metabolism of polyamines	REAC:R-HSA-351202	0.000479467	3.31924	58	503	11	10760	PSMB2,PSMB3,PSMB5,PSME2,OAZ1,PSMA7,PSME1,PSMD8,PSMB6,PSMB1,SEM1
170	REAC	Signaling by the B Cell Receptor (BCR)	REAC:R-HSA-983705	0.00052973	3.27595	163	503	20	10760	PLCG2,BCL10,PSMB2,NFKBIA,UBC,PSMB3,PSMB5,FKBP1A,PSME2,UBB,PSMA7,PPIA,UBA52,PSME1,PSMD8,PSMB6,PSMB1,SEM1,SKP1,RPS27A
171	REAC	EPHB-mediated forward signaling	REAC:R-HSA-3928662	0.000544406	3.26408	40	503	9	10760	ARPC2,ARPC5,RAC1,RHOA,CFL1,CDC42,ARPC3,ACTG1,ACTB
172	REAC	Metallothioneins bind metals	REAC:R-HSA-5661231	0.000581027	3.2358	11	503	5	10760	MT1F,MT1M,MT1E,MT1X,MT2A
173	REAC	Pexophagy	REAC:R-HSA-9664873	0.000581027	3.2358	11	503	5	10760	UBC,UBB,UBA52,MAP1LC3B,RPS27A
174	REAC	mTORC1-mediated signalling	REAC:R-HSA-166208	0.000583814	3.23373	24	503	7	10760	LAMTOR4,LAMTOR1,FKBP1A,RHEB,YWHAB,LAMTOR5,RPS6
175	REAC	Innate Immune System	REAC:R-HSA-168249	0.000587188	3.23122	1093	503	78	10760	PLCG2,ITGAV,LRRFIP1,DHX36,IQGAP1,CD81,ARPC2,POLR2K,UBE2N,CSNK2B,BCL10,BRK1,ATP6V1D,FTL,ARPC5,PSMB2,NFKBIA,UBC,ATP6V1F,PSMB3,PSMB5,POLR2L,BRI3,LAMTOR1,HMGB1,PSME2,UBB,ATP6V0B,DYNLL1,B4GALT1,HSPA8,FOS,SERPINB1,PGAM1,PDAP1,PSMA7,PPIA,UBA52,PA2G4,APRT,ATOX1,RAC1,RHOA,PSME1,PRDX6,PTX3,CFL1,CTSC,EEF1A1,PSMD8,PSMB6,NDUFC2,PRDX4,PSMB1,SEM1,MIF,CDC42,TXN,CLU,ATP6V0E1,ATP6V1G1,MGST1,CD63,SKP1,DYNLT1,CSTB,A…
176	REAC	ABC-family proteins mediated transport	REAC:R-HSA-382556	0.000588157	3.23051	103	503	15	10760	PSMB2,UBC,PSMB3,PSMB5,PSME2,UBB,PSMA7,UBA52,EIF2S2,PSME1,PSMD8,PSMB6,PSMB1,SEM1,RPS27A
177	REAC	Cross-presentation of soluble exogenous antigens (endosomes)	REAC:R-HSA-1236978	0.000613871	3.21192	50	503	10	10760	PSMB2,PSMB3,PSMB5,PSME2,PSMA7,PSME1,PSMD8,PSMB6,PSMB1,SEM1
178	REAC	DNA Replication	REAC:R-HSA-69306	0.000652548	3.18539	128	503	17	10760	ANAPC16,PSMB2,UBC,PSMB3,PSMB5,PSME2,UBB,PSMA7,RBX1,UBA52,PSME1,PSMD8,PSMB6,PSMB1,SEM1,SKP1,RPS27A
179	REAC	Fc epsilon receptor (FCERI) signaling	REAC:R-HSA-2454202	0.000819185	3.08662	182	503	21	10760	PLCG2,UBE2N,BCL10,PSMB2,NFKBIA,UBC,PSMB3,PSMB5,PSME2,UBB,FOS,PSMA7,UBA52,RAC1,PSME1,PSMD8,PSMB6,PSMB1,SEM1,SKP1,RPS27A
180	REAC	Josephin domain DUBs	REAC:R-HSA-5689877	0.000915528	3.03833	12	503	5	10760	JOSD2,UBC,UBB,UBA52,RPS27A
181	REAC	HSF1 activation	REAC:R-HSA-3371511	0.000915528	3.03833	12	503	5	10760	PTGES3,EEF1A1,YWHAE,HSBP1,HSP90AB1
182	REAC	FLT3 signaling by CBL mutants	REAC:R-HSA-9706377	0.00101907	2.99179	7	503	4	10760	UBC,UBB,UBA52,RPS27A
183	REAC	Aggrephagy	REAC:R-HSA-9646399	0.00111641	2.95218	44	503	9	10760	UBE2N,UBC,UBB,DYNLL1,VIM,UBA52,TUBA1C,PARK7,RPS27A
184	REAC	RHO GTPases Activate WASPs and WAVEs	REAC:R-HSA-5663213	0.00112711	2.94803	35	503	8	10760	ARPC2,BRK1,ARPC5,RAC1,CDC42,ARPC3,ACTG1,ACTB
185	REAC	Detoxification of Reactive Oxygen Species	REAC:R-HSA-3299685	0.00112711	2.94803	35	503	8	10760	PRDX3,SOD1,PRDX1,ATOX1,PRDX6,TXN,PRDX2,GSTP1
186	REAC	NF-kB is activated and signals survival	REAC:R-HSA-209560	0.00138486	2.85859	13	503	5	10760	NFKBIA,UBC,UBB,UBA52,RPS27A
187	REAC	TRAF6 mediated IRF7 activation in TLR7/8 or 9 signaling	REAC:R-HSA-975110	0.00138486	2.85859	13	503	5	10760	UBE2N,UBC,UBB,UBA52,RPS27A
188	REAC	Neutrophil degranulation	REAC:R-HSA-6798695	0.00147413	2.83146	476	503	40	10760	ITGAV,IQGAP1,CSNK2B,ATP6V1D,FTL,ARPC5,BRI3,LAMTOR1,HMGB1,DYNLL1,B4GALT1,HSPA8,SERPINB1,PGAM1,PDAP1,PPIA,PA2G4,APRT,RAC1,RHOA,PRDX6,PTX3,CTSC,EEF1A1,NDUFC2,PRDX4,PSMB1,MIF,MGST1,CD63,DYNLT1,CSTB,GSTP1,SRP14,LGALS3,CST3,HSP90AB1,S100A11,B2M,FTH1
189	REAC	Budding and maturation of HIV virion	REAC:R-HSA-162588	0.00156245	2.80619	28	503	7	10760	UBC,UBB,CHMP2A,PPIA,VPS28,UBA52,RPS27A
190	REAC	Interleukin-12 family signaling	REAC:R-HSA-447115	0.00179213	2.74663	57	503	10	10760	STAT3,PSME2,TALDO1,ARF1,RPLP0,PPIA,SOD1,CFL1,MIF,CDC42
191	REAC	Interleukin-12 signaling	REAC:R-HSA-9020591	0.00181477	2.74118	47	503	9	10760	PSME2,TALDO1,ARF1,RPLP0,PPIA,SOD1,CFL1,MIF,CDC42
192	REAC	Downregulation of ERBB4 signaling	REAC:R-HSA-1253288	0.00186062	2.73034	8	503	4	10760	UBC,UBB,UBA52,RPS27A
193	REAC	Response to metal ions	REAC:R-HSA-5660526	0.00195673	2.70847	14	503	5	10760	MT1F,MT1M,MT1E,MT1X,MT2A
194	REAC	Synthesis And Processing Of GAG, GAGPOL Polyproteins	REAC:R-HSA-174495	0.00195673	2.70847	14	503	5	10760	UBC,UBB,VPS28,UBA52,RPS27A
195	REAC	Membrane binding and targetting of GAG proteins	REAC:R-HSA-174490	0.00195673	2.70847	14	503	5	10760	UBC,UBB,VPS28,UBA52,RPS27A
196	REAC	IRAK1 recruits IKK complex upon TLR7/8 or 9 stimulation	REAC:R-HSA-975144	0.00195673	2.70847	14	503	5	10760	UBE2N,UBC,UBB,UBA52,RPS27A
197	REAC	Attenuation phase	REAC:R-HSA-3371568	0.00195673	2.70847	14	503	5	10760	DNAJB1,HSPA8,PTGES3,HSBP1,HSP90AB1
198	REAC	IRAK1 recruits IKK complex	REAC:R-HSA-937039	0.00195673	2.70847	14	503	5	10760	UBE2N,UBC,UBB,UBA52,RPS27A
199	REAC	Signaling by WNT	REAC:R-HSA-195721	0.0021006	2.67766	328	503	30	10760	PRKCA,USP34,CLTB,CSNK2B,CLTA,PSMB2,UBC,PSMB3,PSMB5,VPS29,PSME2,UBB,H2AFJ,AP2S1,SNX3,PSMA7,RBX1,UBA52,RAC1,RHOA,PSME1,H3F3B,PSMD8,PSMB6,PSMB1,SEM1,PFN1,SKP1,RPS27A,GNG5
200	REAC	RUNX1 regulates transcription of genes involved in differentiation of HSCs	REAC:R-HSA-8939236	0.00225514	2.64683	130	503	16	10760	PSMB2,UBC,PSMB3,PSMB5,PSME2,UBB,H2AFJ,PSMA7,UBA52,PSME1,H3F3B,PSMD8,PSMB6,PSMB1,SEM1,RPS27A
201	REAC	TGF-beta receptor signaling activates SMADs	REAC:R-HSA-2173789	0.00232895	2.63284	30	503	7	10760	USP15,UBC,FKBP1A,UBB,UBA52,NEDD8,RPS27A
202	REAC	Clathrin-mediated endocytosis	REAC:R-HSA-8856828	0.00242842	2.61468	144	503	17	10760	AAK1,CLTB,ARPC2,ARPC5,CLTA,AREG,UBC,COPS8,UBB,HSPA8,AP2S1,UBA52,NEDD8,ARPC3,RPS27A,ACTG1,ACTB
203	REAC	Endosomal Sorting Complex Required For Transport (ESCRT)	REAC:R-HSA-917729	0.00286015	2.54361	31	503	7	10760	SNF8,UBC,UBB,CHMP2A,VPS28,UBA52,RPS27A
204	REAC	InlA-mediated entry of Listeria monocytogenes into host cells	REAC:R-HSA-8876493	0.00297747	2.52615	9	503	4	10760	UBC,UBB,UBA52,RPS27A
205	REAC	Myoclonic epilepsy of Lafora	REAC:R-HSA-3785653	0.00297747	2.52615	9	503	4	10760	UBC,UBB,UBA52,RPS27A
206	REAC	Prevention of phagosomal-lysosomal fusion	REAC:R-HSA-9636383	0.00297747	2.52615	9	503	4	10760	UBC,UBB,UBA52,RPS27A
207	REAC	Regulation of PTEN localization	REAC:R-HSA-8948747	0.00297747	2.52615	9	503	4	10760	UBC,UBB,UBA52,RPS27A
208	REAC	PTK6 Regulates RTKs and Their Effectors AKT1 and DOK1	REAC:R-HSA-8849469	0.00297747	2.52615	9	503	4	10760	UBC,UBB,UBA52,RPS27A
209	REAC	HIV Life Cycle	REAC:R-HSA-162587	0.00323587	2.49001	148	503	17	10760	RNMT,POLR2K,BANF1,TAF10,UBC,POLR2L,UBB,TCEA1,GTF2A2,CHMP2A,PPIA,ELOB,VPS28,UBA52,ELOC,RAN,RPS27A
210	REAC	Late Phase of HIV Life Cycle	REAC:R-HSA-162599	0.00328888	2.48295	135	503	16	10760	RNMT,POLR2K,TAF10,UBC,POLR2L,UBB,TCEA1,GTF2A2,CHMP2A,PPIA,ELOB,VPS28,UBA52,ELOC,RAN,RPS27A
211	REAC	Neddylation	REAC:R-HSA-8951664	0.00337141	2.47219	233	503	23	10760	WSB1,PSMB2,UBC,PSMB3,PSMB5,COPS8,PSME2,UBB,PSMA7,RBX1,ELOB,RNF7,UBA52,COMMD6,NEDD8,PSME1,ELOC,PSMD8,PSMB6,PSMB1,SEM1,SKP1,RPS27A
212	REAC	TAK1 activates NFkB by phosphorylation and activation of IKKs complex	REAC:R-HSA-445989	0.00337141	2.47219	32	503	7	10760	UBE2N,NFKBIA,UBC,HMGB1,UBB,UBA52,RPS27A
213	REAC	Formation of TC-NER Pre-Incision Complex	REAC:R-HSA-6781823	0.00357007	2.44732	52	503	9	10760	POLR2K,UBC,POLR2L,COPS8,UBB,TCEA1,RBX1,UBA52,RPS27A
214	REAC	p75NTR signals via NF-kB	REAC:R-HSA-193639	0.00363718	2.43924	16	503	5	10760	NFKBIA,UBC,UBB,UBA52,RPS27A
215	REAC	MAP3K8 (TPL2)-dependent MAPK1/3 activation	REAC:R-HSA-5684264	0.00363718	2.43924	16	503	5	10760	UBC,UBB,UBA52,SKP1,RPS27A
216	REAC	Sema4D in semaphorin signaling	REAC:R-HSA-400685	0.00385765	2.41368	24	503	6	10760	RRAS,RAC1,RHOA,RHOC,MYL12B,MYL6
217	REAC	Class I MHC mediated antigen processing & presentation	REAC:R-HSA-983169	0.00455546	2.34147	377	503	32	10760	WSB1,ITGAV,HERC2,RNF19A,NPEPPS,BCAP31,UBE2N,PSMB2,UBC,PSMB3,PSMB5,HMGB1,PSME2,UBB,PDIA3,PSMA7,UBE2L3,RBX1,ELOB,RNF7,UBA52,SEC61B,PSME1,ELOC,PSMD8,PSMB6,PSMB1,SEM1,SEC61G,SKP1,RPS27A,B2M
218	REAC	IRAK2 mediated activation of TAK1 complex	REAC:R-HSA-937042	0.00456045	2.34099	10	503	4	10760	UBC,UBB,UBA52,RPS27A
219	REAC	G2/M Checkpoints	REAC:R-HSA-69481	0.00493847	2.30641	168	503	18	10760	HERC2,UBE2N,PSMB2,UBC,PSMB3,PSMB5,PSME2,UBB,YWHAB,PSMA7,UBA52,PSME1,PSMD8,PSMB6,PSMB1,SEM1,YWHAE,RPS27A
220	REAC	Amino acids regulate mTORC1	REAC:R-HSA-9639288	0.00527548	2.27774	55	503	9	10760	ATP6V1D,LAMTOR4,ATP6V1F,LAMTOR1,ATP6V0B,RHEB,LAMTOR5,ATP6V0E1,ATP6V1G1
221	REAC	Mitotic Anaphase	REAC:R-HSA-68882	0.00573059	2.2418	228	503	22	10760	ANKLE2,ANAPC16,BANF1,PSMB2,UBC,PSMB3,PSMB5,PSME2,UBB,CHMP2A,DYNLL1,PSMA7,UBA52,TUBA1C,PSME1,PSMD8,PSMB6,PSMB1,SEM1,RAN,RPS27,RPS27A
222	REAC	Mitotic Metaphase and Anaphase	REAC:R-HSA-2555396	0.00604067	2.21892	229	503	22	10760	ANKLE2,ANAPC16,BANF1,PSMB2,UBC,PSMB3,PSMB5,PSME2,UBB,CHMP2A,DYNLL1,PSMA7,UBA52,TUBA1C,PSME1,PSMD8,PSMB6,PSMB1,SEM1,RAN,RPS27,RPS27A
223	REAC	G1/S Transition	REAC:R-HSA-69206	0.00604067	2.21892	130	503	15	10760	PSMB2,UBC,PSMB3,PSMB5,PSME2,UBB,PSMA7,UBA52,PSME1,PSMD8,PSMB6,PSMB1,SEM1,SKP1,RPS27A
224	REAC	TICAM1,TRAF6-dependent induction of TAK1 complex	REAC:R-HSA-9014325	0.00665859	2.17662	11	503	4	10760	UBC,UBB,UBA52,RPS27A
225	REAC	Formation of annular gap junctions	REAC:R-HSA-196025	0.00665859	2.17662	11	503	4	10760	CLTB,CLTA,ACTG1,ACTB
226	REAC	Alpha-protein kinase 1 signaling pathway	REAC:R-HSA-9645460	0.00665859	2.17662	11	503	4	10760	UBC,UBB,UBA52,RPS27A
227	REAC	Signaling by NOTCH	REAC:R-HSA-157118	0.00740841	2.13027	233	503	22	10760	MAML2,PSMB2,UBC,PSMB3,PSMB5,PSME2,UBB,MDK,H2AFJ,B4GALT1,YBX1,PSMA7,RBX1,UBA52,PSME1,H3F3B,PSMD8,PSMB6,PSMB1,SEM1,SKP1,RPS27A
228	REAC	E3 ubiquitin ligases ubiquitinate target proteins	REAC:R-HSA-8866654	0.00753027	2.12319	58	503	9	10760	UBE2N,RNF181,BCL10,UBC,UBB,SELENOS,UBE2L3,UBA52,RPS27A
229	REAC	S Phase	REAC:R-HSA-69242	0.00765294	2.11617	161	503	17	10760	ANAPC16,PSMB2,UBC,PSMB3,PSMB5,PSME2,UBB,PSMA7,RBX1,UBA52,PSME1,PSMD8,PSMB6,PSMB1,SEM1,SKP1,RPS27A
230	REAC	M Phase	REAC:R-HSA-68886	0.00778023	2.10901	407	503	33	10760	PRKCA,ANKLE2,EML4,AKAP9,ANAPC16,CSNK2B,BANF1,PSMB2,RAB2A,UBC,PSMB3,PSMB5,PSME2,UBB,CHMP2A,H2AFJ,DYNLL1,PSMA7,MZT2B,UBA52,TUBA1C,PSME1,PRKAR2B,H3F3B,SET,PSMD8,PSMB6,PSMB1,SEM1,YWHAE,RAN,RPS27,RPS27A
231	REAC	TICAM1, RIP1-mediated IKK complex recruitment	REAC:R-HSA-168927	0.0079525	2.0995	19	503	5	10760	UBE2N,UBC,UBB,UBA52,RPS27A
232	REAC	RHO GTPases Activate ROCKs	REAC:R-HSA-5627117	0.0079525	2.0995	19	503	5	10760	RHOA,CFL1,RHOC,MYL12B,MYL6
233	REAC	RHO GTPases activate CIT	REAC:R-HSA-5625900	0.0079525	2.0995	19	503	5	10760	RAC1,RHOA,RHOC,MYL12B,MYL6
234	REAC	rRNA modification in the nucleus and cytosol	REAC:R-HSA-6790901	0.00830741	2.08053	59	503	9	10760	RPS9,NHP2,SNU13,RPS14,RPS2,RPS6,NOP10,TRMT112,RPS7
235	REAC	Ub-specific processing proteases	REAC:R-HSA-5689880	0.00843551	2.07389	221	503	21	10760	USP15,USP34,TAF10,PSMB2,NFKBIA,UBC,PSMB3,PSMB5,PSME2,UBB,VDAC2,SNX3,PSMA7,UBA52,VDAC1,PSME1,PSMD8,PSMB6,PSMB1,SEM1,RPS27A
236	REAC	DNA Damage Recognition in GG-NER	REAC:R-HSA-5696394	0.00889562	2.05082	38	503	7	10760	UBC,COPS8,UBB,RBX1,UBA52,RPS27A,ACTB
237	REAC	TICAM1-dependent activation of IRF3/IRF7	REAC:R-HSA-9013973	0.00909794	2.04106	12	503	4	10760	UBC,UBB,UBA52,RPS27A
238	REAC	Downregulation of ERBB2:ERBB3 signaling	REAC:R-HSA-1358803	0.00909794	2.04106	12	503	4	10760	UBC,UBB,UBA52,RPS27A
239	REAC	Gap junction degradation	REAC:R-HSA-190873	0.00909794	2.04106	12	503	4	10760	CLTB,CLTA,ACTG1,ACTB
240	REAC	Diseases of signal transduction by growth factor receptors and second messengers	REAC:R-HSA-5663202	0.00935957	2.02874	380	503	31	10760	MAML2,STAT3,GOLGB1,LRRFIP1,AKAP9,IQGAP1,POLR2K,AREG,PSMB2,UBC,PSMB3,PSMB5,POLR2L,FKBP1A,PSME2,UBB,YWHAB,PSMA7,RBX1,UBA52,RAC1,PSME1,PSMD8,PSMB6,PSMB1,SEM1,PEBP1,SKP1,RPS27A,ACTG1,ACTB
241	REAC	Manipulation of host energy metabolism	REAC:R-HSA-9636667	0.0113764	1.94399	2	503	2	10760	PGK1,ENO1
242	REAC	EGFR downregulation	REAC:R-HSA-182971	0.0119701	1.9219	30	503	6	10760	AREG,UBC,UBB,UBA52,CDC42,RPS27A
243	REAC	Signaling by PTK6	REAC:R-HSA-8848021	0.0119946	1.92101	51	503	8	10760	STAT3,SFPQ,UBC,UBB,UBA52,RAC1,RHOA,RPS27A
244	REAC	Signaling by Non-Receptor Tyrosine Kinases	REAC:R-HSA-9006927	0.0119946	1.92101	51	503	8	10760	STAT3,SFPQ,UBC,UBB,UBA52,RAC1,RHOA,RPS27A
245	REAC	Suppression of phagosomal maturation	REAC:R-HSA-9637687	0.0122997	1.91011	13	503	4	10760	UBC,UBB,UBA52,RPS27A
246	REAC	p75NTR recruits signalling complexes	REAC:R-HSA-209543	0.0122997	1.91011	13	503	4	10760	UBC,UBB,UBA52,RPS27A
247	REAC	Cytosolic sensors of pathogen-associated DNA	REAC:R-HSA-1834949	0.0125682	1.90073	63	503	9	10760	LRRFIP1,DHX36,POLR2K,NFKBIA,UBC,POLR2L,UBB,UBA52,RPS27A
248	REAC	MAPK family signaling cascades	REAC:R-HSA-5683057	0.0130121	1.88565	308	503	26	10760	IQGAP1,AREG,PSMB2,UBC,PSMB3,PSMB5,PSME2,UBB,YWHAB,DNAJB1,PSMA7,HSPB1,RBX1,UBA52,RAC1,PSME1,SEPT7,PSMD8,PSMB6,PSMB1,SEM1,CDC42,PEBP1,RPS27A,ACTG1,ACTB
249	REAC	MTOR signalling	REAC:R-HSA-165159	0.0133092	1.87585	41	503	7	10760	LAMTOR4,LAMTOR1,FKBP1A,RHEB,YWHAB,LAMTOR5,RPS6
250	REAC	Semaphorin interactions	REAC:R-HSA-373755	0.013866	1.85805	64	503	9	10760	SEMA3A,RRAS,RAC1,RHOA,CFL1,RHOC,MYL12B,MYL6,HSP90AB1
251	REAC	JNK (c-Jun kinases) phosphorylation and activation mediated by activated human TAK1	REAC:R-HSA-450321	0.0147697	1.83063	22	503	5	10760	UBE2N,UBC,UBB,UBA52,RPS27A
252	REAC	IKK complex recruitment mediated by RIP1	REAC:R-HSA-937041	0.0147697	1.83063	22	503	5	10760	UBE2N,UBC,UBB,UBA52,RPS27A
253	REAC	NOTCH2 Activation and Transmission of Signal to the Nucleus	REAC:R-HSA-2979096	0.0147697	1.83063	22	503	5	10760	UBC,UBB,MDK,UBA52,RPS27A
254	REAC	Separation of Sister Chromatids	REAC:R-HSA-2467813	0.0151297	1.82017	188	503	18	10760	ANAPC16,PSMB2,UBC,PSMB3,PSMB5,PSME2,UBB,DYNLL1,PSMA7,UBA52,TUBA1C,PSME1,PSMD8,PSMB6,PSMB1,SEM1,RPS27,RPS27A
255	REAC	Deubiquitination	REAC:R-HSA-5688426	0.0157622	1.80238	297	503	25	10760	USP15,USP34,JOSD2,TAF10,PSMB2,NFKBIA,UBC,PSMB3,PSMB5,PSME2,UBB,VDAC2,SNX3,PSMA7,UBA52,VDAC1,NEDD8,RHOA,PSME1,PSMD8,PSMB6,PSMB1,SEM1,RPS27A,ACTB
256	REAC	Spry regulation of FGF signaling	REAC:R-HSA-1295596	0.0157711	1.80214	14	503	4	10760	UBC,UBB,UBA52,RPS27A
257	REAC	Gluconeogenesis	REAC:R-HSA-70263	0.0157711	1.80214	32	503	6	10760	PGK1,ENO1,PGAM1,MDH1,TPI1,GAPDH
258	REAC	InlB-mediated entry of Listeria monocytogenes into host cell	REAC:R-HSA-8875360	0.0157711	1.80214	14	503	4	10760	UBC,UBB,UBA52,RPS27A
259	REAC	RHO GTPases activate IQGAPs	REAC:R-HSA-5626467	0.0157711	1.80214	32	503	6	10760	IQGAP1,TUBA1C,RAC1,CDC42,ACTG1,ACTB
260	REAC	Formation of Incision Complex in GG-NER	REAC:R-HSA-5696395	0.0168576	1.7732	43	503	7	10760	UBE2N,UBC,UBB,RBX1,UBA52,SUMO2,RPS27A
261	REAC	Mitotic G1 phase and G1/S transition	REAC:R-HSA-453279	0.0174639	1.75786	147	503	15	10760	PSMB2,UBC,PSMB3,PSMB5,PSME2,UBB,PSMA7,UBA52,PSME1,PSMD8,PSMB6,PSMB1,SEM1,SKP1,RPS27A
262	REAC	activated TAK1 mediates p38 MAPK activation	REAC:R-HSA-450302	0.017468	1.75776	23	503	5	10760	UBE2N,UBC,UBB,UBA52,RPS27A
263	REAC	Signaling by EGFR in Cancer	REAC:R-HSA-1643713	0.017468	1.75776	23	503	5	10760	AREG,UBC,UBB,UBA52,RPS27A
264	REAC	Diseases of carbohydrate metabolism	REAC:R-HSA-5663084	0.01811	1.74208	33	503	6	10760	UBC,UBB,TALDO1,UBA52,DCXR,RPS27A
265	REAC	Signaling by NOTCH2	REAC:R-HSA-1980145	0.01811	1.74208	33	503	6	10760	MAML2,UBC,UBB,MDK,UBA52,RPS27A
266	REAC	Signaling by NOTCH1 HD Domain Mutants in Cancer	REAC:R-HSA-2691230	0.0196402	1.70685	15	503	4	10760	UBC,UBB,UBA52,RPS27A
267	REAC	IRAK2 mediated activation of TAK1 complex upon TLR7/8 or 9 stimulation	REAC:R-HSA-975163	0.0196402	1.70685	15	503	4	10760	UBC,UBB,UBA52,RPS27A
268	REAC	TRAF6-mediated induction of TAK1 complex within TLR4 complex	REAC:R-HSA-937072	0.0196402	1.70685	15	503	4	10760	UBC,UBB,UBA52,RPS27A
269	REAC	Regulation of innate immune responses to cytosolic DNA	REAC:R-HSA-3134975	0.0196402	1.70685	15	503	4	10760	UBC,UBB,UBA52,RPS27A
270	REAC	Constitutive Signaling by NOTCH1 HD Domain Mutants	REAC:R-HSA-2691232	0.0196402	1.70685	15	503	4	10760	UBC,UBB,UBA52,RPS27A
271	REAC	WNT5A-dependent internalization of FZD4	REAC:R-HSA-5099900	0.0196402	1.70685	15	503	4	10760	PRKCA,CLTB,CLTA,AP2S1
272	REAC	Negative regulation of FLT3	REAC:R-HSA-9706369	0.0196402	1.70685	15	503	4	10760	UBC,UBB,UBA52,RPS27A
273	REAC	Glycogen storage diseases	REAC:R-HSA-3229121	0.0196402	1.70685	15	503	4	10760	UBC,UBB,UBA52,RPS27A
274	REAC	APC/C:Cdc20 mediated degradation of Cyclin B	REAC:R-HSA-174048	0.020231	1.69398	24	503	5	10760	ANAPC16,UBC,UBB,UBA52,RPS27A
275	REAC	Downregulation of TGF-beta receptor signaling	REAC:R-HSA-2173788	0.020231	1.69398	24	503	5	10760	USP15,UBC,UBB,UBA52,RPS27A
276	REAC	HSF1-dependent transactivation	REAC:R-HSA-3371571	0.020231	1.69398	24	503	5	10760	DNAJB1,HSPA8,PTGES3,HSBP1,HSP90AB1
277	REAC	Sema4D mediated inhibition of cell attachment and migration	REAC:R-HSA-416550	0.0216349	1.66484	8	503	3	10760	RRAS,RAC1,RHOA
278	REAC	Nucleotide Excision Repair	REAC:R-HSA-5696398	0.0218491	1.66057	109	503	12	10760	POLR2K,UBE2N,UBC,POLR2L,COPS8,UBB,TCEA1,RBX1,UBA52,SUMO2,RPS27A,ACTB
279	REAC	Antigen processing: Ubiquitination & Proteasome degradation	REAC:R-HSA-983168	0.023048	1.63737	308	503	25	10760	WSB1,HERC2,RNF19A,NPEPPS,UBE2N,PSMB2,UBC,PSMB3,PSMB5,PSME2,UBB,PSMA7,UBE2L3,RBX1,ELOB,RNF7,UBA52,PSME1,ELOC,PSMD8,PSMB6,PSMB1,SEM1,SKP1,RPS27A
280	REAC	Intracellular signaling by second messengers	REAC:R-HSA-9006925	0.0230494	1.63734	292	503	24	10760	PRKX,PRKCA,CSNK2B,LAMTOR4,AREG,PSMB2,UBC,PSMB3,PSMB5,LAMTOR1,PSME2,UBB,RHEB,PSMA7,UBA52,RAC1,PSME1,LAMTOR5,PRKAR2B,PSMD8,PSMB6,PSMB1,SEM1,RPS27A
281	REAC	Metabolism of steroid hormones	REAC:R-HSA-196071	0.0230494	1.63734	35	503	6	10760	TSPO,HSD3B2,HSD11B1,HSD17B1,STAR,FDX1
282	REAC	NOTCH1 Intracellular Domain Regulates Transcription	REAC:R-HSA-2122947	0.0230494	1.63734	46	503	7	10760	MAML2,UBC,UBB,RBX1,UBA52,SKP1,RPS27A
283	REAC	NOTCH3 Activation and Transmission of Signal to the Nucleus	REAC:R-HSA-9013507	0.0237325	1.62466	25	503	5	10760	UBC,UBB,YBX1,UBA52,RPS27A
284	REAC	Sema3A PAK dependent Axon repulsion	REAC:R-HSA-399954	0.023918	1.62128	16	503	4	10760	SEMA3A,RAC1,CFL1,HSP90AB1
285	REAC	NRIF signals cell death from the nucleus	REAC:R-HSA-205043	0.023918	1.62128	16	503	4	10760	UBC,UBB,UBA52,RPS27A
286	REAC	Glycogen synthesis	REAC:R-HSA-3322077	0.023918	1.62128	16	503	4	10760	UBC,UBB,UBA52,RPS27A
287	REAC	Translesion synthesis by REV1	REAC:R-HSA-110312	0.023918	1.62128	16	503	4	10760	UBC,UBB,UBA52,RPS27A
288	REAC	Activation of IRF3/IRF7 mediated by TBK1/IKK epsilon	REAC:R-HSA-936964	0.023918	1.62128	16	503	4	10760	UBC,UBB,UBA52,RPS27A
289	REAC	Insulin receptor recycling	REAC:R-HSA-77387	0.0274042	1.56218	26	503	5	10760	ATP6V1D,ATP6V1F,ATP6V0B,ATP6V0E1,ATP6V1G1
290	REAC	Calnexin/calreticulin cycle	REAC:R-HSA-901042	0.0274042	1.56218	26	503	5	10760	UBC,UBB,PDIA3,UBA52,RPS27A
291	REAC	Vpr-mediated induction of apoptosis by mitochondrial outer membrane permeabilization	REAC:R-HSA-180897	0.0274042	1.56218	3	503	2	10760	SLC25A6,SLC25A5
292	REAC	APC-Cdc20 mediated degradation of Nek2A	REAC:R-HSA-179409	0.0274042	1.56218	26	503	5	10760	ANAPC16,UBC,UBB,UBA52,RPS27A
293	REAC	Cell Cycle	REAC:R-HSA-1640170	0.0285075	1.54504	678	503	46	10760	ANKRD28,PRKCA,HERC2,ANKLE2,EML4,AKAP9,NHP2,POLR2K,ANAPC16,UBE2N,CSNK2B,BANF1,RAD51C,PSMB2,RAB2A,UBC,PSMB3,PSMB5,POLR2L,PSME2,UBB,YWHAB,CHMP2A,H2AFJ,DYNLL1,PSMA7,RBX1,MZT2B,UBA52,TUBA1C,PSME1,NPM1,PRKAR2B,H3F3B,SET,PSMD8,NOP10,PSMB6,PSMB1,SEM1,YWHAE,RAN,RPS27,SKP1,RPS27A,HSP90AB1
294	REAC	Constitutive Signaling by Ligand-Responsive EGFR Cancer Variants	REAC:R-HSA-1236382	0.0291275	1.5357	17	503	4	10760	UBC,UBB,UBA52,RPS27A
295	REAC	Protein methylation	REAC:R-HSA-8876725	0.0291275	1.5357	17	503	4	10760	HSPA8,ETFB,RPS2,EEF1A1
296	REAC	Translesion synthesis by POLI	REAC:R-HSA-5656121	0.0291275	1.5357	17	503	4	10760	UBC,UBB,UBA52,RPS27A
297	REAC	Translesion synthesis by POLK	REAC:R-HSA-5655862	0.0291275	1.5357	17	503	4	10760	UBC,UBB,UBA52,RPS27A
298	REAC	Signaling by Ligand-Responsive EGFR Variants in Cancer	REAC:R-HSA-5637815	0.0291275	1.5357	17	503	4	10760	UBC,UBB,UBA52,RPS27A
299	REAC	Mitochondrial translation termination	REAC:R-HSA-5419276	0.0300722	1.52183	87	503	10	10760	MRPS26,MRPL52,MRPL57,MRPS36,MRPL41,MRPL51,AURKAIP1,MRPS6,MRPS21,MRPL33
300	REAC	Mitochondrial translation initiation	REAC:R-HSA-5368286	0.0300722	1.52183	87	503	10	10760	MRPS26,MRPL52,MRPL57,MRPS36,MRPL41,MRPL51,AURKAIP1,MRPS6,MRPS21,MRPL33
301	REAC	Mitochondrial translation elongation	REAC:R-HSA-5389840	0.0300722	1.52183	87	503	10	10760	MRPS26,MRPL52,MRPL57,MRPS36,MRPL41,MRPL51,AURKAIP1,MRPS6,MRPS21,MRPL33
302	REAC	Transcriptional regulation by RUNX1	REAC:R-HSA-8878171	0.0305896	1.51443	236	503	20	10760	KMT2E,DPY30,CSNK2B,PSMB2,UBC,PSMB3,PSMB5,PSME2,UBB,H2AFJ,PSMA7,UBA52,PSME1,H3F3B,PSMD8,PSMB6,PSMB1,SEM1,RPS27A,LGALS3
303	REAC	PIP3 activates AKT signaling	REAC:R-HSA-1257604	0.0305896	1.51443	252	503	21	10760	CSNK2B,LAMTOR4,AREG,PSMB2,UBC,PSMB3,PSMB5,LAMTOR1,PSME2,UBB,RHEB,PSMA7,UBA52,RAC1,PSME1,LAMTOR5,PSMD8,PSMB6,PSMB1,SEM1,RPS27A
304	REAC	Interconversion of nucleotide di- and triphosphates	REAC:R-HSA-499943	0.0309869	1.50882	27	503	5	10760	AK6,NME4,NME1,GUK1,TXN
305	REAC	FLT3 signaling in disease	REAC:R-HSA-9682385	0.0309869	1.50882	27	503	5	10760	GOLGB1,UBC,UBB,UBA52,RPS27A
306	REAC	Gap-filling DNA repair synthesis and ligation in TC-NER	REAC:R-HSA-6782210	0.035721	1.44708	63	503	8	10760	POLR2K,UBC,POLR2L,UBB,TCEA1,RBX1,UBA52,RPS27A
307	REAC	Cargo recognition for clathrin-mediated endocytosis	REAC:R-HSA-8856825	0.0375419	1.42548	104	503	11	10760	AAK1,CLTB,CLTA,AREG,UBC,COPS8,UBB,AP2S1,UBA52,NEDD8,RPS27A
308	REAC	Signaling by Interleukins	REAC:R-HSA-449147	0.0381279	1.41876	460	503	33	10760	STAT3,UBE2N,PSMB2,NFKBIA,UBC,PSMB3,CEBPD,PSMB5,HMGB1,PSME2,UBB,HSPA8,FOS,TALDO1,ARF1,PSMA7,RPLP0,RBX1,PPIA,VIM,UBA52,SOD1,PSME1,CFL1,PSMD8,PSMB6,PSMB1,SEM1,MIF,CDC42,SKP1,RPS27A,TIMP1
309	REAC	SLBP independent Processing of Histone Pre-mRNAs	REAC:R-HSA-111367	0.0384517	1.41508	10	503	3	10760	SNRPF,SNRPE,SNRPG
310	REAC	Signaling by FGFR2	REAC:R-HSA-5654738	0.0384517	1.41508	64	503	8	10760	HNRNPM,POLR2K,UBC,POLR2L,UBB,HNRNPA1,UBA52,RPS27A
311	REAC	Transcription-Coupled Nucleotide Excision Repair (TC-NER)	REAC:R-HSA-6781827	0.0384517	1.41508	77	503	9	10760	POLR2K,UBC,POLR2L,COPS8,UBB,TCEA1,RBX1,UBA52,RPS27A
312	REAC	Dual incision in TC-NER	REAC:R-HSA-6782135	0.0384517	1.41508	64	503	8	10760	POLR2K,UBC,POLR2L,UBB,TCEA1,RBX1,UBA52,RPS27A
313	REAC	Protein ubiquitination	REAC:R-HSA-8852135	0.0412946	1.38411	78	503	9	10760	UBE2N,RNF181,BCL10,UBC,UBB,SELENOS,UBE2L3,UBA52,RPS27A
314	REAC	Translesion Synthesis by POLH	REAC:R-HSA-110320	0.0415451	1.38148	19	503	4	10760	UBC,UBB,UBA52,RPS27A
315	REAC	Regulation of TP53 Activity through Methylation	REAC:R-HSA-6804760	0.0415451	1.38148	19	503	4	10760	UBC,UBB,UBA52,RPS27A
316	REAC	Listeria monocytogenes entry into host cells	REAC:R-HSA-8876384	0.0415451	1.38148	19	503	4	10760	UBC,UBB,UBA52,RPS27A
317	REAC	Mitochondrial translation	REAC:R-HSA-5368287	0.0450249	1.34655	93	503	10	10760	MRPS26,MRPL52,MRPL57,MRPS36,MRPL41,MRPL51,AURKAIP1,MRPS6,MRPS21,MRPL33
318	REAC	Synthesis of active ubiquitin: roles of E1 and E2 enzymes	REAC:R-HSA-8866652	0.0464807	1.33273	30	503	5	10760	UBC,UBB,UBE2L3,UBA52,RPS27A
319	REAC	TNFR1-induced NFkappaB signaling pathway	REAC:R-HSA-5357956	0.0464807	1.33273	30	503	5	10760	UBC,UBB,RACK1,UBA52,RPS27A
320	REAC	Recognition of DNA damage by PCNA-containing replication complex	REAC:R-HSA-110314	0.0464807	1.33273	30	503	5	10760	UBC,UBB,RBX1,UBA52,RPS27A
321	REAC	RAF/MAP kinase cascade	REAC:R-HSA-5673001	0.0476417	1.32201	264	503	21	10760	IQGAP1,AREG,PSMB2,UBC,PSMB3,PSMB5,PSME2,UBB,YWHAB,PSMA7,RBX1,UBA52,PSME1,PSMD8,PSMB6,PSMB1,SEM1,PEBP1,RPS27A,ACTG1,ACTB
322	REAC	FBXW7 Mutants and NOTCH1 in Cancer	REAC:R-HSA-2644605	0.0476749	1.32171	4	503	2	10760	RBX1,SKP1
323	REAC	Loss of Function of FBXW7 in Cancer and NOTCH1 Signaling	REAC:R-HSA-2644607	0.0476749	1.32171	4	503	2	10760	RBX1,SKP1
324	REAC	APOBEC3G mediated resistance to HIV-1 infection	REAC:R-HSA-180689	0.0476749	1.32171	4	503	2	10760	BANF1,PPIA
325	REAC	Negative regulation of MET activity	REAC:R-HSA-6807004	0.0481793	1.31714	20	503	4	10760	UBC,UBB,UBA52,RPS27A
326	REAC	SLBP Dependent Processing of Replication-Dependent Histone Pre-mRNAs	REAC:R-HSA-77588	0.0481793	1.31714	11	503	3	10760	SNRPF,SNRPE,SNRPG
327	REAC	Type I hemidesmosome assembly	REAC:R-HSA-446107	0.0481793	1.31714	11	503	3	10760	DST,LAMA3,CD151
328	REAC	TCF dependent signaling in response to WNT	REAC:R-HSA-201681	0.0481793	1.31714	232	503	19	10760	USP34,CSNK2B,PSMB2,UBC,PSMB3,PSMB5,PSME2,UBB,H2AFJ,PSMA7,RBX1,UBA52,PSME1,H3F3B,PSMD8,PSMB6,PSMB1,SEM1,RPS27A
329	REAC	RHO GTPases activate KTN1	REAC:R-HSA-5625970	0.0481793	1.31714	11	503	3	10760	RAC1,RHOA,CDC42
330	REAC	Sema4D induced cell migration and growth-cone collapse	REAC:R-HSA-416572	0.0481793	1.31714	20	503	4	10760	RHOA,RHOC,MYL12B,MYL6
331	REAC	Negative regulation of MAPK pathway	REAC:R-HSA-5675221	0.0482212	1.31676	42	503	6	10760	UBC,UBB,YWHAB,UBA52,PEBP1,RPS27A

## Sheet: cluster5vs0,1,2,3,4,8,12 
Supplementary Data 6: Reactome enrichment analysis of differentially expressed genes between granulosa cell clusters 5 and 0,1,2,3,4,8,12 (the FindMarkers function).
Column C contains the names of biological Reactome pathways that are significantly enriched.
Column D contains the term identifiers.
Columns E-F contain the enrichment pathways FDR values. FDR is the adjusted p-value by the Benjamini-Hochberg method.
Columns G-J contain meta-data describing the terms.
Column K lists the genes associated with each enriched term.
The data list is organized here from minimal to maximal FDR values.
	source	Description	Term	FDR	negative Log(FDR)	Term size	Query size	Intersection size	Effective domain size	Gene Symbol
1	REAC	Eukaryotic Translation Elongation	REAC:R-HSA-156842	1.81679e-17	16.7407	94	105	19	10760	RPS29,RPL32,RPL13A,RPL6,RPL14,EEF1B2,RPL8,RPL13,RPS4X,EEF1D,RPL10A,RPSA,RPS3,RPS10,RPL18A,RPS5,RPS2,RPL29,RPLP0
2	REAC	Peptide chain elongation	REAC:R-HSA-156902	2.38136e-15	14.6232	90	105	17	10760	RPS29,RPL32,RPL13A,RPL6,RPL14,RPL8,RPL13,RPS4X,RPL10A,RPSA,RPS3,RPS10,RPL18A,RPS5,RPS2,RPL29,RPLP0
3	REAC	Viral mRNA Translation	REAC:R-HSA-192823	2.38136e-15	14.6232	90	105	17	10760	RPS29,RPL32,RPL13A,RPL6,RPL14,RPL8,RPL13,RPS4X,RPL10A,RPSA,RPS3,RPS10,RPL18A,RPS5,RPS2,RPL29,RPLP0
4	REAC	SRP-dependent cotranslational protein targeting to membrane	REAC:R-HSA-1799339	2.98336e-15	14.5253	113	105	18	10760	RPS29,RPL32,SSR4,RPL13A,RPL6,RPL14,RPL8,RPL13,RPS4X,RPL10A,RPSA,RPS3,RPS10,RPL18A,RPS5,RPS2,RPL29,RPLP0
5	REAC	Eukaryotic Translation Termination	REAC:R-HSA-72764	2.98336e-15	14.5253	94	105	17	10760	RPS29,RPL32,RPL13A,RPL6,RPL14,RPL8,RPL13,RPS4X,RPL10A,RPSA,RPS3,RPS10,RPL18A,RPS5,RPS2,RPL29,RPLP0
6	REAC	Selenocysteine synthesis	REAC:R-HSA-2408557	2.98336e-15	14.5253	94	105	17	10760	RPS29,RPL32,RPL13A,RPL6,RPL14,RPL8,RPL13,RPS4X,RPL10A,RPSA,RPS3,RPS10,RPL18A,RPS5,RPS2,RPL29,RPLP0
7	REAC	Nonsense Mediated Decay (NMD) independent of the Exon Junction Complex (EJC)	REAC:R-HSA-975956	3.2481e-15	14.4884	96	105	17	10760	RPS29,RPL32,RPL13A,RPL6,RPL14,RPL8,RPL13,RPS4X,RPL10A,RPSA,RPS3,RPS10,RPL18A,RPS5,RPS2,RPL29,RPLP0
8	REAC	Formation of a pool of free 40S subunits	REAC:R-HSA-72689	7.42219e-15	14.1295	102	105	17	10760	RPS29,RPL32,RPL13A,RPL6,RPL14,RPL8,RPL13,RPS4X,RPL10A,RPSA,RPS3,RPS10,RPL18A,RPS5,RPS2,RPL29,RPLP0
9	REAC	Response of EIF2AK4 (GCN2) to amino acid deficiency	REAC:R-HSA-9633012	7.42219e-15	14.1295	102	105	17	10760	RPS29,RPL32,RPL13A,RPL6,RPL14,RPL8,RPL13,RPS4X,RPL10A,RPSA,RPS3,RPS10,RPL18A,RPS5,RPS2,RPL29,RPLP0
10	REAC	Influenza Infection	REAC:R-HSA-168255	2.33967e-14	13.6308	152	105	19	10760	RPS29,RPL32,RPL13A,RPL6,RPL14,RPL8,RPL13,RPS4X,RPL10A,RAN,RPSA,SLC25A6,RPS3,RPS10,RPL18A,RPS5,RPS2,RPL29,RPLP0
11	REAC	L13a-mediated translational silencing of Ceruloplasmin expression	REAC:R-HSA-156827	3.14556e-14	13.5023	112	105	17	10760	RPS29,RPL32,RPL13A,RPL6,RPL14,RPL8,RPL13,RPS4X,RPL10A,RPSA,RPS3,RPS10,RPL18A,RPS5,RPS2,RPL29,RPLP0
12	REAC	GTP hydrolysis and joining of the 60S ribosomal subunit	REAC:R-HSA-72706	3.36762e-14	13.4727	113	105	17	10760	RPS29,RPL32,RPL13A,RPL6,RPL14,RPL8,RPL13,RPS4X,RPL10A,RPSA,RPS3,RPS10,RPL18A,RPS5,RPS2,RPL29,RPLP0
13	REAC	Nonsense-Mediated Decay (NMD)	REAC:R-HSA-927802	4.55641e-14	13.3414	116	105	17	10760	RPS29,RPL32,RPL13A,RPL6,RPL14,RPL8,RPL13,RPS4X,RPL10A,RPSA,RPS3,RPS10,RPL18A,RPS5,RPS2,RPL29,RPLP0
14	REAC	Nonsense Mediated Decay (NMD) enhanced by the Exon Junction Complex (EJC)	REAC:R-HSA-975957	4.55641e-14	13.3414	116	105	17	10760	RPS29,RPL32,RPL13A,RPL6,RPL14,RPL8,RPL13,RPS4X,RPL10A,RPSA,RPS3,RPS10,RPL18A,RPS5,RPS2,RPL29,RPLP0
15	REAC	Selenoamino acid metabolism	REAC:R-HSA-2408522	4.93687e-14	13.3065	117	105	17	10760	RPS29,RPL32,RPL13A,RPL6,RPL14,RPL8,RPL13,RPS4X,RPL10A,RPSA,RPS3,RPS10,RPL18A,RPS5,RPS2,RPL29,RPLP0
16	REAC	Cap-dependent Translation Initiation	REAC:R-HSA-72737	6.75712e-14	13.1702	120	105	17	10760	RPS29,RPL32,RPL13A,RPL6,RPL14,RPL8,RPL13,RPS4X,RPL10A,RPSA,RPS3,RPS10,RPL18A,RPS5,RPS2,RPL29,RPLP0
17	REAC	Eukaryotic Translation Initiation	REAC:R-HSA-72613	6.75712e-14	13.1702	120	105	17	10760	RPS29,RPL32,RPL13A,RPL6,RPL14,RPL8,RPL13,RPS4X,RPL10A,RPSA,RPS3,RPS10,RPL18A,RPS5,RPS2,RPL29,RPLP0
18	REAC	Regulation of expression of SLITs and ROBOs	REAC:R-HSA-9010553	1.20503e-13	12.919	171	105	19	10760	RPS29,RPL32,RPL13A,RPL6,RPL14,RPL8,UBB,RPL13,RPS4X,RPL10A,RPSA,RPS3,RPS10,PSMD8,RPL18A,RPS5,RPS2,RPL29,RPLP0
19	REAC	Influenza Viral RNA Transcription and Replication	REAC:R-HSA-168273	3.54378e-13	12.4505	133	105	17	10760	RPS29,RPL32,RPL13A,RPL6,RPL14,RPL8,RPL13,RPS4X,RPL10A,RPSA,RPS3,RPS10,RPL18A,RPS5,RPS2,RPL29,RPLP0
20	REAC	Cellular response to starvation	REAC:R-HSA-9711097	3.59223e-13	12.4446	157	105	18	10760	RPS29,RPL32,RPL13A,RPL6,RPL14,ATP6V0B,RPL8,RPL13,RPS4X,RPL10A,RPSA,RPS3,RPS10,RPL18A,RPS5,RPS2,RPL29,RPLP0
21	REAC	Axon guidance	REAC:R-HSA-422475	7.70798e-12	11.1131	549	105	28	10760	SEMA3A,ITGA2,ITGB1,RPS29,RPL32,RPL13A,RPL6,RPL14,ARPC2,RPL8,HSPA8,UBB,RPL13,ACTB,RPS4X,ACTG1,RPL10A,RPSA,RHOC,TUBA1C,RPS3,RPS10,PSMD8,RPL18A,RPS5,RPS2,RPL29,RPLP0
22	REAC	Signaling by ROBO receptors	REAC:R-HSA-376176	8.01221e-12	11.0962	217	105	19	10760	RPS29,RPL32,RPL13A,RPL6,RPL14,RPL8,UBB,RPL13,RPS4X,RPL10A,RPSA,RPS3,RPS10,PSMD8,RPL18A,RPS5,RPS2,RPL29,RPLP0
23	REAC	Nervous system development	REAC:R-HSA-9675108	2.10644e-11	10.6765	574	105	28	10760	SEMA3A,ITGA2,ITGB1,RPS29,RPL32,RPL13A,RPL6,RPL14,ARPC2,RPL8,HSPA8,UBB,RPL13,ACTB,RPS4X,ACTG1,RPL10A,RPSA,RHOC,TUBA1C,RPS3,RPS10,PSMD8,RPL18A,RPS5,RPS2,RPL29,RPLP0
24	REAC	Major pathway of rRNA processing in the nucleolus and cytosol	REAC:R-HSA-6791226	5.31978e-11	10.2741	182	105	17	10760	RPS29,RPL32,RPL13A,RPL6,RPL14,RPL8,RPL13,RPS4X,RPL10A,RPSA,RPS3,RPS10,RPL18A,RPS5,RPS2,RPL29,RPLP0
25	REAC	rRNA processing in the nucleus and cytosol	REAC:R-HSA-8868773	1.22166e-10	9.91305	192	105	17	10760	RPS29,RPL32,RPL13A,RPL6,RPL14,RPL8,RPL13,RPS4X,RPL10A,RPSA,RPS3,RPS10,RPL18A,RPS5,RPS2,RPL29,RPLP0
26	REAC	Translation	REAC:R-HSA-72766	1.48077e-10	9.82951	292	105	20	10760	RPS29,RPL32,SSR4,RPL13A,RPL6,RPL14,EEF1B2,RPL8,RPL13,RPS4X,EEF1D,RPL10A,RPSA,RPS3,RPS10,RPL18A,RPS5,RPS2,RPL29,RPLP0
27	REAC	rRNA processing	REAC:R-HSA-72312	2.57282e-10	9.58959	202	105	17	10760	RPS29,RPL32,RPL13A,RPL6,RPL14,RPL8,RPL13,RPS4X,RPL10A,RPSA,RPS3,RPS10,RPL18A,RPS5,RPS2,RPL29,RPLP0
28	REAC	Metabolism of amino acids and derivatives	REAC:R-HSA-71291	1.34579e-09	8.87102	370	105	21	10760	BCAT1,RPS29,RPL32,RPL13A,RPL6,RPL14,RPL8,RPL13,SAT1,RPS4X,RPL10A,RPSA,RPS3,RPS10,PSMD8,OAZ1,RPL18A,RPS5,RPS2,RPL29,RPLP0
29	REAC	Cellular responses to stimuli	REAC:R-HSA-8953897	1.51889e-08	7.81847	765	105	28	10760	HIF1A,DYNC1I2,MAP3K5,RPS29,RPL32,RPL13A,RPL6,RPL14,ATP6V0B,RPL8,HSPA8,UBB,RPL13,MT2A,RPS4X,RPL10A,RPSA,TUBA1C,RPS3,RPS10,FOS,PSMD8,RPL18A,RPS5,RPS2,PRDX6,RPL29,RPLP0
30	REAC	Infectious disease	REAC:R-HSA-5663205	3.92254e-08	7.40643	912	105	30	10760	RNMT,ITGB1,DYNC1I2,RPS29,RPL32,RPL13A,RPL6,RPL14,ARPC2,RPL8,UBB,RPL13,ACTB,RPS4X,ACTG1,RPL10A,RAN,NPM1,RPSA,SLC25A6,TUBA1C,RPS3,RPS10,PSMD8,RPL18A,RPS5,RPS2,PLCG2,RPL29,RPLP0
31	REAC	Cellular responses to stress	REAC:R-HSA-2262752	4.63699e-08	7.33376	751	105	27	10760	HIF1A,DYNC1I2,MAP3K5,RPS29,RPL32,RPL13A,RPL6,RPL14,ATP6V0B,RPL8,HSPA8,UBB,RPL13,RPS4X,RPL10A,RPSA,TUBA1C,RPS3,RPS10,FOS,PSMD8,RPL18A,RPS5,RPS2,PRDX6,RPL29,RPLP0
32	REAC	Metabolism of RNA	REAC:R-HSA-8953854	3.63437e-07	6.43957	661	105	24	10760	RNMT,RPS29,SNRPB2,RPL32,RPL13A,RPL6,RPL14,RPL8,HSPA8,UBB,RPL13,RPS4X,RPL10A,RAN,RPSA,RPS3,RPS10,PSMD8,RPL18A,RPS5,RPS2,RPL29,RPLP0,YBX1
33	REAC	Disease	REAC:R-HSA-1643685	6.73995e-07	6.17134	1639	105	39	10760	ADAMTS1,RNMT,ADAMTS9,ITGB1,NR4A1,VCAN,VCL,IQGAP1,MAML2,DYNC1I2,RPS29,RPL32,RPL13A,NFKBIA,RPL6,RPL14,ARPC2,RPL8,UBB,RPL13,ACTB,RPS4X,ACTG1,RPL10A,RAN,NPM1,RPSA,SLC25A6,TUBA1C,RBP1,RPS3,RPS10,PSMD8,RPL18A,RPS5,RPS2,PLCG2,RPL29,RPLP0
34	REAC	Metabolism of proteins	REAC:R-HSA-392499	6.48496e-06	5.18809	2011	105	42	10760	SMC6,INHBA,ADAMTS1,CPM,WSB1,HIF1A,ADAMTS9,VCAN,PRSS23,DYNC1I2,RPS29,TDG,RPL32,VDAC2,SSR4,RPL13A,NFKBIA,ETFB,RPL6,RPL14,EEF1B2,IGFBP2,RPL8,TIMP1,HSPA8,UBB,RPL13,ACTB,RPS4X,EEF1D,RPL10A,NPM1,RPSA,TUBA1C,RPS3,RPS10,PSMD8,RPL18A,RPS5,RPS2,RPL29,RPLP0
35	REAC	Developmental Biology	REAC:R-HSA-1266738	1.23226e-05	4.9093	1116	105	29	10760	SEMA3A,ITGA2,ITGB1,MAML2,RPS29,RPL32,RPL13A,RPL6,RPL14,ARPC2,RPL8,HSPA8,UBB,RPL13,ACTB,RPS4X,ACTG1,RPL10A,RPSA,RHOC,TUBA1C,RPS3,RPS10,PSMD8,RPL18A,RPS5,RPS2,RPL29,RPLP0
36	REAC	Formation of the ternary complex, and subsequently, the 43S complex	REAC:R-HSA-72695	1.41709e-05	4.8486	52	105	7	10760	RPS29,RPS4X,RPSA,RPS3,RPS10,RPS5,RPS2
37	REAC	Translation initiation complex formation	REAC:R-HSA-72649	3.23722e-05	4.48983	59	105	7	10760	RPS29,RPS4X,RPSA,RPS3,RPS10,RPS5,RPS2
38	REAC	Ribosomal scanning and start codon recognition	REAC:R-HSA-72702	3.23722e-05	4.48983	59	105	7	10760	RPS29,RPS4X,RPSA,RPS3,RPS10,RPS5,RPS2
39	REAC	Activation of the mRNA upon binding of the cap-binding complex and eIFs, and subsequent binding to 43S	REAC:R-HSA-72662	3.54241e-05	4.4507	60	105	7	10760	RPS29,RPS4X,RPSA,RPS3,RPS10,RPS5,RPS2
40	REAC	Metabolism	REAC:R-HSA-1430728	0.000103466	3.9852	2075	105	40	10760	UGP2,TECRL,ELOVL5,BCAT1,ACSL4,VCAN,GSTM3,IQGAP1,GPAT3,RPS29,MGST3,RPL32,RPL13A,ETFB,NDUFS8,RPL6,RPL14,STAR,RPL8,UBB,RPL13,SAT1,HSD17B1,RPS4X,RPL10A,RAN,RPSA,RBP1,RPS3,RPS10,PSMD8,LDHA,OAZ1,RPL18A,RPS5,RPS2,PLCG2,RPL29,RPLP0,GAPDH
41	REAC	CHL1 interactions	REAC:R-HSA-447041	0.00140761	2.85152	9	105	3	10760	ITGA2,ITGB1,HSPA8
42	REAC	RHO GTPases activate IQGAPs	REAC:R-HSA-5626467	0.00471686	2.32635	32	105	4	10760	IQGAP1,ACTB,ACTG1,TUBA1C
43	REAC	Signaling by high-kinase activity BRAF mutants	REAC:R-HSA-6802948	0.00655934	2.18314	35	105	4	10760	VCL,IQGAP1,ACTB,ACTG1
44	REAC	MAP2K and MAPK activation	REAC:R-HSA-5674135	0.00977292	2.00998	39	105	4	10760	VCL,IQGAP1,ACTB,ACTG1
45	REAC	Protein methylation	REAC:R-HSA-8876725	0.00980804	2.00842	17	105	3	10760	ETFB,HSPA8,RPS2
46	REAC	Signaling by RAF1 mutants	REAC:R-HSA-9656223	0.0103093	1.98677	40	105	4	10760	VCL,IQGAP1,ACTB,ACTG1
47	REAC	Cell-extracellular matrix interactions	REAC:R-HSA-446353	0.0111891	1.9512	18	105	3	10760	ITGB1,ACTB,ACTG1
48	REAC	Signaling by RAS mutants	REAC:R-HSA-6802949	0.014604	1.83553	45	105	4	10760	VCL,IQGAP1,ACTB,ACTG1
49	REAC	Signaling by moderate kinase activity BRAF mutants	REAC:R-HSA-6802946	0.014604	1.83553	45	105	4	10760	VCL,IQGAP1,ACTB,ACTG1
50	REAC	Signaling downstream of RAS mutants	REAC:R-HSA-9649948	0.014604	1.83553	45	105	4	10760	VCL,IQGAP1,ACTB,ACTG1
51	REAC	Paradoxical activation of RAF signaling by kinase inactive BRAF	REAC:R-HSA-6802955	0.014604	1.83553	45	105	4	10760	VCL,IQGAP1,ACTB,ACTG1
52	REAC	L1CAM interactions	REAC:R-HSA-373760	0.016263	1.7888	119	105	6	10760	ITGA2,ITGB1,HSPA8,ACTB,ACTG1,TUBA1C
53	REAC	Synthesis of very long-chain fatty acyl-CoAs	REAC:R-HSA-75876	0.0235871	1.62732	24	105	3	10760	TECRL,ELOVL5,ACSL4
54	REAC	RHO GTPases Activate Formins	REAC:R-HSA-5663220	0.0310498	1.50794	136	105	6	10760	ITGB1,DYNC1I2,ACTB,ACTG1,RHOC,TUBA1C
55	REAC	Iron uptake and transport	REAC:R-HSA-917937	0.0328309	1.48372	57	105	4	10760	ATP6V0B,UBB,FTH1,FTL
56	REAC	CLEC7A (Dectin-1) signaling	REAC:R-HSA-5607764	0.0361068	1.44241	97	105	5	10760	TAB3,NFKBIA,UBB,PSMD8,PLCG2
57	REAC	Clathrin-mediated endocytosis	REAC:R-HSA-8856828	0.039185	1.40688	144	105	6	10760	AAK1,ARPC2,HSPA8,UBB,ACTB,ACTG1
58	REAC	TNFR1-induced NFkappaB signaling pathway	REAC:R-HSA-5357956	0.0414403	1.38258	30	105	3	10760	TAB3,UBB,RACK1
59	REAC	Signaling by BRAF and RAF1 fusions	REAC:R-HSA-6802952	0.0467329	1.33038	64	105	4	10760	VCL,IQGAP1,ACTB,ACTG1
60	REAC	TAK1 activates NFkB by phosphorylation and activation of IKKs complex	REAC:R-HSA-445989	0.0482533	1.31647	32	105	3	10760	TAB3,NFKBIA,UBB

## Sheet: cluster8vs0,1,2,3,4,5,12 
Supplementary Data 6: Reactome enrichment analysis of differentially expressed genes between granulosa cell clusters 8 and 0,1,2,3,4,5,12 (the FindMarkers function).
Column C contains the names of biological Reactome pathways that are significantly enriched.
Column D contains the term identifiers.
Columns E-F contain the enrichment pathways FDR values. FDR is the adjusted p-value by the Benjamini-Hochberg method.
Columns G-J contain meta-data describing the terms.
Column K lists the genes associated with each enriched term.
The data list is organized here from minimal to maximal FDR values.
	source	Description	Term	FDR	negative Log(FDR)	Term size	Query size	Intersection size	Effective domain size	Gene Symbol
1	REAC	Peptide chain elongation	REAC:R-HSA-156902	8.73409e-86	85.0588	90	223	63	10760	RPS21,RPS27,UBA52,RPL13,RPSA,RPL10A,RPL22,FAU,RPS28,RPS24,RPLP0,RPS25,RPL26,RPS16,RPS29,RPL22L1,RPS26,RPL37,RPS15,RPS18,RPLP2,RPL36,RPS2,RPL9,RPL18,RPL28,RPL34,RPLP1,RPL27,RPL23A,RPS6,RPL12,RPS23,RPL24,RPL35,RPL8,RPL6,RPL41,RPS5,RPS10,RPL35A,RPS27A,RPS8,RPL14,RPL39,RPS7,RPS14,RPL15,RPL30,RPS3,RPL11,RPL7,RPS15A,RPL29,RPS4X,RPL19,RPS12,RPL32,RPS3A,RPL7A,RPL10,RPS13,RPL5
2	REAC	Eukaryotic Translation Elongation	REAC:R-HSA-156842	8.73409e-86	85.0588	94	223	64	10760	RPS21,RPS27,UBA52,RPL13,RPSA,RPL10A,RPL22,FAU,RPS28,RPS24,RPLP0,RPS25,RPL26,RPS16,EEF1B2,RPS29,RPL22L1,RPS26,RPL37,RPS15,RPS18,RPLP2,RPL36,RPS2,RPL9,RPL18,RPL28,RPL34,RPLP1,RPL27,RPL23A,RPS6,RPL12,RPS23,RPL24,RPL35,RPL8,RPL6,RPL41,RPS5,RPS10,RPL35A,RPS27A,RPS8,RPL14,RPL39,RPS7,RPS14,RPL15,RPL30,RPS3,RPL11,RPL7,RPS15A,RPL29,RPS4X,RPL19,RPS12,RPL32,RPS3A,RPL7A,RPL10,RPS13,RPL5
3	REAC	Viral mRNA Translation	REAC:R-HSA-192823	8.73409e-86	85.0588	90	223	63	10760	RPS21,RPS27,UBA52,RPL13,RPSA,RPL10A,RPL22,FAU,RPS28,RPS24,RPLP0,RPS25,RPL26,RPS16,RPS29,RPL22L1,RPS26,RPL37,RPS15,RPS18,RPLP2,RPL36,RPS2,RPL9,RPL18,RPL28,RPL34,RPLP1,RPL27,RPL23A,RPS6,RPL12,RPS23,RPL24,RPL35,RPL8,RPL6,RPL41,RPS5,RPS10,RPL35A,RPS27A,RPS8,RPL14,RPL39,RPS7,RPS14,RPL15,RPL30,RPS3,RPL11,RPL7,RPS15A,RPL29,RPS4X,RPL19,RPS12,RPL32,RPS3A,RPL7A,RPL10,RPS13,RPL5
4	REAC	Response of EIF2AK4 (GCN2) to amino acid deficiency	REAC:R-HSA-9633012	1.55489e-84	83.8083	102	223	65	10760	ATF3,CEBPB,RPS21,RPS27,UBA52,RPL13,RPSA,RPL10A,RPL22,FAU,RPS28,RPS24,RPLP0,RPS25,RPL26,RPS16,RPS29,RPL22L1,RPS26,RPL37,RPS15,RPS18,RPLP2,RPL36,RPS2,RPL9,RPL18,RPL28,RPL34,RPLP1,RPL27,RPL23A,RPS6,RPL12,RPS23,RPL24,RPL35,RPL8,RPL6,RPL41,RPS5,RPS10,RPL35A,RPS27A,RPS8,RPL14,RPL39,RPS7,RPS14,RPL15,RPL30,RPS3,RPL11,RPL7,RPS15A,RPL29,RPS4X,RPL19,RPS12,RPL32,RPS3A,RPL7A,RPL10,RPS13,RPL5
5	REAC	Selenocysteine synthesis	REAC:R-HSA-2408557	3.988e-84	83.3992	94	223	63	10760	RPS21,RPS27,UBA52,RPL13,RPSA,RPL10A,RPL22,FAU,RPS28,RPS24,RPLP0,RPS25,RPL26,RPS16,RPS29,RPL22L1,RPS26,RPL37,RPS15,RPS18,RPLP2,RPL36,RPS2,RPL9,RPL18,RPL28,RPL34,RPLP1,RPL27,RPL23A,RPS6,RPL12,RPS23,RPL24,RPL35,RPL8,RPL6,RPL41,RPS5,RPS10,RPL35A,RPS27A,RPS8,RPL14,RPL39,RPS7,RPS14,RPL15,RPL30,RPS3,RPL11,RPL7,RPS15A,RPL29,RPS4X,RPL19,RPS12,RPL32,RPS3A,RPL7A,RPL10,RPS13,RPL5
6	REAC	Eukaryotic Translation Termination	REAC:R-HSA-72764	3.988e-84	83.3992	94	223	63	10760	RPS21,RPS27,UBA52,RPL13,RPSA,RPL10A,RPL22,FAU,RPS28,RPS24,RPLP0,RPS25,RPL26,RPS16,RPS29,RPL22L1,RPS26,RPL37,RPS15,RPS18,RPLP2,RPL36,RPS2,RPL9,RPL18,RPL28,RPL34,RPLP1,RPL27,RPL23A,RPS6,RPL12,RPS23,RPL24,RPL35,RPL8,RPL6,RPL41,RPS5,RPS10,RPL35A,RPS27A,RPS8,RPL14,RPL39,RPS7,RPS14,RPL15,RPL30,RPS3,RPL11,RPL7,RPS15A,RPL29,RPS4X,RPL19,RPS12,RPL32,RPS3A,RPL7A,RPL10,RPS13,RPL5
7	REAC	Nonsense Mediated Decay (NMD) independent of the Exon Junction Complex (EJC)	REAC:R-HSA-975956	2.86562e-83	82.5428	96	223	63	10760	RPS21,RPS27,UBA52,RPL13,RPSA,RPL10A,RPL22,FAU,RPS28,RPS24,RPLP0,RPS25,RPL26,RPS16,RPS29,RPL22L1,RPS26,RPL37,RPS15,RPS18,RPLP2,RPL36,RPS2,RPL9,RPL18,RPL28,RPL34,RPLP1,RPL27,RPL23A,RPS6,RPL12,RPS23,RPL24,RPL35,RPL8,RPL6,RPL41,RPS5,RPS10,RPL35A,RPS27A,RPS8,RPL14,RPL39,RPS7,RPS14,RPL15,RPL30,RPS3,RPL11,RPL7,RPS15A,RPL29,RPS4X,RPL19,RPS12,RPL32,RPS3A,RPL7A,RPL10,RPS13,RPL5
8	REAC	Formation of a pool of free 40S subunits	REAC:R-HSA-72689	9.46472e-81	80.0239	102	223	63	10760	RPS21,RPS27,UBA52,RPL13,RPSA,RPL10A,RPL22,FAU,RPS28,RPS24,RPLP0,RPS25,RPL26,RPS16,RPS29,RPL22L1,RPS26,RPL37,RPS15,RPS18,RPLP2,RPL36,RPS2,RPL9,RPL18,RPL28,RPL34,RPLP1,RPL27,RPL23A,RPS6,RPL12,RPS23,RPL24,RPL35,RPL8,RPL6,RPL41,RPS5,RPS10,RPL35A,RPS27A,RPS8,RPL14,RPL39,RPS7,RPS14,RPL15,RPL30,RPS3,RPL11,RPL7,RPS15A,RPL29,RPS4X,RPL19,RPS12,RPL32,RPS3A,RPL7A,RPL10,RPS13,RPL5
9	REAC	SRP-dependent cotranslational protein targeting to membrane	REAC:R-HSA-1799339	1.51244e-80	79.8203	113	223	65	10760	RPS21,RPS27,UBA52,RPL13,RPSA,RPL10A,RPL22,FAU,RPS28,RPS24,RPLP0,RPS25,RPL26,RPS16,RPS29,RPL22L1,RPS26,SRP14,RPL37,RPS15,RPS18,RPLP2,RPL36,RPS2,RPL9,RPL18,RPL28,RPL34,RPLP1,RPL27,RPL23A,RPS6,RPL12,RPS23,RPL24,RPL35,RPL8,RPL6,RPL41,RPS5,RPS10,RPL35A,RPS27A,RPS8,RPL14,RPL39,RPS7,RPS14,RPL15,RPL30,RPS3,RPL11,RPL7,RPS15A,RPL29,SEC61G,RPS4X,RPL19,RPS12,RPL32,RPS3A,RPL7A,RPL10,RPS13,RPL5
10	REAC	L13a-mediated translational silencing of Ceruloplasmin expression	REAC:R-HSA-156827	5.24481e-79	78.2803	112	223	64	10760	EIF4A2,RPS21,RPS27,UBA52,RPL13,RPSA,RPL10A,RPL22,FAU,RPS28,RPS24,RPLP0,RPS25,RPL26,RPS16,RPS29,RPL22L1,RPS26,RPL37,RPS15,RPS18,RPLP2,RPL36,RPS2,RPL9,RPL18,RPL28,RPL34,RPLP1,RPL27,RPL23A,RPS6,RPL12,RPS23,RPL24,RPL35,RPL8,RPL6,RPL41,RPS5,RPS10,RPL35A,RPS27A,RPS8,RPL14,RPL39,RPS7,RPS14,RPL15,RPL30,RPS3,RPL11,RPL7,RPS15A,RPL29,RPS4X,RPL19,RPS12,RPL32,RPS3A,RPL7A,RPL10,RPS13,RPL5
11	REAC	GTP hydrolysis and joining of the 60S ribosomal subunit	REAC:R-HSA-72706	1.0834e-78	77.9652	113	223	64	10760	EIF4A2,RPS21,RPS27,UBA52,RPL13,RPSA,RPL10A,RPL22,FAU,RPS28,RPS24,RPLP0,RPS25,RPL26,RPS16,RPS29,RPL22L1,RPS26,RPL37,RPS15,RPS18,RPLP2,RPL36,RPS2,RPL9,RPL18,RPL28,RPL34,RPLP1,RPL27,RPL23A,RPS6,RPL12,RPS23,RPL24,RPL35,RPL8,RPL6,RPL41,RPS5,RPS10,RPL35A,RPS27A,RPS8,RPL14,RPL39,RPS7,RPS14,RPL15,RPL30,RPS3,RPL11,RPL7,RPS15A,RPL29,RPS4X,RPL19,RPS12,RPL32,RPS3A,RPL7A,RPL10,RPS13,RPL5
12	REAC	Eukaryotic Translation Initiation	REAC:R-HSA-72613	2.76886e-78	77.5577	120	223	65	10760	EIF2B2,EIF4A2,RPS21,RPS27,UBA52,RPL13,RPSA,RPL10A,RPL22,FAU,RPS28,RPS24,RPLP0,RPS25,RPL26,RPS16,RPS29,RPL22L1,RPS26,RPL37,RPS15,RPS18,RPLP2,RPL36,RPS2,RPL9,RPL18,RPL28,RPL34,RPLP1,RPL27,RPL23A,RPS6,RPL12,RPS23,RPL24,RPL35,RPL8,RPL6,RPL41,RPS5,RPS10,RPL35A,RPS27A,RPS8,RPL14,RPL39,RPS7,RPS14,RPL15,RPL30,RPS3,RPL11,RPL7,RPS15A,RPL29,RPS4X,RPL19,RPS12,RPL32,RPS3A,RPL7A,RPL10,RPS13,RPL5
13	REAC	Cap-dependent Translation Initiation	REAC:R-HSA-72737	2.76886e-78	77.5577	120	223	65	10760	EIF2B2,EIF4A2,RPS21,RPS27,UBA52,RPL13,RPSA,RPL10A,RPL22,FAU,RPS28,RPS24,RPLP0,RPS25,RPL26,RPS16,RPS29,RPL22L1,RPS26,RPL37,RPS15,RPS18,RPLP2,RPL36,RPS2,RPL9,RPL18,RPL28,RPL34,RPLP1,RPL27,RPL23A,RPS6,RPL12,RPS23,RPL24,RPL35,RPL8,RPL6,RPL41,RPS5,RPS10,RPL35A,RPS27A,RPS8,RPL14,RPL39,RPS7,RPS14,RPL15,RPL30,RPS3,RPL11,RPL7,RPS15A,RPL29,RPS4X,RPL19,RPS12,RPL32,RPS3A,RPL7A,RPL10,RPS13,RPL5
14	REAC	Nonsense Mediated Decay (NMD) enhanced by the Exon Junction Complex (EJC)	REAC:R-HSA-975957	8.71586e-78	77.0597	116	223	64	10760	UPF2,RPS21,RPS27,UBA52,RPL13,RPSA,RPL10A,RPL22,FAU,RPS28,RPS24,RPLP0,RPS25,RPL26,RPS16,RPS29,RPL22L1,RPS26,RPL37,RPS15,RPS18,RPLP2,RPL36,RPS2,RPL9,RPL18,RPL28,RPL34,RPLP1,RPL27,RPL23A,RPS6,RPL12,RPS23,RPL24,RPL35,RPL8,RPL6,RPL41,RPS5,RPS10,RPL35A,RPS27A,RPS8,RPL14,RPL39,RPS7,RPS14,RPL15,RPL30,RPS3,RPL11,RPL7,RPS15A,RPL29,RPS4X,RPL19,RPS12,RPL32,RPS3A,RPL7A,RPL10,RPS13,RPL5
15	REAC	Nonsense-Mediated Decay (NMD)	REAC:R-HSA-927802	8.71586e-78	77.0597	116	223	64	10760	UPF2,RPS21,RPS27,UBA52,RPL13,RPSA,RPL10A,RPL22,FAU,RPS28,RPS24,RPLP0,RPS25,RPL26,RPS16,RPS29,RPL22L1,RPS26,RPL37,RPS15,RPS18,RPLP2,RPL36,RPS2,RPL9,RPL18,RPL28,RPL34,RPLP1,RPL27,RPL23A,RPS6,RPL12,RPS23,RPL24,RPL35,RPL8,RPL6,RPL41,RPS5,RPS10,RPL35A,RPS27A,RPS8,RPL14,RPL39,RPS7,RPS14,RPL15,RPL30,RPS3,RPL11,RPL7,RPS15A,RPL29,RPS4X,RPL19,RPS12,RPL32,RPS3A,RPL7A,RPL10,RPS13,RPL5
16	REAC	Selenoamino acid metabolism	REAC:R-HSA-2408522	1.38095e-75	74.8598	117	223	63	10760	RPS21,RPS27,UBA52,RPL13,RPSA,RPL10A,RPL22,FAU,RPS28,RPS24,RPLP0,RPS25,RPL26,RPS16,RPS29,RPL22L1,RPS26,RPL37,RPS15,RPS18,RPLP2,RPL36,RPS2,RPL9,RPL18,RPL28,RPL34,RPLP1,RPL27,RPL23A,RPS6,RPL12,RPS23,RPL24,RPL35,RPL8,RPL6,RPL41,RPS5,RPS10,RPL35A,RPS27A,RPS8,RPL14,RPL39,RPS7,RPS14,RPL15,RPL30,RPS3,RPL11,RPL7,RPS15A,RPL29,RPS4X,RPL19,RPS12,RPL32,RPS3A,RPL7A,RPL10,RPS13,RPL5
17	REAC	Influenza Viral RNA Transcription and Replication	REAC:R-HSA-168273	1.23492e-72	71.9084	133	223	64	10760	HSP90AA1,RPS21,RPS27,UBA52,RPL13,RPSA,RPL10A,RPL22,FAU,RPS28,RPS24,RPLP0,RPS25,RPL26,RPS16,RPS29,RPL22L1,RPS26,RPL37,RPS15,RPS18,RPLP2,RPL36,RPS2,RPL9,RPL18,RPL28,RPL34,RPLP1,RPL27,RPL23A,RPS6,RPL12,RPS23,RPL24,RPL35,RPL8,RPL6,RPL41,RPS5,RPS10,RPL35A,RPS27A,RPS8,RPL14,RPL39,RPS7,RPS14,RPL15,RPL30,RPS3,RPL11,RPL7,RPS15A,RPL29,RPS4X,RPL19,RPS12,RPL32,RPS3A,RPL7A,RPL10,RPS13,RPL5
18	REAC	Regulation of expression of SLITs and ROBOs	REAC:R-HSA-9010553	5.61329e-72	71.2508	171	223	69	10760	UPF2,RPS21,ELOB,RPS27,UBA52,RPL13,RPSA,RPL10A,RPL22,FAU,RPS28,PSMB6,RPS24,RPLP0,RBX1,PSMD8,RPS25,RPL26,RPS16,RPS29,RPL22L1,RPS26,RPL37,RPS15,RPS18,PSMB1,RPLP2,RPL36,RPS2,RPL9,RPL18,RPL28,RPL34,RPLP1,RPL27,RPL23A,RPS6,RPL12,RPS23,RPL24,RPL35,RPL8,RPL6,RPL41,RPS5,RPS10,RPL35A,RPS27A,RPS8,RPL14,RPL39,RPS7,RPS14,RPL15,RPL30,RPS3,RPL11,RPL7,RPS15A,RPL29,RPS4X,RPL19,RPS12,RPL32,RPS3A,RPL7A,RPL10,RPS13,…
19	REAC	Influenza Infection	REAC:R-HSA-168255	2.77897e-71	70.5561	152	223	66	10760	HSPA1A,HSP90AA1,RPS21,RPS27,UBA52,RPL13,RPSA,RPL10A,RPL22,FAU,RPS28,RPS24,RPLP0,RPS25,RPL26,RPS16,RAN,RPS29,RPL22L1,RPS26,RPL37,RPS15,RPS18,RPLP2,RPL36,RPS2,RPL9,RPL18,RPL28,RPL34,RPLP1,RPL27,RPL23A,RPS6,RPL12,RPS23,RPL24,RPL35,RPL8,RPL6,RPL41,RPS5,RPS10,RPL35A,RPS27A,RPS8,RPL14,RPL39,RPS7,RPS14,RPL15,RPL30,RPS3,RPL11,RPL7,RPS15A,RPL29,RPS4X,RPL19,RPS12,RPL32,RPS3A,RPL7A,RPL10,RPS13,RPL5
20	REAC	Cellular response to starvation	REAC:R-HSA-9711097	3.93202e-70	69.4054	157	223	66	10760	ATF3,CEBPB,RPS21,RPS27,UBA52,LAMTOR5,RPL13,RPSA,RPL10A,RPL22,FAU,RPS28,RPS24,RPLP0,RPS25,RPL26,RPS16,RPS29,RPL22L1,RPS26,RPL37,RPS15,RPS18,RPLP2,RPL36,RPS2,RPL9,RPL18,RPL28,RPL34,RPLP1,RPL27,RPL23A,RPS6,RPL12,RPS23,RPL24,RPL35,RPL8,RPL6,RPL41,RPS5,RPS10,RPL35A,RPS27A,RPS8,RPL14,RPL39,RPS7,RPS14,RPL15,RPL30,RPS3,RPL11,RPL7,RPS15A,RPL29,RPS4X,RPL19,RPS12,RPL32,RPS3A,RPL7A,RPL10,RPS13,RPL5
21	REAC	Signaling by ROBO receptors	REAC:R-HSA-376176	5.10404e-65	64.2921	217	223	70	10760	UPF2,RPS21,ELOB,RPS27,UBA52,RPL13,RPSA,RPL10A,RPL22,FAU,RPS28,PSMB6,RPS24,RPLP0,RBX1,PSMD8,RPS25,RPL26,RPS16,RPS29,RPL22L1,RPS26,RPL37,RPS15,RPS18,PSMB1,RPLP2,RPL36,RPS2,RPL9,RPL18,RPL28,RPL34,RPLP1,RPL27,RPL23A,RPS6,RPL12,RPS23,RPL24,RPL35,RPL8,RPL6,RPL41,RPS5,RPS10,RPL35A,RPS27A,RPS8,RPL14,RPL39,RPS7,RPS14,RPL15,PFN1,RPL30,RPS3,RPL11,RPL7,RPS15A,RPL29,RPS4X,RPL19,RPS12,RPL32,RPS3A,RPL7A,RPL10,R…
22	REAC	Major pathway of rRNA processing in the nucleolus and cytosol	REAC:R-HSA-6791226	2.62397e-60	59.581	182	223	63	10760	RPS21,RPS27,UBA52,RPL13,RPSA,RPL10A,RPL22,FAU,RPS28,RPS24,RPLP0,RPS25,RPL26,RPS16,RPS29,RPL22L1,RPS26,RPL37,RPS15,RPS18,RPLP2,RPL36,RPS2,RPL9,RPL18,RPL28,RPL34,RPLP1,RPL27,RPL23A,RPS6,RPL12,RPS23,RPL24,RPL35,RPL8,RPL6,RPL41,RPS5,RPS10,RPL35A,RPS27A,RPS8,RPL14,RPL39,RPS7,RPS14,RPL15,RPL30,RPS3,RPL11,RPL7,RPS15A,RPL29,RPS4X,RPL19,RPS12,RPL32,RPS3A,RPL7A,RPL10,RPS13,RPL5
23	REAC	rRNA processing in the nucleus and cytosol	REAC:R-HSA-8868773	1.29863e-58	57.8865	192	223	63	10760	RPS21,RPS27,UBA52,RPL13,RPSA,RPL10A,RPL22,FAU,RPS28,RPS24,RPLP0,RPS25,RPL26,RPS16,RPS29,RPL22L1,RPS26,RPL37,RPS15,RPS18,RPLP2,RPL36,RPS2,RPL9,RPL18,RPL28,RPL34,RPLP1,RPL27,RPL23A,RPS6,RPL12,RPS23,RPL24,RPL35,RPL8,RPL6,RPL41,RPS5,RPS10,RPL35A,RPS27A,RPS8,RPL14,RPL39,RPS7,RPS14,RPL15,RPL30,RPS3,RPL11,RPL7,RPS15A,RPL29,RPS4X,RPL19,RPS12,RPL32,RPS3A,RPL7A,RPL10,RPS13,RPL5
24	REAC	rRNA processing	REAC:R-HSA-72312	4.9979e-57	56.3012	202	223	63	10760	RPS21,RPS27,UBA52,RPL13,RPSA,RPL10A,RPL22,FAU,RPS28,RPS24,RPLP0,RPS25,RPL26,RPS16,RPS29,RPL22L1,RPS26,RPL37,RPS15,RPS18,RPLP2,RPL36,RPS2,RPL9,RPL18,RPL28,RPL34,RPLP1,RPL27,RPL23A,RPS6,RPL12,RPS23,RPL24,RPL35,RPL8,RPL6,RPL41,RPS5,RPS10,RPL35A,RPS27A,RPS8,RPL14,RPL39,RPS7,RPS14,RPL15,RPL30,RPS3,RPL11,RPL7,RPS15A,RPL29,RPS4X,RPL19,RPS12,RPL32,RPS3A,RPL7A,RPL10,RPS13,RPL5
25	REAC	Translation	REAC:R-HSA-72766	2.27694e-52	51.6426	292	223	68	10760	EIF2B2,EIF4A2,RPS21,RPS27,UBA52,RPL13,RPSA,RPL10A,RPL22,FAU,RPS28,RPS24,RPLP0,RPS25,RPL26,RPS16,EEF1B2,RPS29,RPL22L1,RPS26,SRP14,RPL37,RPS15,RPS18,RPLP2,RPL36,RPS2,RPL9,RPL18,RPL28,RPL34,RPLP1,RPL27,RPL23A,RPS6,RPL12,RPS23,RPL24,RPL35,RPL8,RPL6,RPL41,RPS5,RPS10,RPL35A,RPS27A,RPS8,RPL14,RPL39,RPS7,RPS14,RPL15,RPL30,RPS3,RPL11,RPL7,RPS15A,RPL29,SEC61G,RPS4X,RPL19,RPS12,RPL32,RPS3A,RPL7A,RPL10,RPS13…
26	REAC	Cellular responses to stimuli	REAC:R-HSA-8953897	1.29931e-51	50.8863	765	223	97	10760	FOS,JUN,DNAJB1,HSPH1,DNAJA1,HSPA1A,ATF3,HSP90AA1,PPP1R15A,HSPA1B,HSPA8,MT-CO1,CEBPB,STAT3,MT-CO3,MT-CO2,HERPUD1,SOD2,DNAJB6,RPS21,MT1E,ELOB,COX6B1,RPS27,UBA52,COX6C,LAMTOR5,RPL13,RPSA,RPL10A,RPL22,FAU,RPS28,PSMB6,RPS24,RPLP0,RBX1,PSMD8,RPS25,SKP1,NDUFA4,RPL26,RPS16,RPS29,RPL22L1,RPS26,COX5B,RPL37,RPS15,RPS18,PSMB1,RPLP2,RPL36,RPS2,RPL9,RPL18,RPL28,RPL34,RPLP1,RPL27,RPL23A,RPS6,PRDX2,RPL12,RPS23,R…
27	REAC	Cellular responses to stress	REAC:R-HSA-2262752	2.86904e-50	49.5423	751	223	95	10760	FOS,JUN,DNAJB1,HSPH1,DNAJA1,HSPA1A,ATF3,HSP90AA1,PPP1R15A,HSPA1B,HSPA8,MT-CO1,CEBPB,STAT3,MT-CO3,MT-CO2,HERPUD1,SOD2,DNAJB6,RPS21,ELOB,COX6B1,RPS27,UBA52,COX6C,LAMTOR5,RPL13,RPSA,RPL10A,RPL22,FAU,RPS28,PSMB6,RPS24,RPLP0,RBX1,PSMD8,RPS25,SKP1,NDUFA4,RPL26,RPS16,RPS29,RPL22L1,RPS26,COX5B,RPL37,RPS15,RPS18,PSMB1,RPLP2,RPL36,RPS2,RPL9,RPL18,RPL28,RPL34,RPLP1,RPL27,RPL23A,RPS6,PRDX2,RPL12,RPS23,RPL24,…
28	REAC	Axon guidance	REAC:R-HSA-422475	6.50668e-46	45.1866	549	223	80	10760	HSP90AA1,RHOB,HSPA8,UPF2,RPS21,ELOB,RPS27,UBA52,RPL13,ARPC2,RPSA,RPL10A,RPL22,FAU,RPS28,PSMB6,RPS24,RPLP0,RBX1,PSMD8,RPS25,RPL26,RPS16,RPS29,RPL22L1,RPS26,RPL37,RPS15,RPS18,PSMB1,RPLP2,RPL36,RPS2,RPL9,RPL18,RPL28,RPL34,RDX,RPLP1,RPL27,RPL23A,RPS6,RPL12,RPS23,RPL24,RPL35,RPL8,RPL6,RPL41,RPS5,MYL6,RPS10,RPL35A,RPS27A,RPS8,RPL14,MYL12A,RPL39,RPS7,RPS14,RPL15,PFN1,RPL30,RPS3,RPL11,RPL7,RPS15A,RPL29,R…
29	REAC	Nervous system development	REAC:R-HSA-9675108	2.06318e-44	43.6855	574	223	80	10760	HSP90AA1,RHOB,HSPA8,UPF2,RPS21,ELOB,RPS27,UBA52,RPL13,ARPC2,RPSA,RPL10A,RPL22,FAU,RPS28,PSMB6,RPS24,RPLP0,RBX1,PSMD8,RPS25,RPL26,RPS16,RPS29,RPL22L1,RPS26,RPL37,RPS15,RPS18,PSMB1,RPLP2,RPL36,RPS2,RPL9,RPL18,RPL28,RPL34,RDX,RPLP1,RPL27,RPL23A,RPS6,RPL12,RPS23,RPL24,RPL35,RPL8,RPL6,RPL41,RPS5,MYL6,RPS10,RPL35A,RPS27A,RPS8,RPL14,MYL12A,RPL39,RPS7,RPS14,RPL15,PFN1,RPL30,RPS3,RPL11,RPL7,RPS15A,RPL29,R…
30	REAC	Metabolism of amino acids and derivatives	REAC:R-HSA-71291	5.89694e-44	43.2294	370	223	67	10760	AMD1,RPS21,RPS27,UBA52,RPL13,RPSA,RPL10A,RPL22,FAU,RPS28,PSMB6,RPS24,RPLP0,PSMD8,RPS25,RPL26,RPS16,RPS29,RPL22L1,RPS26,RPL37,RPS15,RPS18,PSMB1,RPLP2,RPL36,RPS2,RPL9,RPL18,RPL28,RPL34,RPLP1,RPL27,RPL23A,RPS6,RPL12,RPS23,RPL24,RPL35,RPL8,RPL6,RPL41,RPS5,RPS10,RPL35A,RPS27A,RPS8,RPL14,RPL39,RPS7,RPS14,RPL15,RPL30,RPS3,RPL11,RPL7,RPS15A,RPL29,RPS4X,RPL19,RPS12,RPL32,RPS3A,RPL7A,RPL10,RPS13,RPL5
31	REAC	Metabolism of RNA	REAC:R-HSA-8953854	1.01103e-39	38.9952	661	223	80	10760	HSPA1A,ZFP36L1,ZFP36,FUS,TRA2B,HSPA8,HNRNPU,SRRM2,SF1,UPF2,EIF4A2,RPS21,RPS27,UBA52,RPL13,RPSA,RPL10A,RPL22,FAU,RPS28,PSMB6,RPS24,RPLP0,PSMD8,THOC7,RPS25,RPL26,RPS16,RAN,RPS29,RPL22L1,RPS26,RPL37,RPS15,RPS18,PSMB1,RPLP2,RPL36,RPS2,RPL9,RPL18,RPL28,RPL34,SNRPG,RPLP1,RPL27,RPL23A,RPS6,RPL12,RPS23,RPL24,RPL35,RPL8,RPL6,RPL41,RPS5,RPS10,RPL35A,RPS27A,RPS8,RPL14,RPL39,RPS7,RPS14,RPL15,RPL30,RPS3,RPL11…
32	REAC	Infectious disease	REAC:R-HSA-5663205	7.91816e-33	32.1014	912	223	84	10760	JUN,HSPA1A,HSP90AA1,CEBPD,PLCG2,SLC25A5,RPS21,ELOB,RPS27,UBA52,RPL13,ARPC2,RPSA,RPL10A,RPL22,FAU,RPS28,PSMB6,RPS24,RPLP0,RBX1,PSMD8,RPS25,PGK1,SKP1,RPL26,RPS16,RAN,RPS29,RPL22L1,RPS26,RPL37,RPS15,RPS18,PSMB1,RPLP2,RPL36,RPS2,RPL9,RPL18,RPL28,RPL34,RPLP1,B2M,RPL27,RPL23A,RPS6,RPL12,RPS23,RPL24,RPL35,RPL8,RPL6,RPL41,RPS5,RPS10,RPL35A,RPS27A,RPS8,RPL14,RPL39,RPS7,RPS14,RPL15,RPL30,RPS3,RPL11,RPL7,RP…
33	REAC	Metabolism	REAC:R-HSA-1430728	6.30122e-32	31.2006	2075	223	123	10760	PTGS2,HSP90AA1,AMD1,MT-CO1,MT-CYB,ABCA1,MT-ND2,PLCG2,MT-ATP6,HSPG2,MT-ND4,ABHD5,MT-ND1,HS3ST1,MT-CO3,MT-CO2,LDLR,MT-ND5,ATP5ME,NDUFA1,RPS21,COX6B1,RPS27,UBA52,NDUFA6,COX6C,ATP5PD,RPL13,NDUFS5,ATP5PF,MGST1,RPSA,RPL10A,RPL22,FAU,RPS28,PSMB6,RPS24,RPLP0,PSMD8,ATP5MC2,NDUFV2,NDUFA3,RPS25,PGK1,NDUFC1,NDUFA4,RPL26,UQCR11,CYB5A,UGP2,RPS16,RAN,LDHB,ATP5F1E,RPS29,RPL22L1,RPS26,COX5B,RPL37,RPS15,RPS18,FDX1…
34	REAC	Formation of the ternary complex, and subsequently, the 43S complex	REAC:R-HSA-72695	5.71837e-31	30.2427	52	223	27	10760	RPS21,RPS27,RPSA,FAU,RPS28,RPS24,RPS25,RPS16,RPS29,RPS26,RPS15,RPS18,RPS2,RPS6,RPS23,RPS5,RPS10,RPS27A,RPS8,RPS7,RPS14,RPS3,RPS15A,RPS4X,RPS12,RPS3A,RPS13
35	REAC	Translation initiation complex formation	REAC:R-HSA-72649	1.02882e-30	29.9877	59	223	28	10760	EIF4A2,RPS21,RPS27,RPSA,FAU,RPS28,RPS24,RPS25,RPS16,RPS29,RPS26,RPS15,RPS18,RPS2,RPS6,RPS23,RPS5,RPS10,RPS27A,RPS8,RPS7,RPS14,RPS3,RPS15A,RPS4X,RPS12,RPS3A,RPS13
36	REAC	Ribosomal scanning and start codon recognition	REAC:R-HSA-72702	1.02882e-30	29.9877	59	223	28	10760	EIF4A2,RPS21,RPS27,RPSA,FAU,RPS28,RPS24,RPS25,RPS16,RPS29,RPS26,RPS15,RPS18,RPS2,RPS6,RPS23,RPS5,RPS10,RPS27A,RPS8,RPS7,RPS14,RPS3,RPS15A,RPS4X,RPS12,RPS3A,RPS13
37	REAC	Activation of the mRNA upon binding of the cap-binding complex and eIFs, and subsequent binding to 43S	REAC:R-HSA-72662	1.84391e-30	29.7343	60	223	28	10760	EIF4A2,RPS21,RPS27,RPSA,FAU,RPS28,RPS24,RPS25,RPS16,RPS29,RPS26,RPS15,RPS18,RPS2,RPS6,RPS23,RPS5,RPS10,RPS27A,RPS8,RPS7,RPS14,RPS3,RPS15A,RPS4X,RPS12,RPS3A,RPS13
38	REAC	Developmental Biology	REAC:R-HSA-1266738	1.8049e-26	25.7435	1116	223	84	10760	JUN,HSP90AA1,RHOB,CEBPD,HSPA8,CEBPB,STAT3,UPF2,RPS21,ELOB,RPS27,UBA52,RPL13,ARPC2,RPSA,RPL10A,RPL22,FAU,RPS28,PSMB6,RPS24,RPLP0,RBX1,PSMD8,RPS25,RPL26,RPS16,RPS29,RPL22L1,RPS26,RPL37,RPS15,RPS18,PSMB1,RPLP2,RPL36,RPS2,RPL9,RPL18,RPL28,RPL34,RDX,RPLP1,RPL27,RPL23A,RPS6,RPL12,RPS23,RPL24,RPL35,RPL8,RPL6,RPL41,RPS5,MYL6,RPS10,RPL35A,RPS27A,RPS8,RPL14,MYL12A,RPL39,RPS7,RPS14,RPL15,PFN1,RPL30,RPS3,RPL…
39	REAC	Disease	REAC:R-HSA-1643685	1.65384e-22	21.7815	1639	223	96	10760	JUN,NFKBIA,HSPA1A,HSP90AA1,CEBPD,NR4A1,ABCA1,STAT3,PLCG2,HSPG2,DUSP6,ZC3HAV1,SOD2,SLC25A5,RPS21,ELOB,RPS27,UBA52,RPL13,ARPC2,RPSA,RPL10A,RPL22,FAU,RPS28,PSMB6,RPS24,RPLP0,RBX1,PSMD8,RPS25,PGK1,SKP1,RPL26,RPS16,RAN,RPS29,RPL22L1,RPS26,RPL37,RPS15,RPS18,FDX1,AREG,PSMB1,RPLP2,RPL36,RPS2,RPL9,RPL18,RPL28,RPL34,RPLP1,RBP1,B2M,RPL27,RPL23A,RPS6,PRDX2,RPL12,RPS23,RPL24,RPL35,RPL8,RPL6,RPL41,RPS5,RPS10,R…
40	REAC	Respiratory electron transport, ATP synthesis by chemiosmotic coupling, and heat production by uncoupling proteins.	REAC:R-HSA-163200	2.03526e-22	21.6914	127	223	30	10760	MT-CO1,MT-CYB,MT-ND2,MT-ATP6,MT-ND4,MT-ND1,MT-CO3,MT-CO2,MT-ND5,ATP5ME,NDUFA1,COX6B1,NDUFA6,COX6C,ATP5PD,NDUFS5,ATP5PF,ATP5MC2,NDUFV2,NDUFA3,NDUFC1,NDUFA4,UQCR11,ATP5F1E,COX5B,UQCRQ,NDUFB8,ATP5F1C,ATP5MF,ATP5MC3
41	REAC	The citric acid (TCA) cycle and respiratory electron transport	REAC:R-HSA-1428517	3.14302e-21	20.5027	177	223	33	10760	MT-CO1,MT-CYB,MT-ND2,MT-ATP6,MT-ND4,MT-ND1,MT-CO3,MT-CO2,MT-ND5,ATP5ME,NDUFA1,COX6B1,NDUFA6,COX6C,ATP5PD,NDUFS5,ATP5PF,ATP5MC2,NDUFV2,NDUFA3,NDUFC1,NDUFA4,UQCR11,LDHB,ATP5F1E,COX5B,UQCRQ,NDUFB8,ATP5F1C,LDHA,VDAC1,ATP5MF,ATP5MC3
42	REAC	Metabolism of proteins	REAC:R-HSA-392499	1.59467e-15	14.7973	2011	223	95	10760	NFKBIA,ATF3,TNFAIP3,HSPA8,CEBPB,STAT3,ANKRD28,ING2,HSPG2,EIF2B2,HERPUD1,EIF4A2,RPS21,ELOB,RPS27,UBA52,LGALS1,RPL13,RPSA,RPL10A,RPL22,FAU,RPS28,PSMB6,RPS24,TIMP1,RPLP0,RBX1,PSMD8,RPS25,SKP1,RPL26,PARK7,NEDD8,RPS16,EEF1B2,RPS29,RPL22L1,RPS26,SRP14,RPL37,COMMD6,RPS15,RPS18,INHBA,AREG,PSMB1,RPLP2,RPL36,RPS2,RPL9,RPL18,RPL28,RPL34,VDAC1,RPLP1,B2M,RPL27,RPL23A,RPS6,RPL12,RPS23,RPL24,RPL35,RPL8,RPL6,RPL…
43	REAC	Respiratory electron transport	REAC:R-HSA-611105	3.30209e-14	13.4812	103	223	21	10760	MT-CO1,MT-CYB,MT-ND2,MT-ND4,MT-ND1,MT-CO3,MT-CO2,MT-ND5,NDUFA1,COX6B1,NDUFA6,COX6C,NDUFS5,NDUFV2,NDUFA3,NDUFC1,NDUFA4,UQCR11,COX5B,UQCRQ,NDUFB8
44	REAC	Formation of ATP by chemiosmotic coupling	REAC:R-HSA-163210	5.09672e-10	9.29271	18	223	9	10760	MT-ATP6,ATP5ME,ATP5PD,ATP5PF,ATP5MC2,ATP5F1E,ATP5F1C,ATP5MF,ATP5MC3
45	REAC	Cellular response to chemical stress	REAC:R-HSA-9711123	7.50788e-08	7.12448	157	223	18	10760	MT-CO1,STAT3,MT-CO3,MT-CO2,SOD2,COX6B1,UBA52,COX6C,PSMB6,RBX1,PSMD8,SKP1,NDUFA4,COX5B,PSMB1,PRDX2,RPS27A,GSTP1
46	REAC	Cristae formation	REAC:R-HSA-8949613	1.59869e-07	6.79624	31	223	9	10760	MT-ATP6,ATP5ME,ATP5PD,ATP5PF,ATP5MC2,ATP5F1E,ATP5F1C,ATP5MF,ATP5MC3
47	REAC	Complex I biogenesis	REAC:R-HSA-6799198	3.63354e-07	6.43967	57	223	11	10760	MT-ND2,MT-ND4,MT-ND1,MT-ND5,NDUFA1,NDUFA6,NDUFS5,NDUFV2,NDUFA3,NDUFC1,NDUFB8
48	REAC	Cytoprotection by HMOX1	REAC:R-HSA-9707564	6.35934e-07	6.19659	123	223	15	10760	MT-CO1,STAT3,MT-CO3,MT-CO2,COX6B1,UBA52,COX6C,PSMB6,RBX1,PSMD8,SKP1,NDUFA4,COX5B,PSMB1,RPS27A
49	REAC	Attenuation phase	REAC:R-HSA-3371568	0.000115808	3.93626	14	223	5	10760	DNAJB1,HSPA1A,HSP90AA1,HSPA1B,HSPA8
50	REAC	NGF-stimulated transcription	REAC:R-HSA-9031628	0.000236086	3.62693	39	223	7	10760	FOS,EGR1,FOSB,SGK1,JUNB,JUND,ID2
51	REAC	Mitochondrial biogenesis	REAC:R-HSA-1592230	0.00034573	3.46126	92	223	10	10760	MT-ATP6,SOD2,ATP5ME,ATP5PD,ATP5PF,ATP5MC2,ATP5F1E,ATP5F1C,ATP5MF,ATP5MC3
52	REAC	Nuclear Events (kinase and transcription factor activation)	REAC:R-HSA-198725	0.000596411	3.22445	61	223	8	10760	FOS,EGR1,FOSB,SGK1,JUNB,JUND,DUSP6,ID2
53	REAC	Regulation of BACH1 activity	REAC:R-HSA-9708530	0.000900656	3.04544	11	223	4	10760	UBA52,RBX1,SKP1,RPS27A
54	REAC	Host Interactions of HIV factors	REAC:R-HSA-162909	0.000924613	3.03404	125	223	11	10760	SLC25A5,ELOB,UBA52,PSMB6,RBX1,PSMD8,SKP1,RAN,PSMB1,B2M,RPS27A
55	REAC	TP53 Regulates Metabolic Genes	REAC:R-HSA-5628897	0.000941708	3.02608	84	223	9	10760	MT-CO1,MT-CO3,MT-CO2,COX6B1,COX6C,LAMTOR5,NDUFA4,COX5B,PRDX2
56	REAC	Regulation of mRNA stability by proteins that bind AU-rich elements	REAC:R-HSA-450531	0.00109512	2.96054	86	223	9	10760	HSPA1A,ZFP36L1,ZFP36,HSPA8,UBA52,PSMB6,PSMD8,PSMB1,RPS27A
57	REAC	Activation of NF-kappaB in B cells	REAC:R-HSA-1169091	0.00109512	2.96054	67	223	8	10760	NFKBIA,REL,UBA52,PSMB6,PSMD8,SKP1,PSMB1,RPS27A
58	REAC	Chaperone Mediated Autophagy	REAC:R-HSA-9613829	0.0011238	2.94931	22	223	5	10760	HSP90AA1,HSPA8,UBA52,PARK7,RPS27A
59	REAC	Signaling by Interleukins	REAC:R-HSA-449147	0.00125006	2.90307	460	223	23	10760	FOS,JUN,NFKBIA,PTGS2,HSP90AA1,CEBPD,JUNB,HSPA8,STAT3,MCL1,DUSP6,SQSTM1,SOD2,UBA52,PSMB6,TIMP1,RPLP0,RBX1,PSMD8,SKP1,PSMB1,RPS27A,MIF
60	REAC	Vif-mediated degradation of APOBEC3G	REAC:R-HSA-180585	0.00151621	2.81924	53	223	7	10760	ELOB,UBA52,PSMB6,RBX1,PSMD8,PSMB1,RPS27A
61	REAC	Negative regulation of NOTCH4 signaling	REAC:R-HSA-9604323	0.00151621	2.81924	53	223	7	10760	UBA52,PSMB6,RBX1,PSMD8,SKP1,PSMB1,RPS27A
62	REAC	HSF1-dependent transactivation	REAC:R-HSA-3371571	0.00161437	2.792	24	223	5	10760	DNAJB1,HSPA1A,HSP90AA1,HSPA1B,HSPA8
63	REAC	NF-kB is activated and signals survival	REAC:R-HSA-209560	0.00161437	2.792	13	223	4	10760	NFKBIA,SQSTM1,UBA52,RPS27A
64	REAC	AUF1 (hnRNP D0) binds and destabilizes mRNA	REAC:R-HSA-450408	0.00163149	2.78741	54	223	7	10760	HSPA1A,HSPA8,UBA52,PSMB6,PSMD8,PSMB1,RPS27A
65	REAC	FBXL7 down-regulates AURKA during mitotic entry and in early mitosis	REAC:R-HSA-8854050	0.00180865	2.74265	55	223	7	10760	UBA52,PSMB6,RBX1,PSMD8,SKP1,PSMB1,RPS27A
66	REAC	Transcriptional Regulation by TP53	REAC:R-HSA-3700989	0.00256342	2.59118	362	223	19	10760	FOS,JUN,BTG2,SGK1,MT-CO1,GADD45A,ING2,MT-CO3,MT-CO2,RGCC,ELOB,COX6B1,UBA52,COX6C,LAMTOR5,NDUFA4,COX5B,PRDX2,RPS27A
67	REAC	Infection with Mycobacterium tuberculosis	REAC:R-HSA-9635486	0.00274076	2.56213	27	223	5	10760	UBA52,PGK1,B2M,RPS27A,ENO1
68	REAC	Degradation of GLI2 by the proteasome	REAC:R-HSA-5610783	0.00292808	2.53342	60	223	7	10760	UBA52,PSMB6,RBX1,PSMD8,SKP1,PSMB1,RPS27A
69	REAC	Degradation of GLI1 by the proteasome	REAC:R-HSA-5610780	0.00292808	2.53342	60	223	7	10760	UBA52,PSMB6,RBX1,PSMD8,SKP1,PSMB1,RPS27A
70	REAC	GLI3 is processed to GLI3R by the proteasome	REAC:R-HSA-5610785	0.00292808	2.53342	60	223	7	10760	UBA52,PSMB6,RBX1,PSMD8,SKP1,PSMB1,RPS27A
71	REAC	Downstream signaling events of B Cell Receptor (BCR)	REAC:R-HSA-1168372	0.00302641	2.51907	80	223	8	10760	NFKBIA,REL,UBA52,PSMB6,PSMD8,SKP1,PSMB1,RPS27A
72	REAC	Interleukin-1 signaling	REAC:R-HSA-9020702	0.00302641	2.51907	101	223	9	10760	NFKBIA,SQSTM1,UBA52,PSMB6,RBX1,PSMD8,SKP1,PSMB1,RPS27A
73	REAC	p75NTR signals via NF-kB	REAC:R-HSA-193639	0.00332361	2.47839	16	223	4	10760	NFKBIA,SQSTM1,UBA52,RPS27A
74	REAC	Modulation by Mtb of host immune system	REAC:R-HSA-9637628	0.00352732	2.45256	7	223	3	10760	UBA52,B2M,RPS27A
75	REAC	Cytokine Signaling in Immune system	REAC:R-HSA-1280215	0.00360957	2.44254	705	223	29	10760	FOS,JUN,NFKBIA,EGR1,PTGS2,HSP90AA1,CEBPD,IRF1,JUNB,HSPA8,STAT3,MCL1,DUSP6,SQSTM1,EIF4A2,SOD2,ELOB,UBA52,PSMB6,TIMP1,RPLP0,RBX1,PSMD8,SKP1,PSMB1,B2M,RPS27A,MIF,MT2A
76	REAC	Regulation of HMOX1 expression and activity	REAC:R-HSA-9707587	0.0044541	2.35124	65	223	7	10760	UBA52,PSMB6,RBX1,PSMD8,SKP1,PSMB1,RPS27A
77	REAC	Oxygen-dependent proline hydroxylation of Hypoxia-inducible Factor Alpha	REAC:R-HSA-1234176	0.00483257	2.31582	66	223	7	10760	ELOB,UBA52,PSMB6,RBX1,PSMD8,PSMB1,RPS27A
78	REAC	Manipulation of host energy metabolism	REAC:R-HSA-9636667	0.0049507	2.30533	2	223	2	10760	PGK1,ENO1
79	REAC	Interleukin-4 and Interleukin-13 signaling	REAC:R-HSA-6785807	0.00519575	2.28435	110	223	9	10760	FOS,PTGS2,HSP90AA1,CEBPD,JUNB,HSPA8,STAT3,MCL1,TIMP1
80	REAC	Gluconeogenesis	REAC:R-HSA-70263	0.0052629	2.27878	32	223	5	10760	PGK1,MDH1,ENO1,TPI1,GAPDH
81	REAC	Signaling by NTRK1 (TRKA)	REAC:R-HSA-187037	0.00578635	2.23759	112	223	9	10760	FOS,EGR1,FOSB,SGK1,JUNB,JUND,STAT3,DUSP6,ID2
82	REAC	Interleukin-1 family signaling	REAC:R-HSA-446652	0.00681833	2.16632	139	223	10	10760	NFKBIA,STAT3,SQSTM1,UBA52,PSMB6,RBX1,PSMD8,SKP1,PSMB1,RPS27A
83	REAC	Orc1 removal from chromatin	REAC:R-HSA-68949	0.00693157	2.15917	71	223	7	10760	UBA52,PSMB6,RBX1,PSMD8,SKP1,PSMB1,RPS27A
84	REAC	Regulation of RUNX2 expression and activity	REAC:R-HSA-8939902	0.00693157	2.15917	71	223	7	10760	UBA52,PSMB6,RBX1,PSMD8,SKP1,PSMB1,RPS27A
85	REAC	Vpu mediated degradation of CD4	REAC:R-HSA-180534	0.0072275	2.14101	52	223	6	10760	UBA52,PSMB6,PSMD8,SKP1,PSMB1,RPS27A
86	REAC	Clathrin-mediated endocytosis	REAC:R-HSA-8856828	0.00856331	2.06736	144	223	10	10760	HSPA8,LDLR,UBA52,ARPC2,NEDD8,AREG,RPS27A,ARPC3,ACTB,ACTG1
87	REAC	Cellular response to hypoxia	REAC:R-HSA-1234174	0.00920896	2.03579	75	223	7	10760	ELOB,UBA52,PSMB6,RBX1,PSMD8,PSMB1,RPS27A
88	REAC	CLEC7A (Dectin-1) signaling	REAC:R-HSA-5607764	0.00920896	2.03579	97	223	8	10760	NFKBIA,PLCG2,UBA52,PSMB6,PSMD8,SKP1,PSMB1,RPS27A
89	REAC	SCF-beta-TrCP mediated degradation of Emi1	REAC:R-HSA-174113	0.00933523	2.02988	55	223	6	10760	UBA52,PSMB6,PSMD8,SKP1,PSMB1,RPS27A
90	REAC	PINK1-PRKN Mediated Mitophagy	REAC:R-HSA-5205685	0.0098273	2.00757	22	223	4	10760	SQSTM1,UBA52,VDAC1,RPS27A
91	REAC	ROS sensing by NFE2L2	REAC:R-HSA-8932339	0.0108054	1.96636	57	223	6	10760	UBA52,PSMB6,RBX1,PSMD8,PSMB1,RPS27A
92	REAC	HSP90 chaperone cycle for steroid hormone receptors (SHR) in the presence of ligand	REAC:R-HSA-3371497	0.0108054	1.96636	57	223	6	10760	DNAJB1,DNAJA1,HSPA1A,HSP90AA1,HSPA1B,HSPA8
93	REAC	Degradation of DVL	REAC:R-HSA-4641258	0.0108054	1.96636	57	223	6	10760	UBA52,PSMB6,RBX1,PSMD8,PSMB1,RPS27A
94	REAC	Signaling by EGFR in Cancer	REAC:R-HSA-1643713	0.0110886	1.95512	23	223	4	10760	HSP90AA1,UBA52,AREG,RPS27A
95	REAC	Response of Mtb to phagocytosis	REAC:R-HSA-9637690	0.0110886	1.95512	23	223	4	10760	UBA52,PGK1,RPS27A,ENO1
96	REAC	Pexophagy	REAC:R-HSA-9664873	0.0120535	1.91889	11	223	3	10760	SQSTM1,UBA52,RPS27A
97	REAC	Selective autophagy	REAC:R-HSA-9663891	0.0122551	1.91168	80	223	7	10760	HSP90AA1,HSPA8,SQSTM1,UBA52,PARK7,VDAC1,RPS27A
98	REAC	NIK-->noncanonical NF-kB signaling	REAC:R-HSA-5676590	0.0123026	1.91	59	223	6	10760	UBA52,PSMB6,PSMD8,SKP1,PSMB1,RPS27A
99	REAC	Signaling by NOTCH4	REAC:R-HSA-9013694	0.0129165	1.88886	81	223	7	10760	UBA52,PSMB6,RBX1,PSMD8,SKP1,PSMB1,RPS27A
100	REAC	SCF(Skp2)-mediated degradation of p27/p21	REAC:R-HSA-187577	0.0130381	1.88479	60	223	6	10760	UBA52,PSMB6,PSMD8,SKP1,PSMB1,RPS27A
101	REAC	Dectin-1 mediated noncanonical NF-kB signaling	REAC:R-HSA-5607761	0.0130381	1.88479	60	223	6	10760	UBA52,PSMB6,PSMD8,SKP1,PSMB1,RPS27A
102	REAC	Signaling by NTRKs	REAC:R-HSA-166520	0.0140977	1.85085	131	223	9	10760	FOS,EGR1,FOSB,SGK1,JUNB,JUND,STAT3,DUSP6,ID2
103	REAC	Inactivation of CSF3 (G-CSF) signaling	REAC:R-HSA-9705462	0.0141443	1.84942	25	223	4	10760	STAT3,ELOB,UBA52,RPS27A
104	REAC	Degradation of beta-catenin by the destruction complex	REAC:R-HSA-195253	0.0141788	1.84836	83	223	7	10760	UBA52,PSMB6,RBX1,PSMD8,SKP1,PSMB1,RPS27A
105	REAC	Toll Like Receptor 10 (TLR10) Cascade	REAC:R-HSA-168142	0.0147747	1.83048	84	223	7	10760	FOS,JUN,NFKBIA,DUSP6,UBA52,SKP1,RPS27A
106	REAC	MyD88 cascade initiated on plasma membrane	REAC:R-HSA-975871	0.0147747	1.83048	84	223	7	10760	FOS,JUN,NFKBIA,DUSP6,UBA52,SKP1,RPS27A
107	REAC	Toll Like Receptor 5 (TLR5) Cascade	REAC:R-HSA-168176	0.0147747	1.83048	84	223	7	10760	FOS,JUN,NFKBIA,DUSP6,UBA52,SKP1,RPS27A
108	REAC	MAP kinase activation	REAC:R-HSA-450294	0.015719	1.80358	63	223	6	10760	FOS,JUN,DUSP6,UBA52,SKP1,RPS27A
109	REAC	Cellular response to heat stress	REAC:R-HSA-3371556	0.0176285	1.75379	87	223	7	10760	DNAJB1,HSPH1,HSPA1A,HSP90AA1,HSPA1B,HSPA8,DNAJB6
110	REAC	Mitophagy	REAC:R-HSA-5205647	0.0176285	1.75379	27	223	4	10760	SQSTM1,UBA52,VDAC1,RPS27A
111	REAC	p75NTR recruits signalling complexes	REAC:R-HSA-209543	0.0176285	1.75379	13	223	3	10760	SQSTM1,UBA52,RPS27A
112	REAC	Maturation of protein E	REAC:R-HSA-9694493	0.0192646	1.71524	4	223	2	10760	UBA52,RPS27A
113	REAC	Maturation of protein E	REAC:R-HSA-9683683	0.0192646	1.71524	4	223	2	10760	UBA52,RPS27A
114	REAC	MAPK6/MAPK4 signaling	REAC:R-HSA-5687128	0.0192646	1.71524	89	223	7	10760	JUN,DNAJB1,UBA52,PSMB6,PSMD8,PSMB1,RPS27A
115	REAC	Loss of Function of FBXW7 in Cancer and NOTCH1 Signaling	REAC:R-HSA-2644607	0.0192646	1.71524	4	223	2	10760	RBX1,SKP1
116	REAC	TRAF6 mediated induction of NFkB and MAP kinases upon TLR7/8 or 9 activation	REAC:R-HSA-975138	0.0192646	1.71524	89	223	7	10760	FOS,JUN,NFKBIA,DUSP6,UBA52,SKP1,RPS27A
117	REAC	FBXW7 Mutants and NOTCH1 in Cancer	REAC:R-HSA-2644605	0.0192646	1.71524	4	223	2	10760	RBX1,SKP1
118	REAC	ER-Phagosome pathway	REAC:R-HSA-1236974	0.0194167	1.71182	90	223	7	10760	UBA52,PSMB6,PSMD8,PSMB1,B2M,RPS27A,SEC61G
119	REAC	MyD88 dependent cascade initiated on endosome	REAC:R-HSA-975155	0.0194167	1.71182	90	223	7	10760	FOS,JUN,NFKBIA,DUSP6,UBA52,SKP1,RPS27A
120	REAC	Regulation of HSF1-mediated heat shock response	REAC:R-HSA-3371453	0.0194167	1.71182	67	223	6	10760	DNAJB1,HSPH1,HSPA1A,HSPA1B,HSPA8,DNAJB6
121	REAC	Regulation of RAS by GAPs	REAC:R-HSA-5658442	0.0194167	1.71182	67	223	6	10760	UBA52,PSMB6,RBX1,PSMD8,PSMB1,RPS27A
122	REAC	Toll Like Receptor 7/8 (TLR7/8) Cascade	REAC:R-HSA-168181	0.0203365	1.69172	91	223	7	10760	FOS,JUN,NFKBIA,DUSP6,UBA52,SKP1,RPS27A
123	REAC	Switching of origins to a post-replicative state	REAC:R-HSA-69052	0.0203365	1.69172	91	223	7	10760	UBA52,PSMB6,RBX1,PSMD8,SKP1,PSMB1,RPS27A
124	REAC	Toll Like Receptor 3 (TLR3) Cascade	REAC:R-HSA-168164	0.0214579	1.66841	92	223	7	10760	FOS,JUN,NFKBIA,DUSP6,UBA52,SKP1,RPS27A
125	REAC	Transcriptional regulation by RUNX2	REAC:R-HSA-8878166	0.0225042	1.64774	118	223	8	10760	UBA52,PSMB6,RBX1,PSMD8,LGALS3,SKP1,PSMB1,RPS27A
126	REAC	Signaling by CSF3 (G-CSF)	REAC:R-HSA-9674555	0.0227414	1.64318	30	223	4	10760	STAT3,ELOB,UBA52,RPS27A
127	REAC	TGF-beta receptor signaling activates SMADs	REAC:R-HSA-2173789	0.0227414	1.64318	30	223	4	10760	PPP1R15A,UBA52,NEDD8,RPS27A
128	REAC	TNFR1-induced NFkappaB signaling pathway	REAC:R-HSA-5357956	0.0227414	1.64318	30	223	4	10760	TNFAIP3,RACK1,UBA52,RPS27A
129	REAC	Toll Like Receptor 9 (TLR9) Cascade	REAC:R-HSA-168138	0.0230986	1.63641	94	223	7	10760	FOS,JUN,NFKBIA,DUSP6,UBA52,SKP1,RPS27A
130	REAC	Response of EIF2AK1 (HRI) to heme deficiency	REAC:R-HSA-9648895	0.0230986	1.63641	15	223	3	10760	ATF3,PPP1R15A,CEBPB
131	REAC	TCR signaling	REAC:R-HSA-202403	0.0236434	1.62629	120	223	8	10760	NFKBIA,PLCG2,UBA52,PSMB6,PSMD8,SKP1,PSMB1,RPS27A
132	REAC	Interleukin-17 signaling	REAC:R-HSA-448424	0.0236434	1.62629	71	223	6	10760	FOS,JUN,DUSP6,UBA52,SKP1,RPS27A
133	REAC	Regulation of activated PAK-2p34 by proteasome mediated degradation	REAC:R-HSA-211733	0.0246314	1.60851	50	223	5	10760	UBA52,PSMB6,PSMD8,PSMB1,RPS27A
134	REAC	MyD88-independent TLR4 cascade	REAC:R-HSA-166166	0.025018	1.60175	96	223	7	10760	FOS,JUN,NFKBIA,DUSP6,UBA52,SKP1,RPS27A
135	REAC	TRIF(TICAM1)-mediated TLR4 signaling	REAC:R-HSA-937061	0.025018	1.60175	96	223	7	10760	FOS,JUN,NFKBIA,DUSP6,UBA52,SKP1,RPS27A
136	REAC	Glycogen synthesis	REAC:R-HSA-3322077	0.0263619	1.57902	16	223	3	10760	UBA52,UGP2,RPS27A
137	REAC	MAP3K8 (TPL2)-dependent MAPK1/3 activation	REAC:R-HSA-5684264	0.0263619	1.57902	16	223	3	10760	UBA52,SKP1,RPS27A
138	REAC	NRIF signals cell death from the nucleus	REAC:R-HSA-205043	0.0263619	1.57902	16	223	3	10760	SQSTM1,UBA52,RPS27A
139	REAC	Downstream TCR signaling	REAC:R-HSA-202424	0.0269903	1.56879	98	223	7	10760	NFKBIA,UBA52,PSMB6,PSMD8,SKP1,PSMB1,RPS27A
140	REAC	Ubiquitin Mediated Degradation of Phosphorylated Cdc25A	REAC:R-HSA-69601	0.0269903	1.56879	52	223	5	10760	UBA52,PSMB6,PSMD8,PSMB1,RPS27A
141	REAC	Autodegradation of the E3 ubiquitin ligase COP1	REAC:R-HSA-349425	0.0269903	1.56879	52	223	5	10760	UBA52,PSMB6,PSMD8,PSMB1,RPS27A
142	REAC	Ubiquitin-dependent degradation of Cyclin D	REAC:R-HSA-75815	0.0269903	1.56879	52	223	5	10760	UBA52,PSMB6,PSMD8,PSMB1,RPS27A
143	REAC	p53-Independent DNA Damage Response	REAC:R-HSA-69610	0.0269903	1.56879	52	223	5	10760	UBA52,PSMB6,PSMD8,PSMB1,RPS27A
144	REAC	p53-Independent G1/S DNA damage checkpoint	REAC:R-HSA-69613	0.0269903	1.56879	52	223	5	10760	UBA52,PSMB6,PSMD8,PSMB1,RPS27A
145	REAC	Toll Like Receptor TLR6:TLR2 Cascade	REAC:R-HSA-168188	0.0284039	1.54662	100	223	7	10760	FOS,JUN,NFKBIA,DUSP6,UBA52,SKP1,RPS27A
146	REAC	MyD88:MAL(TIRAP) cascade initiated on plasma membrane	REAC:R-HSA-166058	0.0284039	1.54662	100	223	7	10760	FOS,JUN,NFKBIA,DUSP6,UBA52,SKP1,RPS27A
147	REAC	Regulation of Apoptosis	REAC:R-HSA-169911	0.0284039	1.54662	53	223	5	10760	UBA52,PSMB6,PSMD8,PSMB1,RPS27A
148	REAC	Regulation of TNFR1 signaling	REAC:R-HSA-5357905	0.0284039	1.54662	33	223	4	10760	TNFAIP3,RACK1,UBA52,RPS27A
149	REAC	Fc epsilon receptor (FCERI) signaling	REAC:R-HSA-2454202	0.0284039	1.54662	182	223	10	10760	FOS,JUN,NFKBIA,PLCG2,UBA52,PSMB6,PSMD8,SKP1,PSMB1,RPS27A
150	REAC	Constitutive Signaling by Ligand-Responsive EGFR Cancer Variants	REAC:R-HSA-1236382	0.028812	1.54043	17	223	3	10760	HSP90AA1,UBA52,RPS27A
151	REAC	Signaling by Ligand-Responsive EGFR Variants in Cancer	REAC:R-HSA-5637815	0.028812	1.54043	17	223	3	10760	HSP90AA1,UBA52,RPS27A
152	REAC	UCH proteinases	REAC:R-HSA-5689603	0.0294032	1.53161	101	223	7	10760	UBA52,PSMB6,PSMD8,NEDD8,PSMB1,RPS27A,ACTB
153	REAC	Regulation of RUNX3 expression and activity	REAC:R-HSA-8941858	0.0298978	1.52436	54	223	5	10760	UBA52,PSMB6,PSMD8,PSMB1,RPS27A
154	REAC	Late endosomal microautophagy	REAC:R-HSA-9615710	0.0299885	1.52305	34	223	4	10760	HSPA8,UBA52,PARK7,RPS27A
155	REAC	ABC transporter disorders	REAC:R-HSA-5619084	0.0300913	1.52156	77	223	6	10760	ABCA1,UBA52,PSMB6,PSMD8,PSMB1,RPS27A
156	REAC	Toll Like Receptor TLR1:TLR2 Cascade	REAC:R-HSA-168179	0.0314769	1.50201	103	223	7	10760	FOS,JUN,NFKBIA,DUSP6,UBA52,SKP1,RPS27A
157	REAC	Degradation of AXIN	REAC:R-HSA-4641257	0.0314769	1.50201	55	223	5	10760	UBA52,PSMB6,PSMD8,PSMB1,RPS27A
158	REAC	Toll Like Receptor 2 (TLR2) Cascade	REAC:R-HSA-181438	0.0314769	1.50201	103	223	7	10760	FOS,JUN,NFKBIA,DUSP6,UBA52,SKP1,RPS27A
159	REAC	RHO GTPases Activate WASPs and WAVEs	REAC:R-HSA-5663213	0.0320679	1.49393	35	223	4	10760	ARPC2,ARPC3,ACTB,ACTG1
160	REAC	RHOBTB GTPase Cycle	REAC:R-HSA-9706574	0.0320679	1.49393	35	223	4	10760	HSP90AA1,RBBP6,TRA2B,ACTG1
161	REAC	The role of GTSE1 in G2/M progression after G2 checkpoint	REAC:R-HSA-8852276	0.0328267	1.48377	79	223	6	10760	HSP90AA1,UBA52,PSMB6,PSMD8,PSMB1,RPS27A
162	REAC	Hh mutants are degraded by ERAD	REAC:R-HSA-5362768	0.0329889	1.48163	56	223	5	10760	UBA52,PSMB6,PSMD8,PSMB1,RPS27A
163	REAC	Scavenging by Class F Receptors	REAC:R-HSA-3000484	0.0336333	1.47323	6	223	2	10760	HSPH1,HSP90AA1
164	REAC	Toll Like Receptor 4 (TLR4) Cascade	REAC:R-HSA-166016	0.0337808	1.47133	132	223	8	10760	FOS,JUN,NFKBIA,PLCG2,DUSP6,UBA52,SKP1,RPS27A
165	REAC	Iron uptake and transport	REAC:R-HSA-917937	0.0347075	1.45958	57	223	5	10760	UBA52,SKP1,NEDD8,RPS27A,FTH1
166	REAC	Stabilization of p53	REAC:R-HSA-69541	0.0347075	1.45958	57	223	5	10760	UBA52,PSMB6,PSMD8,PSMB1,RPS27A
167	REAC	Antigen processing-Cross presentation	REAC:R-HSA-1236975	0.0347776	1.4587	106	223	7	10760	UBA52,PSMB6,PSMD8,PSMB1,B2M,RPS27A,SEC61G
168	REAC	Regulation of APC/C activators between G1/S and early anaphase	REAC:R-HSA-176408	0.0355019	1.44975	81	223	6	10760	UBA52,PSMB6,PSMD8,SKP1,PSMB1,RPS27A
169	REAC	Macroautophagy	REAC:R-HSA-1632852	0.0358186	1.44589	134	223	8	10760	HSP90AA1,HSPA8,SQSTM1,UBA52,LAMTOR5,PARK7,VDAC1,RPS27A
170	REAC	Signaling by the B Cell Receptor (BCR)	REAC:R-HSA-983705	0.0362906	1.44021	163	223	9	10760	NFKBIA,PLCG2,REL,UBA52,PSMB6,PSMD8,SKP1,PSMB1,RPS27A
171	REAC	Cyclin E associated events during G1/S transition	REAC:R-HSA-69202	0.0369983	1.43182	82	223	6	10760	UBA52,PSMB6,PSMD8,SKP1,PSMB1,RPS27A
172	REAC	Hh mutants abrogate ligand secretion	REAC:R-HSA-5387390	0.0382964	1.41684	59	223	5	10760	UBA52,PSMB6,PSMD8,PSMB1,RPS27A
173	REAC	C-type lectin receptors (CLRs)	REAC:R-HSA-5621481	0.0382964	1.41684	136	223	8	10760	NFKBIA,PLCG2,UBA52,PSMB6,PSMD8,SKP1,PSMB1,RPS27A
174	REAC	CDT1 association with the CDC6:ORC:origin complex	REAC:R-HSA-68827	0.0382964	1.41684	59	223	5	10760	UBA52,PSMB6,PSMD8,PSMB1,RPS27A
175	REAC	DNA Damage Recognition in GG-NER	REAC:R-HSA-5696394	0.039387	1.40465	38	223	4	10760	UBA52,RBX1,RPS27A,ACTB
176	REAC	HIV Infection	REAC:R-HSA-162906	0.0393916	1.4046	227	223	11	10760	SLC25A5,ELOB,UBA52,PSMB6,RBX1,PSMD8,SKP1,RAN,PSMB1,B2M,RPS27A
177	REAC	Cyclin A:Cdk2-associated events at S phase entry	REAC:R-HSA-69656	0.040107	1.39678	84	223	6	10760	UBA52,PSMB6,PSMD8,SKP1,PSMB1,RPS27A
178	REAC	PTEN Regulation	REAC:R-HSA-6807070	0.0403771	1.39386	138	223	8	10760	JUN,EGR1,UBA52,LAMTOR5,PSMB6,PSMD8,PSMB1,RPS27A
179	REAC	Hedgehog 'on' state	REAC:R-HSA-5632684	0.0419526	1.37724	85	223	6	10760	UBA52,PSMB6,RBX1,PSMD8,PSMB1,RPS27A
180	REAC	FLT3 signaling by CBL mutants	REAC:R-HSA-9706377	0.0420596	1.37614	7	223	2	10760	UBA52,RPS27A
181	REAC	Defective CFTR causes cystic fibrosis	REAC:R-HSA-5678895	0.0423194	1.37346	61	223	5	10760	UBA52,PSMB6,PSMD8,PSMB1,RPS27A
182	REAC	Neurodegenerative Diseases	REAC:R-HSA-8863678	0.0437527	1.35899	21	223	3	10760	JUN,SOD2,PRDX2
183	REAC	Deregulated CDK5 triggers multiple neurodegenerative pathways in Alzheimer's disease models	REAC:R-HSA-8862803	0.0437527	1.35899	21	223	3	10760	JUN,SOD2,PRDX2
184	REAC	Hedgehog 'off' state	REAC:R-HSA-5610787	0.0443279	1.35332	113	223	7	10760	UBA52,PSMB6,RBX1,PSMD8,SKP1,PSMB1,RPS27A
185	REAC	EPHB-mediated forward signaling	REAC:R-HSA-3928662	0.044672	1.34996	40	223	4	10760	ARPC2,ARPC3,ACTB,ACTG1
186	REAC	Regulation of mitotic cell cycle	REAC:R-HSA-453276	0.0472912	1.32522	88	223	6	10760	UBA52,PSMB6,PSMD8,SKP1,PSMB1,RPS27A
187	REAC	APC/C-mediated degradation of cell cycle proteins	REAC:R-HSA-174143	0.0472912	1.32522	88	223	6	10760	UBA52,PSMB6,PSMD8,SKP1,PSMB1,RPS27A
188	REAC	Neutrophil degranulation	REAC:R-HSA-6798695	0.0484288	1.3149	476	223	18	10760	HSPA1A,HSP90AA1,HSPA1B,HSPA8,DDX3X,MGST1,CSTB,LGALS3,PRDX4,SRP14,PSMB1,DYNLT1,B2M,CD63,MIF,FTH1,GSTP1,S100A11
189	REAC	Asymmetric localization of PCP proteins	REAC:R-HSA-4608870	0.0491611	1.30838	64	223	5	10760	UBA52,PSMB6,PSMD8,PSMB1,RPS27A
190	REAC	Autodegradation of Cdh1 by Cdh1:APC/C	REAC:R-HSA-174084	0.0491611	1.30838	64	223	5	10760	UBA52,PSMB6,PSMD8,PSMB1,RPS27A

## Sheet: cluster12vs0,1,2,3,4,5,8
Supplementary Data 6: Reactome enrichment analysis of differentially expressed genes between granulosa cell clusters 12 and 0,1,2,3,4,5,8 (the FindMarkers function).
Column C contains the names of biological Reactome pathways that are significantly enriched.
Column D contains the term identifiers.
Columns E-F contain the enrichment pathways FDR values. FDR is the adjusted p-value by the Benjamini-Hochberg method.
Columns G-J contain meta-data describing the terms.
Column K lists the genes associated with each enriched term.
The data list is organized here from minimal to maximal FDR values.
	source	Description	Term	FDR	negative Log(FDR)	Term size	Query size	Intersection size	Effective domain size	Gene Symbol
1	REAC	Cell Cycle	REAC:R-HSA-1640170	1.94293e-09	8.71154	678	23	14	10760	TOP2A,CENPF,UBE2C,TPX2,BIRC5,TUBA1B,CDK1,PTTG1,RFC3,CCNB1,SMC4,CENPW,MIS18BP1,BUB3
2	REAC	Cell Cycle, Mitotic	REAC:R-HSA-69278	3.23575e-08	7.49003	548	23	12	10760	TOP2A,CENPF,UBE2C,TPX2,BIRC5,TUBA1B,CDK1,PTTG1,RFC3,CCNB1,SMC4,BUB3
3	REAC	Mitotic Anaphase	REAC:R-HSA-68882	1.02645e-06	5.98866	228	23	8	10760	CENPF,UBE2C,BIRC5,TUBA1B,CDK1,PTTG1,CCNB1,BUB3
4	REAC	Mitotic Metaphase and Anaphase	REAC:R-HSA-2555396	1.02645e-06	5.98866	229	23	8	10760	CENPF,UBE2C,BIRC5,TUBA1B,CDK1,PTTG1,CCNB1,BUB3
5	REAC	M Phase	REAC:R-HSA-68886	4.38324e-06	5.35821	407	23	9	10760	CENPF,UBE2C,BIRC5,TUBA1B,CDK1,PTTG1,CCNB1,SMC4,BUB3
6	REAC	Mitotic Prometaphase	REAC:R-HSA-68877	6.26763e-06	5.2029	199	23	7	10760	CENPF,BIRC5,TUBA1B,CDK1,CCNB1,SMC4,BUB3
7	REAC	Resolution of Sister Chromatid Cohesion	REAC:R-HSA-2500257	7.1874e-06	5.14343	123	23	6	10760	CENPF,BIRC5,TUBA1B,CDK1,CCNB1,BUB3
8	REAC	APC/C:Cdc20 mediated degradation of mitotic proteins	REAC:R-HSA-176409	1.64657e-05	4.78342	76	23	5	10760	UBE2C,CDK1,PTTG1,CCNB1,BUB3
9	REAC	Activation of APC/C and APC/C:Cdc20 mediated degradation of mitotic proteins	REAC:R-HSA-176814	1.64657e-05	4.78342	77	23	5	10760	UBE2C,CDK1,PTTG1,CCNB1,BUB3
10	REAC	APC/C-mediated degradation of cell cycle proteins	REAC:R-HSA-174143	2.6304e-05	4.57998	88	23	5	10760	UBE2C,CDK1,PTTG1,CCNB1,BUB3
11	REAC	Regulation of mitotic cell cycle	REAC:R-HSA-453276	2.6304e-05	4.57998	88	23	5	10760	UBE2C,CDK1,PTTG1,CCNB1,BUB3
12	REAC	Condensation of Prometaphase Chromosomes	REAC:R-HSA-2514853	3.434e-05	4.4642	11	23	3	10760	CDK1,CCNB1,SMC4
13	REAC	Cell Cycle Checkpoints	REAC:R-HSA-69620	3.70282e-05	4.43147	290	23	7	10760	CENPF,UBE2C,BIRC5,CDK1,RFC3,CCNB1,BUB3
14	REAC	Separation of Sister Chromatids	REAC:R-HSA-2467813	4.37782e-05	4.35874	188	23	6	10760	CENPF,UBE2C,BIRC5,TUBA1B,PTTG1,BUB3
15	REAC	RHO GTPases Activate Formins	REAC:R-HSA-5663220	0.000165696	3.78069	136	23	5	10760	CENPF,BIRC5,DIAPH3,TUBA1B,BUB3
16	REAC	Phosphorylation of the APC/C	REAC:R-HSA-176412	0.000175724	3.75517	20	23	3	10760	UBE2C,CDK1,CCNB1
17	REAC	APC/C:Cdc20 mediated degradation of Cyclin B	REAC:R-HSA-174048	0.000292	3.53462	24	23	3	10760	UBE2C,CDK1,CCNB1
18	REAC	Regulation of APC/C activators between G1/S and early anaphase	REAC:R-HSA-176408	0.000389202	3.40982	81	23	4	10760	UBE2C,CDK1,CCNB1,BUB3
19	REAC	G2/M DNA replication checkpoint	REAC:R-HSA-69478	0.000678278	3.16859	5	23	2	10760	CDK1,CCNB1
20	REAC	G2/M Transition	REAC:R-HSA-69275	0.000709078	3.14931	195	23	5	10760	CENPF,TPX2,TUBA1B,CDK1,CCNB1
21	REAC	Mitotic G2-G2/M phases	REAC:R-HSA-453274	0.000709078	3.14931	197	23	5	10760	CENPF,TPX2,TUBA1B,CDK1,CCNB1
22	REAC	Phosphorylation of Emi1	REAC:R-HSA-176417	0.000877536	3.05674	6	23	2	10760	CDK1,CCNB1
23	REAC	Mitotic Spindle Checkpoint	REAC:R-HSA-69618	0.000978903	3.00926	109	23	4	10760	CENPF,UBE2C,BIRC5,BUB3
24	REAC	Activation of NIMA Kinases NEK9, NEK6, NEK7	REAC:R-HSA-2980767	0.00110967	2.9548	7	23	2	10760	CDK1,CCNB1
25	REAC	EML4 and NUDC in mitotic spindle formation	REAC:R-HSA-9648025	0.00110967	2.9548	115	23	4	10760	CENPF,BIRC5,TUBA1B,BUB3
26	REAC	E2F-enabled inhibition of pre-replication complex formation	REAC:R-HSA-113507	0.00177513	2.75077	9	23	2	10760	CDK1,CCNB1
27	REAC	MASTL Facilitates Mitotic Progression	REAC:R-HSA-2465910	0.00213395	2.67082	10	23	2	10760	CDK1,CCNB1
28	REAC	Depolymerisation of the Nuclear Lamina	REAC:R-HSA-4419969	0.00320902	2.49363	13	23	2	10760	CDK1,CCNB1
29	REAC	Chk1/Chk2(Cds1) mediated inactivation of Cyclin B:Cdk1 complex	REAC:R-HSA-75035	0.00320902	2.49363	13	23	2	10760	CDK1,CCNB1
30	REAC	Apoptosis induced DNA fragmentation	REAC:R-HSA-140342	0.00320902	2.49363	13	23	2	10760	HMGB1,HMGB2
31	REAC	Golgi Cisternae Pericentriolar Stack Reorganization	REAC:R-HSA-162658	0.00320902	2.49363	13	23	2	10760	CDK1,CCNB1
32	REAC	Signaling by Rho GTPases, Miro GTPases and RHOBTB3	REAC:R-HSA-9716542	0.00383521	2.41621	712	23	7	10760	CENPF,BIRC5,TMPO,DIAPH3,TUBA1B,ECT2,BUB3
33	REAC	Cdc20:Phospho-APC/C mediated degradation of Cyclin A	REAC:R-HSA-174184	0.00383521	2.41621	73	23	3	10760	UBE2C,CDK1,BUB3
34	REAC	Polo-like kinase mediated events	REAC:R-HSA-156711	0.00383521	2.41621	15	23	2	10760	CENPF,CCNB1
35	REAC	RHO GTPase Effectors	REAC:R-HSA-195258	0.00383521	2.41621	319	23	5	10760	CENPF,BIRC5,DIAPH3,TUBA1B,BUB3
36	REAC	Condensation of Prophase Chromosomes	REAC:R-HSA-2299718	0.00383521	2.41621	73	23	3	10760	CDK1,CCNB1,SMC4
37	REAC	APC:Cdc20 mediated degradation of cell cycle proteins prior to satisfation of the cell cycle checkpoint	REAC:R-HSA-179419	0.00383521	2.41621	74	23	3	10760	UBE2C,CDK1,BUB3
38	REAC	Signaling by Rho GTPases	REAC:R-HSA-194315	0.00383521	2.41621	697	23	7	10760	CENPF,BIRC5,TMPO,DIAPH3,TUBA1B,ECT2,BUB3
39	REAC	Nuclear Envelope (NE) Reassembly	REAC:R-HSA-2995410	0.00383521	2.41621	70	23	3	10760	TUBA1B,CDK1,CCNB1
40	REAC	Initiation of Nuclear Envelope (NE) Reformation	REAC:R-HSA-2995383	0.00383521	2.41621	16	23	2	10760	CDK1,CCNB1
41	REAC	The role of GTSE1 in G2/M progression after G2 checkpoint	REAC:R-HSA-8852276	0.00438127	2.3584	79	23	3	10760	TUBA1B,CDK1,CCNB1
42	REAC	TP53 Regulates Transcription of Genes Involved in G2 Cell Cycle Arrest	REAC:R-HSA-6804114	0.00461592	2.33574	18	23	2	10760	CDK1,CCNB1
43	REAC	Transcriptional Regulation by TP53	REAC:R-HSA-3700989	0.00588552	2.23022	362	23	5	10760	TPX2,BIRC5,CDK1,RFC3,CCNB1
44	REAC	Inhibition of the proteolytic activity of APC/C required for the onset of anaphase by mitotic spindle checkpoint components	REAC:R-HSA-141405	0.00589018	2.22987	21	23	2	10760	UBE2C,BUB3
45	REAC	Inactivation of APC/C via direct inhibition of the APC/C complex	REAC:R-HSA-141430	0.00589018	2.22987	21	23	2	10760	UBE2C,BUB3
46	REAC	Amplification of signal from unattached kinetochores via a MAD2 inhibitory signal	REAC:R-HSA-141444	0.00596047	2.22472	92	23	3	10760	CENPF,BIRC5,BUB3
47	REAC	Amplification of signal from the kinetochores	REAC:R-HSA-141424	0.00596047	2.22472	92	23	3	10760	CENPF,BIRC5,BUB3
48	REAC	E2F mediated regulation of DNA replication	REAC:R-HSA-113510	0.00606636	2.21707	22	23	2	10760	CDK1,CCNB1
49	REAC	G2/M DNA damage checkpoint	REAC:R-HSA-69473	0.00627524	2.20237	95	23	3	10760	CDK1,RFC3,CCNB1
50	REAC	Cyclin A/B1/B2 associated events during G2/M transition	REAC:R-HSA-69273	0.00753382	2.12298	25	23	2	10760	CDK1,CCNB1
51	REAC	APC-Cdc20 mediated degradation of Nek2A	REAC:R-HSA-179409	0.00783754	2.10582	26	23	2	10760	UBE2C,BUB3
52	REAC	G0 and Early G1	REAC:R-HSA-1538133	0.00783754	2.10582	26	23	2	10760	TOP2A,CDK1
53	REAC	Nuclear Pore Complex (NPC) Disassembly	REAC:R-HSA-3301854	0.0123797	1.90729	33	23	2	10760	CDK1,CCNB1
54	REAC	Mitotic Prophase	REAC:R-HSA-68875	0.0156029	1.80679	135	23	3	10760	CDK1,CCNB1,SMC4
55	REAC	Chromosome Maintenance	REAC:R-HSA-73886	0.0166397	1.77885	139	23	3	10760	RFC3,CENPW,MIS18BP1
56	REAC	Mitotic G1 phase and G1/S transition	REAC:R-HSA-453279	0.0188028	1.72578	147	23	3	10760	TOP2A,CDK1,CCNB1
57	REAC	RHOF GTPase cycle	REAC:R-HSA-9035034	0.0188028	1.72578	42	23	2	10760	TMPO,DIAPH3
58	REAC	RHOA GTPase cycle	REAC:R-HSA-8980692	0.0188697	1.72423	149	23	3	10760	TMPO,DIAPH3,ECT2
59	REAC	SUMOylation of DNA replication proteins	REAC:R-HSA-4615885	0.0188697	1.72423	43	23	2	10760	TOP2A,BIRC5
60	REAC	Nuclear Envelope Breakdown	REAC:R-HSA-2980766	0.0218996	1.65956	47	23	2	10760	CDK1,CCNB1
61	REAC	CDC42 GTPase cycle	REAC:R-HSA-9013148	0.0218996	1.65956	159	23	3	10760	TMPO,DIAPH3,ECT2
62	REAC	Regulation of TP53 Activity	REAC:R-HSA-5633007	0.0219276	1.65901	160	23	3	10760	TPX2,CDK1,RFC3
63	REAC	TP53 Regulates Transcription of Cell Cycle Genes	REAC:R-HSA-6791312	0.0227197	1.6436	49	23	2	10760	CDK1,CCNB1
64	REAC	RHOD GTPase cycle	REAC:R-HSA-9013405	0.0232664	1.63327	50	23	2	10760	TMPO,DIAPH3
65	REAC	G2/M Checkpoints	REAC:R-HSA-69481	0.0236031	1.62703	168	23	3	10760	CDK1,RFC3,CCNB1
66	REAC	Apoptotic execution phase	REAC:R-HSA-75153	0.0236031	1.62703	51	23	2	10760	HMGB1,HMGB2
67	REAC	RHOJ GTPase cycle	REAC:R-HSA-9013409	0.0267676	1.57239	55	23	2	10760	TMPO,DIAPH3
68	REAC	Deadenylation-dependent mRNA decay	REAC:R-HSA-429914	0.0273154	1.56359	56	23	2	10760	LSM5,EXOSC8
69	REAC	Phosphorylation of proteins involved in the G2/M transition by Cyclin A:Cdc2 complexes	REAC:R-HSA-170145	0.0274531	1.56141	3	23	1	10760	CDK1
70	REAC	RAC1 GTPase cycle	REAC:R-HSA-9013149	0.0286394	1.54304	184	23	3	10760	TMPO,DIAPH3,ECT2
71	REAC	APC/C:Cdc20 mediated degradation of Securin	REAC:R-HSA-174154	0.0381016	1.41906	68	23	2	10760	UBE2C,PTTG1
72	REAC	RHOB GTPase cycle	REAC:R-HSA-9013026	0.0397291	1.40089	70	23	2	10760	DIAPH3,ECT2
73	REAC	AURKA Activation by TPX2	REAC:R-HSA-8854518	0.0402685	1.39503	71	23	2	10760	TPX2,CDK1
74	REAC	Nucleosome assembly	REAC:R-HSA-774815	0.0408044	1.38929	73	23	2	10760	CENPW,MIS18BP1
75	REAC	RHOC GTPase cycle	REAC:R-HSA-9013106	0.0408044	1.38929	74	23	2	10760	TMPO,DIAPH3
76	REAC	Deposition of new CENPA-containing nucleosomes at the centromere	REAC:R-HSA-606279	0.0408044	1.38929	73	23	2	10760	CENPW,MIS18BP1
77	REAC	APC/C:Cdh1 mediated degradation of Cdc20 and other APC/C:Cdh1 targeted proteins in late mitosis/early G1	REAC:R-HSA-174178	0.0408044	1.38929	74	23	2	10760	UBE2C,PTTG1
78	REAC	RHOG GTPase cycle	REAC:R-HSA-9013408	0.0408044	1.38929	74	23	2	10760	TMPO,DIAPH3
